# Supplementary material for: Stoichiometric and polymorphic salt of imidazolium picrate monohydrate
Source: Acta Crystallogr E Crystallogr Commun. 2017 Nov 17;73(Pt 12):1885–8. doi: 10.1107/S2056989017016401 (PMC5730246; doi:10.1107/S2056989017016401)
Supplement: Supplementary file 1 [file e-73-01885-sup1.cif]

##############################################################################
#                                                                            #
# This CIF contains the data in a paper accepted for publication in          #
# Acta Crystallographica Section E. It conforms to the requirements of       #
# Notes for Authors for Acta Crystallographica Section E, and has been       #
# peer reviewed under the auspices of the IUCr Commission on Journals.       #
#                                                                            #
# Full details of the Crystallographic Information File format               #
# are given in the paper "The Crystallographic Information File (CIF):       #
# a New Standard Archive File for Crystallography" by S. R. Hall, F. H.      #
# Allen and I. D. Brown [Acta Cryst. (1991), A47, 655-685].                  #
#                                                                            #
# The current version of the core CIF dictionary is obtainable from          #
# ftp://ftp.iucr.org/pub/cif_core.dic.                                       #
#                                                                            #
# Software is freely available for graphical display of the structure(s)     #
# in this CIF. For information consult the CIF software page                 #
# http://www.iucr.org/resources/cif/software.                                #
#                                                                            #
# This file may be used for bona fide research purposes within the           #
# scientific community so long as proper attribution is given to the journal # 
# article from which it was obtained.                                        #
#                                                                            #
##############################################################################
data_global
_audit_creation_method     'form.cif (version 2.0)'
_journal_data_validation_number     ?
_journal_date_recd_electronic     2017-11-05
_journal_date_accepted     2017-11-15
_journal_name_full     'Acta Crystallographica, Section E'
_journal_year     2017
_journal_volume     73
_journal_issue     12
_journal_page_first     1885
_journal_page_last     1888
_journal_paper_category     GO
_journal_paper_doi     10.1107/S2056989017016401
_journal_coeditor_code     LH5861
loop_
    _publ_contact_author_name
    'Dr. Liu, Ling-li'
_publ_contact_author_address
;
Renmin Hospital of Wuhan University
Wuhan 430060
People's Republic of China
;
_publ_contact_author_email     'lingliliu573@126.com'
_publ_contact_author_fax     ?
_publ_contact_author_phone     ?
_publ_section_title
;
Stoichiometric and polymorphic salt of imidazolium picrate monohydrate
;
_publ_section_title_footnote     .
loop_
    _publ_author_name
    _publ_author_footnote
    _publ_author_address
    'Liu, Ling-li' .
;
Renmin Hospital of Wuhan University
Wuhan 430060
People's Republic of China
;
_publ_section_synopsis
;
An aqueous 1:1 co-crystal salt formed from imidazole and picric acid was
obtained in methanol solution. A three-dimensional hydrogen-bonded network is
formed in the crystal  by N---H...O, O---H...O and C---H...O hydrogen bonds and
is further consolidated by \p--\p stacking interactions between pairs of
imidazolium cations and picrate anions.
;
data_I
_audit_creation_method     'SHELXL-2014/7'
_chemical_name_systematic
;
1<i>H</i>-Imidazol-3-ium 2,4,6-trinitrophenolate monohydrate
;
_chemical_name_common     ?
_chemical_formula_moiety     'C3 H5 N2 +, C6 H2 N3 O7 -, H2 O'
_chemical_formula_sum     'C9 H9 N5 O8'
_chemical_formula_iupac     'C3 H5 N2 +, C6 H2 N3 O7 -, H2 O'
_chemical_formula_weight     315.21
_chemical_melting_point     ?
_shelx_space_group_comment
;
The symmetry employed for this shelxl refinement is uniquely defined
by the following loop, which should always be used as a source of
symmetry information in preference to the above space-group names.
They are only intended as comments.
;
_space_group_crystal_system     orthorhombic
_space_group_name_H-M_alt     'P n a 21'
_space_group_name_Hall     'P 2c -2n'
loop_
    _space_group_symop_operation_xyz
    'x, y, z'
    '-x, -y, z+1/2'
    '-x+1/2, y+1/2, z+1/2'
    'x+1/2, -y+1/2, z'
_cell_length_a     21.577(11)
_cell_length_b     3.5533(18)
_cell_length_c     16.096(8)
_cell_angle_alpha     90
_cell_angle_beta     90
_cell_angle_gamma     90
_cell_volume     1234.0(11)
_cell_formula_units_Z     4
_cell_measurement_reflns_used     4015
_cell_measurement_theta_min     2.27
_cell_measurement_theta_max     31.17
_cell_measurement_temperature     100(2)
_exptl_crystal_description     needle
_exptl_crystal_colour     yellow
_exptl_crystal_size_max     0.400
_exptl_crystal_size_mid     0.040
_exptl_crystal_size_min     0.020
_exptl_crystal_density_diffrn     1.697
_exptl_crystal_density_meas     ?
_exptl_crystal_density_method     ?
_exptl_crystal_F_000     648
_exptl_absorpt_coefficient_mu     0.151
_exptl_absorpt_correction_type     multi-scan
_exptl_absorpt_process_details
;
(SADABS; Bruker, 2001)
;
_shelx_estimated_absorpt_T_min     0.942
_shelx_estimated_absorpt_T_max     0.997
_exptl_absorpt_correction_T_min     0.9374
_exptl_absorpt_correction_T_max     0.9971
_diffrn_ambient_temperature     100(2)
_diffrn_radiation_type     MoK\a
_diffrn_radiation_wavelength     0.71073
_diffrn_measurement_device_type     'Bruker APEXII CCD'
_diffrn_measurement_method     '\f and \w scans'
_diffrn_detector_area_resol_mean     ?
_diffrn_reflns_number     11664
_diffrn_reflns_av_R_equivalents     0.0384
_diffrn_reflns_theta_min     1.888
_diffrn_reflns_theta_max     30.974
_diffrn_reflns_theta_full     25.242
_diffrn_measured_fraction_theta_max     0.994
_diffrn_measured_fraction_theta_full     0.996
_diffrn_reflns_limit_h_min     -28
_diffrn_reflns_limit_h_max     30
_diffrn_reflns_limit_k_min     -4
_diffrn_reflns_limit_k_max     5
_diffrn_reflns_limit_l_min     -23
_diffrn_reflns_limit_l_max     22
_refine_special_details     ?
_reflns_number_total     3837
_reflns_number_gt     3367
_reflns_threshold_expression     'I > 2\s(I)'
_refine_ls_structure_factor_coef     Fsqd
_refine_ls_matrix_type     full
_refine_ls_R_factor_all     0.0429
_refine_ls_R_factor_gt     0.0346
_refine_ls_wR_factor_gt     0.0817
_refine_ls_wR_factor_ref     0.0863
_refine_ls_goodness_of_fit_ref     1.036
_refine_ls_restrained_S_all     1.036
_refine_ls_number_reflns     3837
_refine_ls_number_parameters     211
_refine_ls_number_restraints     1
_refine_ls_hydrogen_treatment     mixed
_refine_ls_weighting_scheme     calc
_refine_ls_weighting_details
              'w=1/[\s^2^(Fo^2^)+(0.0494P)^2^+0.0144P] where P=(Fo^2^+2Fc^2^)/3'
_atom_sites_solution_hydrogens     mixed
_atom_sites_solution_primary     ?
_atom_sites_solution_secondary     ?
_refine_ls_shift/su_max     0.000
_refine_ls_shift/su_mean     0.000
_refine_diff_density_max     0.347
_refine_diff_density_min     -0.220
_refine_ls_extinction_method     none
_refine_ls_extinction_coef     .
_refine_ls_abs_structure_details
;
Flack <i>x</i> determined using 1456 quotients
[(<i>I</i>^+^)-(<i>I</i>^-^)]/[(<i>I</i>^+^)+(<i>I</i>^-^)]
(Parsons <i>et al.</i>,  2013)
;
_refine_ls_abs_structure_Flack     0.4(5)
loop_
    _atom_type_symbol
    _atom_type_description
    _atom_type_scat_dispersion_real
    _atom_type_scat_dispersion_imag
    _atom_type_scat_source
    'C' 'C' 0.0033 0.0016
                         'International Tables Vol C Tables 4.2.6.8 and 6.1.1.4'
    'H' 'H' 0.0000 0.0000
                         'International Tables Vol C Tables 4.2.6.8 and 6.1.1.4'
    'N' 'N' 0.0061 0.0033
                         'International Tables Vol C Tables 4.2.6.8 and 6.1.1.4'
    'O' 'O' 0.0106 0.0060
                         'International Tables Vol C Tables 4.2.6.8 and 6.1.1.4'
_computing_data_collection
;
APEX2 (Bruker, 2001)
;
_computing_cell_refinement
;
SAINT (Bruker, 2001)
;
_computing_data_reduction
;
SAINT (Bruker, 2001)
;
_computing_structure_solution
;
SHELXS97 (Sheldrick, 2008)
;
_computing_structure_refinement
;
SHELXL2014 (Sheldrick, 2015)
;
_computing_molecular_graphics
;
SHELXTL (Sheldrick, 2008) and DIAMOND (Brandenburg, 2006)
;
_computing_publication_material
;
SHELXTL (Sheldrick, 2008)
;
loop_
    _atom_site_type_symbol
    _atom_site_label
    _atom_site_fract_x
    _atom_site_fract_y
    _atom_site_fract_z
    _atom_site_U_iso_or_equiv
    _atom_site_adp_type
    _atom_site_calc_flag
    _atom_site_occupancy
    _atom_site_disorder_assembly
    _atom_site_disorder_group
    C C1 0.67480(9) -0.0182(6) 0.64727(12) 0.0122(3) Uani d 1 . .
    C C2 0.72241(9) 0.0454(6) 0.70899(11) 0.0125(4) Uani d 1 . .
    C C3 0.78154(9) 0.1698(6) 0.69303(11) 0.0131(4) Uani d 1 . .
    H H3 0.8106 0.2010 0.7368 0.016 Uiso calc 1 . .
    C C4 0.79782(9) 0.2488(6) 0.61128(12) 0.0128(3) Uani d 1 . .
    C C5 0.75625(8) 0.1917(6) 0.54609(12) 0.0133(4) Uani d 1 . .
    H H5 0.7681 0.2377 0.4902 0.016 Uiso calc 1 . .
    C C6 0.69788(9) 0.0674(6) 0.56500(12) 0.0125(3) Uani d 1 . .
    C C8 0.48877(9) 0.4718(7) 0.77357(13) 0.0172(4) Uani d 1 . .
    H H8 0.4715 0.4535 0.7194 0.021 Uiso calc 1 . .
    C C9 0.46050(9) 0.3770(7) 0.84591(13) 0.0181(4) Uani d 1 . .
    H H9 0.4197 0.2809 0.8522 0.022 Uiso calc 1 . .
    N N1 0.70790(8) -0.0342(5) 0.79547(11) 0.0143(3) Uani d 1 . .
    N N2 0.85824(8) 0.4007(5) 0.59405(11) 0.0150(3) Uani d 1 . .
    N N3 0.65576(8) 0.0095(5) 0.49511(11) 0.0149(3) Uani d 1 . .
    C C7 0.55452(10) 0.5801(7) 0.87530(13) 0.0172(4) Uani d 1 . .
    H H7 0.5908 0.6495 0.9049 0.021 Uiso calc 1 . .
    N N4 0.50257(9) 0.4472(6) 0.90866(12) 0.0170(3) Uani d 1 . .
    H H4 0.4957(14) 0.398(9) 0.9649(19) 0.020 Uiso d 1 . .
    N N5 0.54696(8) 0.5991(5) 0.79335(11) 0.0157(3) Uani d 1 . .
    H H5A 0.5763(13) 0.682(8) 0.7586(18) 0.019 Uiso d 1 . .
    O O1 0.62270(6) -0.1576(5) 0.66176(9) 0.0156(3) Uani d 1 . .
    O O4 0.89440(7) 0.4486(5) 0.65267(10) 0.0226(3) Uani d 1 . .
    O O5 0.87159(7) 0.4829(5) 0.52189(10) 0.0226(4) Uani d 1 . .
    O O8 0.50725(7) 0.6717(6) 0.57776(10) 0.0214(3) Uani d 1 . .
    H H8A 0.4849(16) 0.841(10) 0.594(2) 0.032 Uiso d 1 . .
    H H8B 0.5441(17) 0.745(10) 0.595(2) 0.032 Uiso d 1 . .
    O O2 0.74665(8) -0.1992(5) 0.83731(10) 0.0227(4) Uani d 1 . .
    O O3 0.65759(7) 0.0718(5) 0.82223(10) 0.0219(3) Uani d 1 . .
    O O6 0.60348(7) 0.1417(5) 0.50023(10) 0.0222(4) Uani d 1 . .
    O O7 0.67538(7) -0.1656(5) 0.43500(9) 0.0211(3) Uani d 1 . .
loop_
    _atom_site_aniso_label
    _atom_site_aniso_U_11
    _atom_site_aniso_U_22
    _atom_site_aniso_U_33
    _atom_site_aniso_U_12
    _atom_site_aniso_U_13
    _atom_site_aniso_U_23
    C1 0.0097(7) 0.0125(9) 0.0143(8) 0.0002(6) 0.0006(6) 0.0003(7)
    C2 0.0109(8) 0.0138(10) 0.0127(8) 0.0000(7) 0.0006(6) 0.0008(7)
    C3 0.0099(8) 0.0138(10) 0.0157(8) 0.0014(7) -0.0005(6) -0.0006(7)
    C4 0.0085(7) 0.0128(9) 0.0171(8) -0.0001(6) 0.0008(6) -0.0002(6)
    C5 0.0115(8) 0.0135(10) 0.0148(8) -0.0003(7) 0.0010(6) 0.0006(7)
    C6 0.0101(8) 0.0142(10) 0.0134(8) -0.0012(7) -0.0020(6) 0.0002(7)
    C8 0.0135(9) 0.0198(11) 0.0182(9) -0.0029(7) 0.0000(7) -0.0001(8)
    C9 0.0125(8) 0.0203(11) 0.0215(9) -0.0020(8) 0.0028(7) 0.0004(8)
    N1 0.0133(8) 0.0159(9) 0.0138(7) -0.0034(6) -0.0006(6) -0.0001(6)
    N2 0.0097(7) 0.0151(9) 0.0203(8) 0.0000(6) 0.0013(6) 0.0000(7)
    N3 0.0129(8) 0.0181(9) 0.0136(7) -0.0029(6) -0.0025(5) 0.0031(6)
    C7 0.0132(9) 0.0198(11) 0.0185(9) 0.0008(7) 0.0013(7) -0.0004(8)
    N4 0.0143(7) 0.0193(9) 0.0176(8) 0.0004(7) 0.0034(6) 0.0004(7)
    N5 0.0122(8) 0.0184(9) 0.0163(7) -0.0012(6) 0.0021(6) 0.0006(7)
    O1 0.0095(6) 0.0210(8) 0.0163(6) -0.0035(5) -0.0002(5) 0.0011(6)
    O4 0.0112(6) 0.0316(10) 0.0248(7) -0.0045(6) -0.0036(6) 0.0025(7)
    O5 0.0166(7) 0.0318(10) 0.0195(7) -0.0063(6) 0.0057(6) -0.0003(6)
    O8 0.0122(7) 0.0340(10) 0.0181(7) 0.0016(7) -0.0005(5) -0.0032(7)
    O2 0.0228(8) 0.0294(10) 0.0158(7) 0.0039(7) -0.0032(6) 0.0040(7)
    O3 0.0141(7) 0.0333(10) 0.0182(7) -0.0005(6) 0.0056(6) -0.0026(6)
    O6 0.0124(7) 0.0318(10) 0.0224(7) 0.0042(6) -0.0030(5) 0.0031(7)
    O7 0.0187(7) 0.0287(10) 0.0159(6) -0.0031(6) -0.0002(6) -0.0056(6)
_geom_special_details
;
 All esds (except the esd in the dihedral angle between two l.s. planes)
 are estimated using the full covariance matrix.  The cell esds are taken
 into account individually in the estimation of esds in distances, angles
 and torsion angles; correlations between esds in cell parameters are only
 used when they are defined by crystal symmetry.  An approximate (isotropic)
 treatment of cell esds is used for estimating esds involving l.s. planes.
;
loop_
    _geom_bond_atom_site_label_1
    _geom_bond_atom_site_label_2
    _geom_bond_site_symmetry_2
    _geom_bond_distance
    _geom_bond_publ_flag
    C1 O1 . 1.250(2) ?
    C1 C2 . 1.447(3) ?
    C1 C6 . 1.447(3) ?
    C2 C3 . 1.374(3) ?
    C2 N1 . 1.455(3) ?
    C3 C4 . 1.391(3) ?
    C3 H3 . 0.9500 ?
    C4 C5 . 1.395(3) ?
    C4 N2 . 1.438(3) ?
    C5 C6 . 1.369(3) ?
    C5 H5 . 0.9500 ?
    C6 N3 . 1.461(3) ?
    C8 C9 . 1.357(3) ?
    C8 N5 . 1.372(3) ?
    C8 H8 . 0.9500 ?
    C9 N4 . 1.381(3) ?
    C9 H9 . 0.9500 ?
    N1 O2 . 1.223(2) ?
    N1 O3 . 1.227(2) ?
    N2 O5 . 1.232(2) ?
    N2 O4 . 1.236(2) ?
    N3 O6 . 1.225(2) ?
    N3 O7 . 1.226(3) ?
    C7 N4 . 1.329(3) ?
    C7 N5 . 1.331(3) ?
    C7 H7 . 0.9500 ?
    N4 H4 . 0.93(3) ?
    N5 H5A . 0.89(3) ?
    O8 H8A . 0.82(4) ?
    O8 H8B . 0.88(4) ?
loop_
    _geom_angle_atom_site_label_1
    _geom_angle_atom_site_label_2
    _geom_angle_atom_site_label_3
    _geom_angle_site_symmetry_1
    _geom_angle_site_symmetry_3
    _geom_angle
    _geom_angle_publ_flag
    O1 C1 C2 . . 124.91(18) ?
    O1 C1 C6 . . 124.28(17) ?
    C2 C1 C6 . . 110.56(16) ?
    C3 C2 C1 . . 125.53(17) ?
    C3 C2 N1 . . 116.18(16) ?
    C1 C2 N1 . . 118.28(17) ?
    C2 C3 C4 . . 118.43(17) ?
    C2 C3 H3 . . 120.8 ?
    C4 C3 H3 . . 120.8 ?
    C3 C4 C5 . . 121.33(17) ?
    C3 C4 N2 . . 119.15(17) ?
    C5 C4 N2 . . 119.50(17) ?
    C6 C5 C4 . . 118.12(17) ?
    C6 C5 H5 . . 120.9 ?
    C4 C5 H5 . . 120.9 ?
    C5 C6 C1 . . 126.00(17) ?
    C5 C6 N3 . . 116.53(17) ?
    C1 C6 N3 . . 117.46(16) ?
    C9 C8 N5 . . 107.10(19) ?
    C9 C8 H8 . . 126.4 ?
    N5 C8 H8 . . 126.4 ?
    C8 C9 N4 . . 106.69(18) ?
    C8 C9 H9 . . 126.7 ?
    N4 C9 H9 . . 126.7 ?
    O2 N1 O3 . . 123.96(18) ?
    O2 N1 C2 . . 118.23(17) ?
    O3 N1 C2 . . 117.81(17) ?
    O5 N2 O4 . . 122.65(17) ?
    O5 N2 C4 . . 118.87(17) ?
    O4 N2 C4 . . 118.47(16) ?
    O6 N3 O7 . . 124.46(18) ?
    O6 N3 C6 . . 117.85(18) ?
    O7 N3 C6 . . 117.69(17) ?
    N4 C7 N5 . . 108.37(19) ?
    N4 C7 H7 . . 125.8 ?
    N5 C7 H7 . . 125.8 ?
    C7 N4 C9 . . 108.85(19) ?
    C7 N4 H4 . . 126.4(19) ?
    C9 N4 H4 . . 124.7(19) ?
    C7 N5 C8 . . 108.99(18) ?
    C7 N5 H5A . . 123.3(18) ?
    C8 N5 H5A . . 127.7(18) ?
    H8A O8 H8B . . 102(3) ?
loop_
    _geom_torsion_atom_site_label_1
    _geom_torsion_atom_site_label_2
    _geom_torsion_atom_site_label_3
    _geom_torsion_atom_site_label_4
    _geom_torsion_site_symmetry_1
    _geom_torsion_site_symmetry_2
    _geom_torsion_site_symmetry_3
    _geom_torsion_site_symmetry_4
    _geom_torsion
    _geom_torsion_publ_flag
    O1 C1 C2 C3 . . . . 174.4(2) ?
    C6 C1 C2 C3 . . . . 0.0(3) ?
    O1 C1 C2 N1 . . . . -4.3(3) ?
    C6 C1 C2 N1 . . . . -178.67(19) ?
    C1 C2 C3 C4 . . . . 1.1(3) ?
    N1 C2 C3 C4 . . . . 179.82(18) ?
    C2 C3 C4 C5 . . . . -2.3(3) ?
    C2 C3 C4 N2 . . . . 176.28(19) ?
    C3 C4 C5 C6 . . . . 2.3(3) ?
    N2 C4 C5 C6 . . . . -176.28(19) ?
    C4 C5 C6 C1 . . . . -1.1(3) ?
    C4 C5 C6 N3 . . . . -179.77(19) ?
    O1 C1 C6 C5 . . . . -174.5(2) ?
    C2 C1 C6 C5 . . . . 0.0(3) ?
    O1 C1 C6 N3 . . . . 4.2(3) ?
    C2 C1 C6 N3 . . . . 178.65(18) ?
    N5 C8 C9 N4 . . . . -0.3(3) ?
    C3 C2 N1 O2 . . . . -42.2(3) ?
    C1 C2 N1 O2 . . . . 136.7(2) ?
    C3 C2 N1 O3 . . . . 137.2(2) ?
    C1 C2 N1 O3 . . . . -44.0(3) ?
    C3 C4 N2 O5 . . . . -177.4(2) ?
    C5 C4 N2 O5 . . . . 1.2(3) ?
    C3 C4 N2 O4 . . . . 1.5(3) ?
    C5 C4 N2 O4 . . . . -179.89(19) ?
    C5 C6 N3 O6 . . . . -132.1(2) ?
    C1 C6 N3 O6 . . . . 49.1(3) ?
    C5 C6 N3 O7 . . . . 47.3(3) ?
    C1 C6 N3 O7 . . . . -131.5(2) ?
    N5 C7 N4 C9 . . . . 0.3(3) ?
    C8 C9 N4 C7 . . . . 0.0(3) ?
    N4 C7 N5 C8 . . . . -0.6(3) ?
    C9 C8 N5 C7 . . . . 0.6(3) ?
loop_
    _geom_hbond_atom_site_label_D
    _geom_hbond_atom_site_label_H
    _geom_hbond_atom_site_label_A
    _geom_hbond_site_symmetry_A
    _geom_hbond_distance_DH
    _geom_hbond_distance_HA
    _geom_hbond_distance_DA
    _geom_hbond_angle_DHA
    _geom_hbond_publ_flag
    N4 H4 O8 2_665 0.93(3) 1.83(3) 2.763(3) 172(3) y
    N5 H5A O1 1_565 0.89(3) 1.94(3) 2.812(2) 165(3) y
    N5 H5A O3 1_565 0.89(3) 2.46(3) 2.956(3) 116(2) y
    O8 H8A O4 4_465 0.82(4) 2.29(4) 3.034(2) 151(3) y
    O8 H8B O1 1_565 0.88(4) 2.04(4) 2.899(2) 165(3) y
    O8 H8B O6 1_565 0.88(4) 2.44(4) 2.943(3) 117(3) y
    C5 H5 O2 3_654 0.95 2.49 3.383(3) 156.5 y
    C7 H7 O5 3_655 0.95 2.37 3.187(3) 144.2 y
    C7 H7 O3 1_565 0.95 2.47 2.955(3) 111.6 y
    C8 H8 O4 4_455 0.95 2.44 3.188(3) 135.3 y
    C8 H8 O8 . 0.95 2.53 3.255(3) 133.4 y
    C9 H9 O7 2_655 0.95 2.48 3.349(3) 152.0 y
_shelx_hkl_file
;
   0  -1   0   -0.08    0.06
   0  -1   0   -0.06    0.07
   0  -1   0    0.09    0.08
   0  -2   0   54.86    2.00
   0  -2   0   53.39    1.88
   0   4   0    0.20    0.24
   0   0  -1   -0.03    0.01
   0   0   1   -0.04    0.01
   0   0  -1   -0.04    0.01
   0  -1  -1   22.18    0.83
   0  -1  -1   22.32    0.77
   0  -1   1   21.70    0.75
   0  -2   1   -0.10    0.08
   0  -2  -1    0.01    0.09
   0  -2  -1   -0.09    0.07
   0   3  -1    4.23    0.39
   0   4  -1   -0.18    0.19
   0   4   1   -0.15    0.21
   0   0   2   23.39    0.75
   0   0  -2   22.56    0.78
   0   0  -2   22.72    0.82
   0  -1   2    0.01    0.07
   0   1  -2    0.00    0.09
   0  -1  -2    0.03    0.05
   0  -1  -2    0.01    0.07
   0  -2   2    5.40    0.27
   0  -2  -2    5.39    0.27
   0  -2  -2    5.39    0.31
   0   2  -2    5.61    0.35
   0   3  -2   -0.09    0.15
   0  -3  -2   -0.03    0.13
   0   4  -2    1.14    0.25
   0   5  -2   -0.17    0.24
   0   0  -3   -0.03    0.04
   0   0  -3   -0.13    0.04
   0   0   3   -0.02    0.03
   0  -1  -3   20.40    0.81
   0   1  -3   21.94    0.81
   0  -1   3   22.34    0.73
   0  -1  -3   21.20    0.74
   0   1   3   20.82    0.72
   0  -2  -3    0.02    0.06
   0   2  -3    0.04    0.11
   0  -2  -3   -0.04    0.09
   0  -2   3   -0.01    0.08
   0   3  -3    3.51    0.31
   0  -3  -3    3.41    0.31
   0  -3  -3    3.29    0.25
   0  -3   3    3.27    0.25
   0   4  -3   -0.05    0.18
   0  -4  -3   -0.16    0.18
   0   5  -3    1.60    0.32
   0   5   3    1.46    0.40
   0   0   4  130.73    4.18
   0   0  -4  131.62    4.34
   0   0  -4  129.15    4.59
   0  -1   4    0.01    0.05
   0  -1  -4   -0.13    0.04
   0  -1  -4   -0.08    0.05
   0   1   4   -0.03    0.05
   0   1  -4    0.00    0.07
   0  -2  -4    8.85    0.44
   0   2   4    7.96    0.36
   0   2  -4    9.39    0.43
   0  -2   4    9.86    0.39
   0  -2  -4    8.80    0.38
   0  -3   4    0.17    0.13
   0  -3  -4    0.12    0.11
   0   3  -4   -0.19    0.13
   0   3   4    0.00    0.11
   0  -3  -4    0.06    0.14
   0   4  -4    0.84    0.22
   0  -4  -4    0.69    0.25
   0   5  -4   -0.12    0.24
   0   5   4   -0.06    0.32
   0   0  -5    0.01    0.05
   0   0   5   -0.04    0.04
   0   0  -5    0.00    0.05
   0  -1  -5   58.68    1.95
   0   1  -5   56.95    2.00
   0   1  -5   58.64    2.07
   0   1   5   56.84    1.87
   0   2   5   -0.03    0.07
   0   2  -5   -0.17    0.09
   0  -2  -5   -0.05    0.09
   0  -2   5   -0.02    0.08
   0  -2  -5    0.06    0.06
   0   3   5    1.25    0.15
   0  -3  -5    1.19    0.22
   0  -3  -5    0.97    0.15
   0   3  -5    1.23    0.20
   0  -3   5    1.06    0.18
   0  -4  -5   -0.06    0.20
   0   5   5    0.46    0.34
   0   5  -5    0.26    0.27
   0   0  -6   79.66    2.70
   0   0   6   79.53    2.60
   0   0  -6   82.71    2.86
   0   1  -6   -0.05    0.06
   0  -1  -6    0.00    0.04
   0  -1   6    0.00    0.04
   0   1   6   -0.02    0.04
   0  -1  -6   -0.01    0.03
   0   1  -6   -0.10    0.08
   0   2  -6    7.06    0.35
   0  -2   6    7.31    0.33
   0  -2  -6    6.93    0.31
   0   2   6    6.19    0.28
   0  -2  -6    6.93    0.38
   0  -3  -6    0.10    0.14
   0   3  -6    0.05    0.13
   0  -3   6    0.08    0.12
   0  -3  -6   -0.05    0.09
   0  -4  -6    0.74    0.24
   0   4  -6    0.75    0.25
   0   0   7   -0.11    0.05
   0   0  -7   -0.05    0.06
   0   0  -7    0.00    0.05
   0  -1   7    5.64    0.26
   0  -1  -7    5.41    0.29
   0   1   7    5.52    0.22
   0   1  -7    5.59    0.31
   0  -1  -7    5.49    0.23
   0   1  -7    5.75    0.25
   0   2  -7   -0.10    0.08
   0  -2   7    0.11    0.09
   0  -2  -7    0.04    0.06
   0   2  -7    0.19    0.12
   0   2   7   -0.03    0.06
   0  -2  -7   -0.17    0.09
   0  -3   7    3.73    0.28
   0  -3  -7    3.62    0.25
   0   3  -7    3.67    0.29
   0   3  -7    3.55    0.33
   0  -3  -7    3.58    0.33
   0  -4  -7    0.00    0.18
   0   4  -7   -0.16    0.18
   0  -5  -7    0.41    0.31
   0   0  -8   35.19    1.31
   0   0   8   36.31    1.19
   0   1   8    0.02    0.05
   0  -1  -8    0.01    0.04
   0   1  -8    0.18    0.09
   0   1  -8   -0.05    0.05
   0  -1  -8   -0.03    0.08
   0  -1   8    0.09    0.07
   0   2  -8   32.57    1.18
   0  -2  -8   30.35    1.10
   0   2   8   30.12    1.04
   0   2  -8   34.26    1.20
   0  -2   8   33.26    1.12
   0  -2  -8   26.82    1.22
   0   3  -8    0.03    0.13
   0   3  -8   -0.02    0.11
   0  -3   8   -0.22    0.11
   0  -3  -8    0.10    0.14
   0  -4  -8    3.28    0.39
   0   4  -8    3.21    0.36
   0   0  -9    0.02    0.07
   0   0  -9   -0.05    0.04
   0   0   9    0.04    0.05
   0   1  -9   33.67    1.16
   0  -1   9   32.84    1.10
   0   1   9   31.22    1.05
   0  -1  -9   31.44    1.21
   0  -1  -9   29.49    1.09
   0   1  -9   30.60    1.15
   0  -2  -9    0.08    0.07
   0  -2  -9   -0.12    0.08
   0   2  -9   -0.03    0.12
   0  -2   9   -0.03    0.07
   0   2   9   -0.12    0.06
   0   2  -9   -0.07    0.08
   0   3  -9    5.89    0.40
   0  -3   9    5.96    0.37
   0   3  -9    6.05    0.35
   0  -3  -9    6.23    0.44
   0  -4  -9    0.10    0.22
   0   4  -9    0.00    0.18
   0  -4   9    0.14    0.17
   0   0 -10   11.04    0.46
   0   0  10   11.21    0.42
   0   0 -10   10.55    0.42
   0  -1 -10    0.03    0.04
   0   1  10    0.03    0.05
   0  -1  10   -0.07    0.07
   0   1 -10    0.01    0.09
   0  -1 -10    0.09    0.09
   0   1 -10   -0.01    0.06
   0   2  10    6.86    0.28
   0   2 -10    7.38    0.34
   0  -2  10    6.85    0.34
   0  -2 -10    6.88    0.31
   0  -2 -10    6.27    0.39
   0   2 -10    7.33    0.41
   0   3 -10    0.01    0.16
   0   3 -10    0.00    0.11
   0  -3 -10    0.20    0.16
   0  -3  10   -0.04    0.12
   0  -4  10    1.17    0.23
   0  -4 -10    0.61    0.26
   0   4 -10    1.30    0.26
   0   0 -11    0.11    0.08
   0   0  11    0.04    0.07
   0   0 -11    0.04    0.06
   0   1  11    2.90    0.16
   0   1 -11    2.59    0.21
   0  -1 -11    2.93    0.16
   0   1 -11    2.89    0.18
   0  -1 -11    2.50    0.22
   0  -1  11    2.74    0.20
   0   2 -11    0.10    0.13
   0   2 -11   -0.11    0.07
   0  -2 -11   -0.01    0.09
   0  -2  11    0.06    0.08
   0  -3  11    8.87    0.47
   0   3 -11    8.95    0.53
   0  -3 -11    9.57    0.56
   0  -4  11    0.10    0.17
   0  -4 -11   -0.03    0.20
   0   4 -11    0.16    0.20
   0   0  12   24.62    0.86
   0   0 -12   24.15    0.86
   0   0 -12   23.49    0.94
   0  -1 -12   -0.03    0.10
   0   1  12    0.10    0.06
   0   1 -12    0.00    0.07
   0  -1  12    0.06    0.09
   0   1 -12    0.01    0.09
   0  -1 -12    0.11    0.05
   0  -2  12    7.99    0.40
   0  -2 -12    7.77    0.45
   0   2 -12    7.83    0.44
   0   2 -12    8.19    0.37
   0   3 -12    0.01    0.16
   0  -3  12    0.14    0.14
   0  -3 -12    0.07    0.16
   0  -4  12    1.08    0.23
   0   4 -12    0.58    0.23
   0  -4 -12    1.11    0.31
   0   0 -13   -0.04    0.05
   0   0  13    0.21    0.08
   0   0 -13    0.09    0.09
   0  -1  13   12.53    0.50
   0   1 -13   11.62    0.51
   0  -1 -13   11.67    0.45
   0  -1 -13   10.90    0.55
   0   1 -13   12.22    0.50
   0   1  13   11.95    0.46
   0  -2  13   -0.08    0.10
   0  -2 -13   -0.16    0.11
   0   2 -13   -0.03    0.13
   0   2 -13   -0.04    0.08
   0  -3  13    4.51    0.33
   0   3 -13    4.52    0.37
   0  -3 -13    4.12    0.38
   0  -4  13    0.04    0.18
   0  -4 -13    0.10    0.22
   0   4 -13   -0.04    0.18
   0   0 -14   25.40    1.03
   0   0 -14   26.63    0.94
   0   0  14   26.25    0.93
   0   1 -14    0.14    0.11
   0  -1 -14    0.03    0.11
   0  -1  14    0.05    0.10
   0   1 -14   -0.01    0.08
   0   1  14   -0.08    0.07
   0   2 -14   10.48    0.45
   0  -2  14   10.45    0.49
   0  -2 -14    9.38    0.55
   0   2 -14    9.71    0.50
   0  -3 -14    0.00    0.16
   0  -3  14    0.10    0.13
   0   3 -14    0.13    0.16
   0  -4 -14    0.58    0.27
   0   4 -14    0.33    0.22
   0  -4  14    0.71    0.23
   0   0  15    0.31    0.10
   0   0 -15    0.24    0.07
   0   0 -15    0.22    0.11
   0   1 -15    5.55    0.31
   0  -1 -15    6.02    0.38
   0   1 -15    5.71    0.33
   0  -1  15    5.94    0.33
   0   1  15    5.64    0.28
   0   2 -15   -0.04    0.12
   0   2 -15    0.15    0.09
   0  -2  15    0.06    0.13
   0  -2 -15    0.15    0.15
   0  -3 -15   13.87    0.74
   0   3 -15   14.27    0.70
   0  -3  15   13.82    0.65
   0   0 -16    4.41    0.30
   0   0  16    4.14    0.26
   0   0 -16    4.11    0.23
   0   1 -16    0.04    0.10
   0  -1  16    0.13    0.11
   0   1 -16    0.01    0.10
   0  -1 -16   -0.04    0.12
   0   2 -16    4.07    0.31
   0  -2 -16    4.05    0.36
   0  -2  16    4.02    0.31
   0  -3  16   -0.10    0.14
   0   3 -16    0.25    0.18
   0  -3 -16    0.20    0.18
   0   0  17    0.15    0.10
   0   0 -17    0.20    0.13
   0   1 -17    0.26    0.12
   0   1 -17    0.14    0.11
   0  -1  17   -0.06    0.10
   0  -1 -17    0.18    0.14
   0   2 -17   -0.09    0.12
   0  -2  17   -0.04    0.12
   0  -2 -17    0.07    0.15
   0  -3  17    0.88    0.20
   0  -3 -17    1.77    0.30
   0   3 -17    1.05    0.24
   0   0 -18    7.24    0.42
   0   0  18    6.70    0.36
   0   1 -18   -0.03    0.10
   0  -1 -18   -0.20    0.12
   0   1 -18   -0.09    0.10
   0  -1  18   -0.01    0.12
   0   2 -18    2.14    0.25
   0  -2 -18    1.62    0.27
   0  -2  18    1.80    0.24
   0  -3 -18   -0.02    0.19
   0  -3  18   -0.01    0.16
   0   3 -18    0.08    0.18
   0   0 -19    0.28    0.15
   0   0  19    0.21    0.11
   0   1 -19    5.10    0.33
   0  -1 -19    4.66    0.38
   0  -1  19    5.27    0.34
   0  -2  19   -0.06    0.14
   0  -2 -19   -0.16    0.17
   0   2 -19   -0.06    0.13
   0   3 -19    0.45    0.19
   0   0  20    5.26    0.33
   0   0 -20    5.53    0.39
   0  -1 -20   -0.01    0.15
   0  -1  20   -0.06    0.12
   0  -2  20    1.26    0.22
   0  -2 -20    1.21    0.26
   0   2 -20    0.97    0.20
   0   0 -21    0.21    0.17
   0  -1  21    1.44    0.22
   0  -1 -21    1.25    0.26
   0  -2 -21   -0.03    0.20
   0  -2  21   -0.17    0.14
   0   0 -22    5.72    0.42
   0  -1  22   -0.02    0.14
   0  -1 -22    0.06    0.18
   0   0 -23    0.22    0.19
   0  -1  23    4.66    0.37
   0  -1 -23    5.29    0.43
  -1   0   0   -0.05    0.01
   1   0   0   -0.07    0.00
   1   0   0   -0.08    0.01
   1  -1   0    8.02    0.31
   1  -1   0    8.41    0.33
   1  -1   0    8.11    0.37
  -1  -1   0    8.74    0.35
   1  -2   0    0.40    0.10
  -1  -2   0    0.41    0.11
   1  -2   0    0.25    0.11
  -1   3   0    1.51    0.25
   1   4   0    0.19    0.22
  -1   4   0   -0.02    0.21
   1   0  -1   -0.05    0.02
   1   0   1   -0.10    0.00
   1   0  -1   -0.09    0.01
  -1   0   1   -0.05    0.02
  -1   0  -1   -0.11    0.01
   1   0   1   -0.05    0.01
   1  -1   1   86.54    2.87
   1  -1   1   94.63    2.99
  -1  -1  -1   83.95    3.16
  -1  -1  -1   88.59    2.98
  -1   1  -1   91.07    3.18
  -1  -1   1   92.14    3.16
  -1  -1   1   92.50    2.88
   1  -1  -1   86.18    2.98
   1  -1  -1   86.01    3.17
  -1  -2  -1   17.03    0.69
   1  -2   1   15.28    0.61
   1  -2   1   17.41    0.65
  -1   2  -1   16.77    0.72
   1  -2  -1   16.00    0.63
   1  -2  -1   16.46    0.69
   1   3  -1    3.23    0.31
  -1   3  -1    3.39    0.34
   1   4  -1    1.64    0.28
  -1   4   1    1.08    0.28
   1   4   1    1.46    0.30
  -1   4  -1    1.42    0.30
   1   5  -1    2.73    0.37
   1   0   2    0.01    0.02
   1   0  -2    0.03    0.03
  -1   0   2   -0.01    0.02
  -1   0  -2    0.01    0.01
  -1   0  -2   -0.01    0.03
   1   0  -2   -0.03    0.02
   1  -1   2  159.25    5.20
  -1  -1  -2  155.28    5.39
   1   1  -2  168.55    5.71
  -1  -1  -2  154.86    5.71
   1  -1  -2  157.91    5.72
   1  -1  -2  164.89    5.39
  -1   1  -2  166.84    5.72
  -1  -1   2  168.99    5.20
  -1  -2  -2   -0.01    0.07
  -1  -2  -2    0.21    0.11
   1  -2   2    0.17    0.09
   1   2  -2    0.20    0.12
  -1   2  -2    0.17    0.12
   1  -2  -2    0.05    0.10
   1  -2  -2    0.07    0.07
  -1  -2   2    0.18    0.09
   1   3  -2    1.72    0.24
  -1  -3  -2    1.80    0.23
  -1   3  -2    1.79    0.26
   1  -3  -2    1.17    0.17
   1  -3  -2    1.20    0.21
   1   4  -2    3.41    0.36
  -1   4   2    2.93    0.38
  -1   4  -2    2.75    0.34
   1   5  -2    0.96    0.30
  -1   5   2    1.03    0.37
   1   0   3   -0.06    0.03
  -1   0  -3   -0.05    0.04
  -1   0  -3   -0.07    0.04
   1   0  -3   -0.07    0.03
   1   0  -3   -0.04    0.04
  -1   0   3   -0.08    0.03
   1   1  -3   52.28    1.75
   1  -1   3   50.58    1.60
  -1  -1  -3   49.19    1.76
  -1  -1  -3   46.82    1.64
  -1   1   3   45.51    1.58
   1   1   3   45.32    1.59
   1  -1  -3   49.54    1.65
  -1   1  -3   50.52    1.76
  -1  -2  -3   15.77    0.62
  -1  -2  -3   16.45    0.69
   1  -2   3   16.74    0.62
   1   2  -3   17.43    0.69
  -1  -2   3   16.78    0.62
   1  -2  -3   15.35    0.69
  -1   2  -3   17.60    0.71
   1  -2  -3   15.83    0.63
   1   3  -3    0.19    0.15
   1  -3   3    0.38    0.13
  -1  -3  -3    0.45    0.16
   1  -3  -3    0.29    0.16
  -1   3  -3    0.16    0.15
   1  -3  -3    0.17    0.11
   1   4  -3    0.22    0.18
  -1  -4  -3    0.04    0.19
  -1   4  -3    0.19    0.20
   1   5  -3   -0.01    0.25
  -1   5   3   -0.18    0.31
  -1   0  -4   -0.08    0.04
  -1   0   4   -0.01    0.04
  -1   0  -4   -0.01    0.05
   1   0  -4   -0.05    0.05
   1   0  -4   -0.07    0.04
   1   0   4   -0.07    0.04
  -1  -2  -4   20.22    0.84
   1  -2   4   21.43    0.76
   1   2  -4   21.67    0.83
  -1  -2  -4   19.67    0.75
  -1   2   4   19.40    0.72
   1   2   4   19.93    0.74
   1  -2  -4   20.63    0.85
   1  -2  -4   20.66    0.76
  -1  -2   4   22.45    0.77
  -1   2  -4   20.99    0.84
  -1   3   4    4.54    0.29
   1  -3   4    5.07    0.32
   1   3  -4    5.77    0.37
  -1  -3  -4    5.18    0.38
  -1  -3   4    5.50    0.32
  -1   3  -4    5.26    0.37
   1  -3  -4    5.20    0.31
   1  -3  -4    5.53    0.39
   1   3   4    5.30    0.31
  -1  -4  -4    0.26    0.23
  -1   4  -4    0.16    0.18
   1  -4  -4    0.48    0.23
  -1   5   4   -0.07    0.30
   1   5  -4    0.08    0.25
  -1   5  -4   -0.09    0.25
   1   5   4    0.47    0.34
   1   0  -5   -0.05    0.04
  -1   0  -5   -0.02    0.05
  -1   0   5    0.00    0.05
  -1   0  -5   -0.04    0.05
   1   0   5   -0.04    0.05
   1   0  -5   -0.03    0.05
   1   1  -5   11.57    0.48
  -1   1   5   11.89    0.40
   1   1  -5   11.91    0.46
  -1  -1  -5   11.51    0.42
   1  -1  -5   11.48    0.43
   1   1   5   11.73    0.42
  -1   1  -5   11.31    0.47
  -1  -2  -5    9.05    0.43
   1   2  -5    8.61    0.40
  -1   2   5    7.74    0.33
  -1  -2  -5    7.17    0.35
   1  -2   5    9.68    0.38
  -1  -2   5    8.78    0.38
   1  -2  -5    8.74    0.43
   1   2   5    8.12    0.35
  -1   2  -5    8.45    0.42
   1  -2  -5    8.47    0.36
  -1  -3  -5    3.71    0.26
   1   3  -5    4.24    0.32
  -1  -3  -5    4.19    0.35
   1  -3   5    5.12    0.30
   1  -3  -5    3.89    0.35
  -1   3  -5    4.76    0.34
   1  -3  -5    4.02    0.27
  -1  -3   5    4.13    0.29
   1   3   5    4.43    0.27
  -1  -4  -5    1.98    0.31
   1   4  -5    2.32    0.31
  -1   4  -5    2.00    0.28
   1  -4  -5    1.96    0.31
   1   5  -5    0.24    0.24
  -1   5   5    0.38    0.35
  -1   5  -5    0.26    0.27
   1   0  -6    0.01    0.05
  -1   0  -6    0.04    0.05
   1   0   6    0.04    0.05
  -1   0  -6    0.03    0.05
  -1   0   6    0.01    0.05
   1   0  -6    0.02    0.04
  -1  -1  -6   82.85    2.82
   1   1  -6   86.35    2.99
  -1   1   6   82.39    2.71
   1   1  -6   88.08    2.88
   1  -1  -6   84.19    2.83
   1   1   6   87.39    2.73
   1  -1  -6   80.65    3.03
  -1  -1   6   85.39    2.76
  -1   1  -6   85.06    3.01
  -1   1  -6   82.08    2.88
   1   2  -6   19.83    0.76
   1  -2   6   19.89    0.72
  -1   2   6   17.97    0.66
  -1  -2  -6   19.80    0.80
   1   2   6   18.46    0.68
   1  -2  -6   17.87    0.79
  -1   2  -6   19.76    0.78
   1  -2  -6   18.86    0.71
  -1  -2   6   19.84    0.72
  -1  -3  -6    2.47    0.29
   1  -3   6    2.13    0.22
   1   3  -6    2.50    0.29
  -1  -3  -6    1.89    0.19
   1   3  -6    2.27    0.23
  -1   3  -6    2.28    0.24
   1  -3  -6    2.24    0.27
   1   3   6    2.11    0.18
   1  -3  -6    2.09    0.21
  -1  -3   6    1.97    0.22
   1   4  -6    0.24    0.21
  -1  -4  -6    0.11    0.20
   1  -4  -6   -0.15    0.20
  -1   0   7    0.05    0.05
  -1   0  -7    0.04    0.05
   1   0   7   -0.04    0.05
   1   0  -7   -0.03    0.04
  -1   0  -7    0.04    0.05
   1   0  -7    0.03    0.06
  -1  -1  -7   20.30    0.71
  -1   1   7   20.31    0.68
   1  -1   7   20.62    0.72
   1   1  -7   20.94    0.76
   1   1  -7   19.99    0.77
  -1   1  -7   20.07    0.77
  -1  -1   7   20.88    0.73
   1   1   7   20.20    0.69
   1  -1  -7   20.01    0.80
  -1   1  -7   20.78    0.78
   1  -1  -7   20.09    0.72
  -1   2   7    0.68    0.09
  -1  -2  -7    0.77    0.10
   1   2  -7    1.07    0.13
   1  -2   7    1.09    0.14
  -1  -2  -7    0.87    0.16
   1   2   7    0.85    0.10
  -1  -2   7    0.92    0.13
   1  -2  -7    0.79    0.11
   1  -2  -7    0.87    0.16
  -1   2  -7    1.06    0.15
   1  -3   7    8.91    0.44
   1   3  -7    8.78    0.44
   1   3  -7    8.95    0.50
  -1  -3  -7    8.25    0.50
  -1  -3   7    7.95    0.43
   1  -3  -7    8.33    0.51
   1  -3  -7    7.98    0.41
  -1   3  -7    8.89    0.46
   1   4  -7    1.60    0.28
  -1  -4  -7    1.43    0.30
   1  -4   7    1.14    0.22
  -1   4  -7    1.11    0.27
   1  -4  -7    1.01    0.27
  -1  -5  -7   -0.30    0.28
   1   0  -8    0.02    0.06
   1   0  -8   -0.03    0.04
  -1   0  -8    0.07    0.06
   1   0   8   -0.01    0.05
  -1   0   8   -0.01    0.05
  -1   0  -8   -0.11    0.05
   1  -1   8    0.76    0.10
  -1   1   8    1.03    0.08
  -1  -1  -8    0.77    0.07
  -1  -1  -8    0.75    0.11
   1   1  -8    0.92    0.13
   1   1  -8    0.99    0.09
   1  -1  -8    0.63    0.12
   1   1   8    0.83    0.09
  -1   1  -8    0.77    0.13
  -1   1  -8    1.07    0.11
  -1  -1   8    1.10    0.12
   1  -1  -8    0.64    0.08
  -1  -2  -8    1.20    0.12
   1   2  -8    1.98    0.22
  -1  -2  -8    1.68    0.20
   1   2  -8    1.98    0.17
  -1   2   8    1.55    0.12
   1  -2   8    1.71    0.18
  -1   2  -8    1.97    0.18
  -1   2  -8    1.65    0.21
   1   2   8    1.94    0.14
   1  -2  -8    1.57    0.14
   1  -3   8    1.76    0.21
  -1  -3  -8    1.50    0.24
   1   3  -8    1.68    0.24
   1   3  -8    1.82    0.20
  -1   3  -8    2.22    0.27
   1  -3  -8    2.27    0.28
  -1  -3   8    1.48    0.20
  -1   3  -8    1.79    0.21
   1  -3  -8    1.69    0.19
   1   4  -8    2.76    0.35
  -1  -4  -8    2.79    0.36
   1  -4  -8    2.49    0.35
  -1   4  -8    2.93    0.36
  -1   0  -9    0.04    0.06
  -1   0  -9    0.04    0.05
   1   0  -9    0.02    0.05
  -1   0   9    0.04    0.05
   1   0  -9   -0.02    0.06
   1   0   9   -0.03    0.06
  -1  -1  -9   10.98    0.48
   1   1  -9   10.41    0.46
   1   1  -9   10.75    0.43
  -1  -1  -9   10.75    0.40
  -1   1   9   10.69    0.39
   1  -1   9   10.96    0.43
   1   1   9   10.95    0.40
   1  -1  -9   10.60    0.48
  -1   1  -9   10.61    0.44
  -1  -1   9   10.13    0.43
  -1   1  -9    9.96    0.46
   1  -2   9    5.18    0.30
  -1  -2  -9    5.12    0.26
   1   2  -9    5.88    0.29
   1   2  -9    6.63    0.37
  -1  -2  -9    5.42    0.35
  -1   2   9    5.43    0.23
   1   2   9    5.96    0.25
  -1   2  -9    5.27    0.36
   1  -2  -9    6.04    0.28
  -1   2  -9    5.46    0.30
   1   3  -9    4.36    0.34
   1  -3   9    4.47    0.31
  -1  -3  -9    4.38    0.37
   1   3  -9    4.70    0.30
  -1  -3   9    3.93    0.30
  -1   3  -9    4.48    0.37
  -1   3  -9    4.94    0.31
   1  -3  -9    4.28    0.37
   1  -4   9    0.41    0.19
   1   4  -9    0.38    0.22
  -1  -4  -9    0.18    0.23
   1  -4  -9    0.54    0.26
  -1  -4   9    0.46    0.19
  -1   4  -9    0.50    0.23
  -1   0 -10    0.01    0.07
   1   0  10    0.03    0.06
   1   0 -10   -0.01    0.07
  -1   0  10    0.09    0.06
  -1   0 -10    0.05    0.05
   1   0 -10   -0.08    0.05
  -1   1  10   11.10    0.41
   1  -1  10   11.79    0.46
   1   1 -10   10.73    0.45
   1   1 -10   10.81    0.47
  -1  -1 -10   11.09    0.41
  -1  -1 -10   11.11    0.51
   1   1  10   11.28    0.42
   1  -1 -10   11.15    0.42
  -1  -1  10   12.10    0.46
   1  -1 -10   10.93    0.50
  -1   1 -10   10.42    0.45
  -1   1 -10   10.74    0.48
   1  -2  10    4.52    0.27
   1   2 -10    4.69    0.25
   1   2 -10    4.55    0.33
  -1  -2 -10    4.96    0.33
  -1   2 -10    4.46    0.33
  -1   2 -10    4.42    0.27
   1   2  10    4.99    0.23
   1  -2 -10    4.79    0.25
   1  -2 -10    4.72    0.31
  -1  -2  10    5.08    0.28
   1  -3  10    0.04    0.12
  -1  -3 -10    0.03    0.16
   1   3 -10    0.09    0.15
  -1  -3  10   -0.10    0.13
  -1   3 -10   -0.17    0.11
  -1   3 -10    0.03    0.17
   1  -3 -10   -0.07    0.15
  -1  -4 -10    0.65    0.24
   1   4 -10    0.56    0.22
   1  -4  10    0.23    0.18
  -1  -4  10    0.65    0.20
   1  -4 -10    0.62    0.27
  -1   4 -10    0.80    0.25
  -1   0 -11   -0.03    0.07
  -1   0  11   -0.02    0.06
   1   0  11    0.01    0.06
   1   0 -11    0.05    0.05
   1   0 -11    0.11    0.08
  -1   0 -11    0.08    0.05
  -1  -1 -11    2.54    0.23
   1   1 -11    2.68    0.21
   1  -1  11    3.11    0.21
   1   1 -11    2.72    0.17
  -1   1  11    2.81    0.16
  -1   1 -11    3.09    0.19
   1   1  11    2.86    0.17
   1  -1 -11    2.65    0.23
  -1   1 -11    2.86    0.22
   1  -1 -11    2.75    0.16
  -1  -1  11    2.93    0.20
   1  -2  11    3.57    0.25
   1   2 -11    4.47    0.31
   1   2 -11    4.07    0.22
  -1  -2 -11    3.81    0.29
   1   2  11    3.85    0.20
   1  -2 -11    3.92    0.30
  -1  -2  11    3.75    0.25
  -1   2 -11    3.93    0.23
  -1   2 -11    3.48    0.30
  -1  -3 -11   -0.10    0.14
   1  -3  11    0.07    0.13
   1   3 -11    0.18    0.16
  -1   3 -11    0.16    0.12
  -1  -3  11    0.06    0.13
  -1   3 -11    0.19    0.18
   1  -3 -11    0.11    0.16
  -1  -4 -11   -0.09    0.20
   1   4 -11    0.12    0.20
   1  -4  11    0.10    0.18
  -1   4 -11    0.63    0.23
  -1  -4  11    0.15    0.17
   1  -4 -11    0.32    0.23
  -1   0 -12    0.04    0.06
   1   0 -12   -0.13    0.07
   1   0 -12    0.07    0.06
   1   0  12   -0.03    0.07
  -1   0 -12    0.03    0.08
  -1   0  12   -0.09    0.06
  -1   1  12    8.82    0.35
   1   1 -12    8.63    0.41
  -1  -1 -12    8.66    0.35
   1  -1  12    8.44    0.39
  -1  -1 -12    8.40    0.44
   1   1 -12    8.93    0.39
   1  -1 -12    9.01    0.36
   1  -1 -12    9.16    0.45
  -1  -1  12    8.89    0.39
  -1   1 -12    8.70    0.41
  -1   1 -12    8.98    0.39
   1   1  12    9.29    0.36
   1   2 -12    5.37    0.35
   1  -2  12    5.18    0.31
   1   2 -12    5.11    0.27
  -1  -2 -12    5.09    0.35
  -1   2 -12    5.57    0.36
  -1   2 -12    5.55    0.28
  -1  -2  12    5.16    0.31
   1  -2 -12    5.37    0.37
   1  -3  12    0.59    0.17
  -1  -3 -12    0.60    0.21
   1   3 -12    0.67    0.20
   1  -3 -12    0.44    0.19
  -1  -3  12    0.55    0.17
  -1   3 -12    0.67    0.20
  -1  -4 -12    0.93    0.29
   1  -4  12    1.13    0.25
   1   4 -12    0.59    0.22
  -1  -4  12    1.07    0.24
   1  -4 -12    0.83    0.28
  -1   4 -12    0.66    0.24
   1   0  13    0.01    0.08
  -1   0 -13   -0.15    0.08
   1   0 -13    0.02    0.09
  -1   0  13    0.01    0.07
  -1   0 -13   -0.10    0.05
   1   0 -13   -0.02    0.06
  -1   1  13    8.18    0.34
   1  -1  13    8.61    0.39
  -1  -1 -13    8.23    0.44
   1   1 -13    7.92    0.37
   1   1 -13    8.14    0.39
   1  -1 -13    8.16    0.44
  -1   1 -13    8.26    0.38
  -1   1 -13    8.07    0.40
  -1  -1  13    8.69    0.39
   1   1  13    8.80    0.35
   1  -1 -13    8.55    0.35
   1   2 -13    9.71    0.42
   1  -2  13    9.62    0.46
   1   2 -13    9.52    0.49
  -1  -2 -13    9.63    0.52
  -1  -2  13   10.09    0.47
  -1   2 -13    9.68    0.50
  -1   2 -13    9.86    0.44
   1  -2 -13    9.94    0.54
   1  -3  13    7.55    0.44
   1   3 -13    7.84    0.48
  -1  -3 -13    7.84    0.52
  -1  -3  13    7.54    0.44
   1  -3 -13    8.08    0.52
  -1   3 -13    8.18    0.49
   1   4 -13    0.53    0.21
   1  -4  13    0.37    0.20
  -1  -4 -13    0.69    0.27
  -1   4 -13    0.61    0.24
   1  -4 -13    0.40    0.25
  -1  -4  13    0.52    0.21
   1   0  14    0.02    0.08
   1   0 -14    0.01    0.10
  -1   0 -14   -0.14    0.08
  -1   0  14   -0.07    0.07
  -1   0 -14    0.14    0.07
   1   0 -14   -0.01    0.06
   1   1 -14    6.61    0.33
   1   1 -14    7.01    0.36
   1  -1  14    6.83    0.35
  -1  -1 -14    7.10    0.40
  -1   1  14    6.97    0.31
   1  -1 -14    6.29    0.39
   1   1  14    6.90    0.31
  -1   1 -14    7.27    0.34
  -1  -1  14    6.61    0.35
  -1   1 -14    6.49    0.35
   1   2 -14    7.12    0.34
   1   2 -14    6.90    0.40
  -1  -2 -14    7.07    0.44
   1  -2  14    6.36    0.38
   1  -2 -14    6.64    0.44
  -1  -2  14    7.49    0.39
  -1   2 -14    7.02    0.42
  -1   2 -14    7.59    0.35
   1  -3  14    0.62    0.18
   1   3 -14    0.48    0.19
  -1  -3 -14    0.42    0.20
   1  -3 -14    0.96    0.23
  -1  -3  14    0.45    0.16
  -1   3 -14    0.67    0.21
  -1  -4 -14    0.31    0.27
   1  -4  14    0.39    0.20
   1   4 -14    0.82    0.24
   1  -4 -14    0.60    0.27
  -1  -4  14    0.32    0.20
  -1   4 -14    0.24    0.21
  -1   0 -15    0.05    0.10
   1   0  15    0.06    0.09
   1   0 -15   -0.04    0.06
   1   0 -15    0.00    0.11
  -1   0 -15   -0.03    0.06
  -1   0  15    0.05    0.09
   1  -1  15   12.83    0.56
   1   1 -15   13.14    0.56
  -1  -1 -15   12.83    0.62
   1   1 -15   13.47    0.56
  -1   1  15   12.53    0.51
  -1   1 -15   12.82    0.56
  -1   1 -15   13.23    0.57
   1  -1 -15   12.29    0.62
   1   1  15   13.15    0.52
  -1  -1  15   14.27    0.57
   1   2 -15    0.33    0.16
   1  -2  15    0.80    0.17
  -1  -2 -15    0.49    0.18
  -1   2 -15    0.56    0.17
   1  -2 -15    0.29    0.17
  -1   2 -15    0.26    0.11
  -1  -2  15    0.34    0.13
  -1  -3 -15    0.34    0.19
   1  -3  15    0.21    0.15
   1   3 -15    0.23    0.18
   1  -3 -15    0.32    0.20
  -1   3 -15    0.41    0.19
  -1  -3  15    0.17    0.15
   1   0 -16    0.01    0.11
   1   0 -16    0.04    0.07
  -1   0 -16    0.01    0.11
   1   0  16    0.04    0.09
  -1   0  16   -0.01    0.09
   1   1 -16    1.21    0.17
   1   1 -16    1.17    0.16
   1  -1  16    1.03    0.16
  -1  -1 -16    0.76    0.18
  -1   1 -16    0.93    0.15
  -1   1 -16    1.08    0.16
  -1  -1  16    1.02    0.16
   1   1  16    1.02    0.14
   1  -1 -16    0.82    0.18
   1  -2  16    5.58    0.36
   1   2 -16    5.83    0.36
  -1  -2 -16    5.50    0.42
  -1  -2  16    5.72    0.36
  -1   2 -16    5.55    0.31
   1  -2 -16    6.01    0.43
  -1   2 -16    6.21    0.38
   1   3 -16    0.28    0.18
   1  -3  16    0.26    0.15
  -1  -3 -16    0.13    0.20
  -1   3 -16    0.44    0.20
   1  -3 -16    0.26    0.19
  -1  -3  16    0.34    0.17
  -1   0 -17    0.01    0.11
   1   0 -17    0.05    0.12
   1   0  17    0.06    0.10
  -1   0  17    0.06    0.10
   1   1 -17    2.64    0.23
   1  -1  17    2.62    0.25
  -1  -1 -17    2.92    0.30
   1   1 -17    3.10    0.24
  -1  -1  17    2.83    0.25
  -1   1 -17    2.56    0.23
  -1   1 -17    2.90    0.24
   1  -1 -17    3.08    0.30
  -1  -2 -17    4.30    0.36
   1   2 -17    3.80    0.29
   1  -2  17    3.63    0.30
  -1  -2  17    3.77    0.30
   1  -2 -17    3.26    0.35
  -1   2 -17    3.81    0.30
   1   3 -17    0.34    0.19
  -1  -3 -17    0.42    0.21
   1  -3  17    0.35    0.17
   1  -3 -17    0.54    0.22
  -1  -3  17    0.27    0.16
  -1   3 -17    0.26    0.19
   1   0 -18   -0.06    0.12
  -1   0 -18   -0.05    0.12
   1   0  18   -0.11    0.10
  -1   0  18   -0.09    0.10
   1  -1  18    4.76    0.32
   1   1 -18    5.03    0.30
   1   1 -18    4.83    0.32
  -1  -1 -18    5.09    0.37
  -1   1 -18    5.27    0.31
   1  -1 -18    4.75    0.36
  -1   1 -18    4.86    0.32
  -1  -1  18    5.28    0.33
   1  -2  18    0.06    0.15
  -1  -2 -18    0.11    0.18
   1   2 -18    0.00    0.13
   1  -2 -18    0.30    0.19
  -1  -2  18    0.16    0.15
  -1   2 -18    0.05    0.13
   1  -3  18    1.91    0.28
   1   3 -18    1.77    0.26
  -1  -3 -18    1.97    0.32
  -1   3 -18    2.03    0.27
   1  -3 -18    2.12    0.33
  -1  -3  18    2.35    0.29
   1   0  19   -0.05    0.11
  -1   0  19    0.08    0.11
  -1   0 -19   -0.05    0.13
   1   0 -19   -0.07    0.13
  -1  -1 -19    2.55    0.30
   1  -1  19    2.57    0.26
   1   1 -19    2.24    0.22
  -1  -1  19    2.49    0.25
   1  -1 -19    2.34    0.29
  -1   1 -19    2.69    0.27
  -1  -2 -19    0.32    0.20
   1   2 -19    0.41    0.15
   1  -2  19    0.38    0.17
  -1  -2  19    0.15    0.16
  -1   2 -19    0.34    0.16
   1  -2 -19    0.38    0.21
   1   3 -19    0.15    0.17
  -1   3 -19    0.26    0.19
   1   0 -20    0.23    0.15
  -1   0 -20    0.04    0.14
   1   0  20    0.10    0.12
  -1  -1 -20    1.10    0.23
   1  -1  20    1.40    0.21
  -1  -1  20    1.12    0.20
  -1   1 -20    1.22    0.20
   1  -1 -20    0.91    0.21
  -1  -2 -20    0.47    0.22
   1  -2  20    0.46    0.18
   1   2 -20    0.48    0.16
   1  -2 -20    0.38    0.22
  -1   2 -20    0.42    0.16
  -1  -2  20    0.44    0.18
   1   0 -21   -0.10    0.14
  -1   0 -21   -0.19    0.16
  -1  -1 -21    0.19    0.19
   1  -1  21    0.72    0.18
   1  -1 -21    0.55    0.20
  -1  -1  21    0.45    0.17
  -1  -2 -21    1.77    0.31
   1  -2  21    1.64    0.26
   1   2 -21    1.49    0.22
  -1  -2  21    1.87    0.27
   1  -2 -21    1.91    0.31
   1   0 -22    0.13    0.17
  -1   0 -22    0.09    0.17
   1  -1  22    0.21    0.17
  -1  -1 -22    0.02    0.19
  -1  -1  22    0.38    0.17
   1  -1 -22    0.39    0.20
  -1   0 -23    0.16    0.18
   1  -1  23    0.45    0.19
  -1  -1 -23    0.70    0.23
  -1  -1  23    0.32    0.19
   1  -1 -23    0.64    0.24
  -2   0   0   45.74    1.59
   2   0   0   44.36    1.50
   2   0   0   45.02    1.45
   2  -1   0  106.31    3.65
   2  -1   0  106.34    3.50
  -2  -1   0  114.15    3.85
   2  -2   0    5.36    0.29
  -2  -2   0    7.53    0.35
   2  -2   0    7.70    0.33
  -2   3   0    2.00    0.28
  -2  -3   0    1.10    0.19
   2   4   0    5.98    0.50
  -2   4   0    5.07    0.49
  -2   5   0   -0.26    0.25
   2   0  -1   30.10    0.99
   2   0   1   26.78    0.93
  -2   0  -1   26.22    0.99
   2  -1   1   89.59    3.13
   2  -1   1   93.72    3.00
  -2  -1  -1   91.71    3.30
   2  -1  -1   87.32    2.99
  -2  -1   1  101.59    3.30
  -2   1  -1   94.12    3.33
   2  -1  -1   96.17    3.32
   2  -1  -1   91.27    3.12
  -2  -2  -1    9.57    0.45
   2  -2   1    9.47    0.39
   2  -2   1   11.03    0.43
   2  -2  -1    9.88    0.42
  -2   2  -1    9.95    0.50
   2  -2  -1    8.77    0.46
  -2  -3  -1    0.27    0.14
   2   3  -1    0.18    0.16
   2  -3  -1    0.20    0.12
  -2   3  -1    0.28    0.18
   2   4  -1    0.47    0.22
  -2   4   1    0.15    0.22
   2   4   1    0.35    0.24
  -2   4  -1    0.19    0.21
  -2   5   1    0.21    0.31
   2   5  -1    0.32    0.25
   2   0  -2   73.07    2.48
   2   0  -2   67.17    2.34
  -2   0   2   70.68    2.26
   2   1  -2   22.91    0.81
  -2  -1  -2   22.04    0.83
   2  -1   2   21.57    0.75
   2   1  -2   23.08    0.83
  -2  -1  -2   22.27    0.77
   2  -1  -2   22.77    0.78
   2   1   2   20.50    0.76
  -2  -1   2   23.10    0.77
  -2   1  -2   21.58    0.86
   2  -2   2   12.60    0.51
   2  -2   2   11.57    0.46
  -2  -2  -2   12.28    0.53
   2   2  -2   12.27    0.54
  -2  -2   2   11.77    0.48
   2  -2  -2   11.87    0.49
   2  -2  -2   11.59    0.54
  -2   2  -2   11.65    0.56
   2   3  -2    1.30    0.21
   2  -3   2    1.45    0.17
  -2  -3  -2    1.23    0.20
   2  -3  -2    0.80    0.20
  -2   3  -2    1.23    0.23
   2  -3  -2    0.98    0.17
  -2   4   2   -0.28    0.23
   2   4  -2   -0.05    0.17
  -2   4  -2    0.04    0.19
  -2   5   2   -0.28    0.28
   2   5  -2   -0.08    0.22
   2   0  -3  169.12    5.72
  -2   0   3  170.74    5.50
   2   0  -3  177.63    6.05
   2   0   3  170.78    5.51
  -2  -1  -3   51.75    1.90
   2   1  -3   55.42    1.89
  -2  -1  -3   52.20    1.77
   2  -1   3   52.70    1.73
   2   1   3   51.21    1.73
  -2   1  -3   52.03    1.91
   2  -1  -3   53.98    1.79
   2   2  -3    3.53    0.26
  -2  -2  -3    3.39    0.24
   2  -2   3    3.51    0.21
  -2  -2  -3    3.08    0.19
   2  -2  -3    3.71    0.21
   2  -2  -3    3.48    0.26
  -2  -2   3    3.36    0.22
  -2   2  -3    3.49    0.28
   2   3  -3    2.23    0.25
  -2  -3  -3    2.20    0.24
   2  -3   3    2.22    0.22
   2  -3  -3    1.80    0.25
  -2   3  -3    2.07    0.26
   2  -3  -3    2.04    0.21
  -2  -4  -3    0.07    0.19
   2   4  -3    0.10    0.19
  -2   4  -3    0.13    0.18
   2   5  -3    0.41    0.26
  -2   5   3    0.22    0.33
  -2   0   4    7.35    0.28
   2   0  -4    7.76    0.29
   2   0   4    7.79    0.28
  -2   0  -4    7.22    0.30
  -2   0  -4    7.09    0.29
   2   0  -4    7.96    0.31
  -2   2   4    3.70    0.22
  -2  -2  -4    4.66    0.29
   2  -2   4    5.04    0.26
   2   2  -4    5.18    0.29
   2  -2  -4    4.72    0.25
   2  -2  -4    4.35    0.30
  -2  -2   4    5.03    0.26
  -2   2  -4    5.55    0.32
   2   2   4    4.30    0.25
   2   3  -4    3.03    0.27
   2  -3   4    2.39    0.23
  -2  -3  -4    2.75    0.29
   2  -3  -4    2.65    0.29
   2  -3  -4    2.73    0.24
   2   3   4    2.85    0.25
  -2   3  -4    3.20    0.30
   2   4  -4    1.71    0.27
  -2  -4  -4    1.59    0.28
   2  -4  -4    0.92    0.26
  -2   4  -4    1.28    0.25
   2   5  -4    0.05    0.24
  -2   5   4   -0.17    0.30
  -2   0  -5   42.15    1.50
  -2   0  -5   39.76    1.42
   2   0  -5   42.83    1.42
  -2   0   5   41.01    1.36
   2   0  -5   42.92    1.50
   2   0   5   42.27    1.37
  -2  -1  -5   52.71    1.82
  -2  -1  -5   48.46    1.96
   2   1  -5   57.79    1.93
   2   1  -5   58.57    1.88
   2  -1   5   48.96    1.78
  -2  -1   5   55.81    1.79
  -2   1  -5   56.15    1.96
   2  -1  -5   54.52    1.84
   2   1   5   55.55    1.77
   2  -1  -5   53.52    1.97
   2   2  -5    2.21    0.22
  -2  -2  -5    1.82    0.20
   2   2  -5    2.27    0.18
  -2   2   5    1.71    0.13
   2  -2   5    1.91    0.17
   2  -2  -5    1.76    0.20
  -2   2  -5    1.99    0.20
  -2  -2   5    1.81    0.17
   2  -2  -5    2.19    0.16
   2   2   5    2.03    0.16
   2   3  -5    0.00    0.13
  -2  -3  -5    0.09    0.14
   2  -3   5    0.02    0.12
   2   3  -5   -0.19    0.14
  -2  -3   5    0.05    0.12
   2  -3  -5   -0.02    0.10
  -2   3  -5   -0.07    0.13
   2   3   5    0.04    0.11
   2  -3  -5    0.25    0.15
  -2  -4  -5    0.26    0.20
   2   4  -5   -0.26    0.18
  -2   4  -5   -0.01    0.16
   2  -4  -5    0.40    0.23
  -2   5   5    0.16    0.35
   2   5  -5    0.10    0.23
  -2   5  -5    0.12    0.27
  -2   0   6   49.00    1.59
  -2   0  -6   47.06    1.64
   2   0   6   49.75    1.59
   2   0  -6   49.75    1.65
  -2   0  -6   46.05    1.74
   2   0  -6   50.01    1.74
  -2  -1  -6    9.58    0.43
   2   1  -6   10.05    0.38
   2   1  -6   10.48    0.42
  -2   1  -6    9.67    0.41
   2   1   6    9.57    0.36
   2  -1  -6    9.27    0.37
   2  -1  -6    9.51    0.43
  -2  -1   6    9.63    0.38
   2  -2   6    0.70    0.12
  -2  -2  -6    0.69    0.14
   2   2  -6    0.97    0.12
   2   2  -6    0.36    0.11
   2  -2  -6    0.68    0.14
  -2  -2   6    0.78    0.12
  -2   2  -6    0.73    0.14
   2  -2  -6    0.50    0.09
   2   2   6    0.59    0.10
   2  -3   6    0.60    0.15
   2   3  -6    0.68    0.15
  -2  -3  -6    0.15    0.16
   2   3  -6    0.38    0.18
   2   3   6    0.41    0.12
   2  -3  -6    0.42    0.17
   2  -3  -6    0.28    0.11
  -2   3  -6    0.46    0.16
  -2  -3   6    0.35    0.14
   2  -4   6    2.00    0.26
   2   4  -6    2.13    0.30
  -2  -4  -6    1.63    0.28
   2  -4  -6    0.78    0.26
  -2   4  -6    1.88    0.28
  -2   5   6    0.48    0.35
  -2   0  -7   17.37    0.63
   2   0   7   18.11    0.61
   2   0  -7   17.59    0.67
  -2   0  -7   17.14    0.67
  -2   0   7   17.21    0.61
  -2   1   7    4.16    0.16
   2   1  -7    4.33    0.25
   2   1  -7    4.00    0.19
  -2  -1  -7    3.54    0.23
  -2  -1  -7    3.86    0.17
   2  -1  -7    4.20    0.25
  -2  -1   7    4.32    0.22
   2   1   7    4.08    0.19
  -2   1  -7    4.05    0.26
  -2   1  -7    4.30    0.22
  -2  -2  -7    0.51    0.14
   2  -2   7    0.81    0.13
   2   2  -7    1.03    0.11
  -2   2  -7    0.79    0.14
   2   2   7    0.62    0.10
   2  -2  -7    0.85    0.12
  -2  -2   7    0.81    0.12
   2   3  -7    5.59    0.40
   2   3  -7    6.51    0.36
   2  -3   7    6.96    0.37
  -2  -3  -7    5.72    0.41
   2  -3  -7    6.54    0.35
  -2  -3   7    6.78    0.37
   2  -3  -7    6.01    0.43
   2   3   7    5.73    0.31
  -2   3  -7    5.83    0.38
   2   4  -7    0.38    0.21
   2  -4   7    0.35    0.19
  -2  -4  -7    0.67    0.24
   2  -4  -7    0.32    0.23
  -2  -5  -7    1.50    0.36
   2   0   8   55.90    1.78
  -2   0   8   52.86    1.77
  -2   0  -8   53.23    1.83
   2   0  -8   55.09    1.95
   2   0  -8   53.91    1.83
  -2   0  -8   52.86    1.94
   2  -1   8    6.05    0.26
   2   1  -8    5.50    0.29
   2   1  -8    5.63    0.24
  -2   1   8    5.11    0.21
  -2  -1  -8    5.16    0.22
  -2  -1   8    5.66    0.27
  -2   1  -8    5.43    0.31
   2  -1  -8    4.93    0.29
  -2   1  -8    5.61    0.27
   2   1   8    5.75    0.24
  -2  -2  -8    2.62    0.25
   2   2  -8    2.74    0.19
   2  -2   8    2.80    0.21
   2   2   8    2.51    0.17
   2  -2  -8    2.19    0.18
  -2   2  -8    2.51    0.21
   2  -3   8    3.31    0.27
  -2  -3  -8    3.60    0.33
   2   3  -8    3.51    0.33
  -2   3  -8    3.08    0.29
   2  -3  -8    3.01    0.34
   2  -3  -8    3.13    0.24
  -2  -3   8    3.64    0.28
   2  -4   8    0.38    0.19
  -2  -4  -8    1.08    0.27
   2   4  -8    0.28    0.22
  -2   4  -8    0.78    0.25
   2  -4  -8    0.32    0.23
   2   0   9   17.61    0.62
   2   0  -9   17.57    0.63
  -2   0   9   17.62    0.61
   2   0  -9   17.06    0.67
  -2   0  -9   16.51    0.67
   2   1  -9   20.35    0.73
  -2  -1  -9   17.28    0.78
   2  -1   9   21.01    0.72
  -2  -1  -9   19.22    0.68
  -2   1   9   18.75    0.66
   2   1  -9   19.21    0.75
   2  -1  -9   19.51    0.79
   2   1   9   20.16    0.68
   2  -1  -9   19.85    0.70
  -2   1  -9   18.85    0.76
  -2  -1   9   19.87    0.71
  -2   1  -9   19.98    0.75
   2   2  -9   10.99    0.45
   2   2  -9   11.71    0.53
   2  -2   9   11.10    0.48
  -2  -2  -9   10.48    0.54
   2   2   9   10.86    0.42
  -2   2  -9   11.04    0.49
   2  -2  -9   10.55    0.45
  -2   2  -9   10.32    0.53
   2  -3   9    0.64    0.16
  -2  -3  -9    0.70    0.20
   2   3  -9    0.92    0.19
  -2   3  -9    0.54    0.21
  -2  -3   9    0.51    0.15
   2  -3  -9    0.58    0.19
  -2   3  -9    0.56    0.16
   2   4  -9    0.84    0.24
  -2  -4  -9    0.93    0.27
   2  -4   9    0.78    0.22
  -2   4  -9    1.33    0.27
   2  -4  -9    0.74    0.27
  -2   0  10   41.13    1.35
   2   0 -10   40.41    1.39
   2   0  10   41.91    1.36
   2   0 -10   39.63    1.48
  -2   0 -10   36.71    1.38
  -2   0 -10   41.31    1.48
   2  -1  10    5.19    0.27
  -2   1  10    5.09    0.22
   2   1 -10    5.10    0.24
  -2  -1 -10    5.16    0.22
   2   1 -10    5.20    0.29
  -2  -1 -10    5.42    0.31
   2  -1 -10    5.31    0.31
  -2   1 -10    4.97    0.26
   2   1  10    5.47    0.24
  -2  -1  10    5.22    0.27
   2  -1 -10    5.17    0.24
  -2   1 -10    4.47    0.29
   2   2 -10    2.33    0.24
  -2  -2 -10    2.34    0.25
   2   2 -10    2.31    0.17
   2  -2  10    2.51    0.21
  -2  -2  10    2.42    0.20
  -2   2 -10    2.76    0.27
  -2   2 -10    2.50    0.21
   2  -2 -10    2.43    0.18
   2  -2 -10    2.45    0.25
   2   2  10    2.56    0.17
  -2  -3 -10    1.94    0.27
   2   3 -10    2.11    0.26
   2  -3  10    1.75    0.22
  -2  -3  10    1.61    0.22
  -2   3 -10    2.04    0.22
  -2   3 -10    1.74    0.27
   2  -3 -10    1.77    0.27
  -2  -4 -10    0.19    0.23
   2  -4  10    0.03    0.18
   2   4 -10    0.19    0.20
   2  -4 -10    0.21    0.23
  -2  -4  10    0.09    0.17
  -2   4 -10    0.87    0.27
   2   0 -11    1.68    0.16
   2   0 -11    1.61    0.13
  -2   0  11    1.68    0.14
  -2   0 -11    1.48    0.13
   2   0  11    1.75    0.15
  -2   0 -11    1.50    0.15
   2  -1  11    4.64    0.26
  -2   1  11    4.42    0.21
  -2  -1 -11    4.62    0.20
   2   1 -11    4.49    0.23
  -2  -1 -11    4.63    0.30
   2   1 -11    4.66    0.26
  -2   1 -11    4.11    0.27
   2   1  11    4.64    0.22
  -2  -1  11    4.69    0.26
  -2   1 -11    4.69    0.25
   2  -1 -11    4.43    0.22
   2  -1 -11    4.49    0.29
   2   2 -11    0.10    0.07
  -2  -2 -11    0.07    0.11
   2  -2  11    0.09    0.09
   2   2 -11    0.08    0.11
  -2   2 -11    0.02    0.14
  -2  -2  11    0.18    0.10
   2   2  11    0.03    0.07
   2  -2 -11    0.07    0.07
  -2   2 -11    0.00    0.09
   2  -2 -11   -0.07    0.11
  -2  -3 -11    0.04    0.16
   2  -3  11   -0.02    0.13
   2   3 -11   -0.03    0.14
  -2   3 -11    0.04    0.10
  -2  -3  11    0.11    0.14
  -2   3 -11   -0.12    0.16
   2  -3 -11    0.27    0.16
   2   4 -11    0.61    0.22
  -2  -4 -11    0.90    0.29
   2  -4  11    0.47    0.20
  -2  -4  11    0.58    0.19
  -2   4 -11    0.32    0.22
   2  -4 -11    0.13    0.24
   2   0  12    4.59    0.24
  -2   0 -12    3.77    0.25
  -2   0  12    3.99    0.22
   2   0 -12    4.30    0.21
   2   0 -12    4.09    0.25
  -2   0 -12    3.97    0.20
  -2   1  12    4.04    0.20
   2   1 -12    4.24    0.22
   2  -1  12    4.34    0.26
  -2  -1 -12    4.42    0.30
   2   1 -12    3.84    0.25
  -2  -1  12    4.07    0.25
   2   1  12    4.27    0.22
   2  -1 -12    4.07    0.21
  -2   1 -12    4.09    0.24
   2  -1 -12    4.71    0.29
  -2   1 -12    3.90    0.27
   2  -2  12    6.69    0.35
   2   2 -12    6.78    0.39
   2   2 -12    6.78    0.31
  -2  -2 -12    5.76    0.39
  -2  -2  12    6.65    0.36
  -2   2 -12    6.50    0.33
   2   2  12    6.24    0.29
   2  -2 -12    6.95    0.42
  -2   2 -12    6.24    0.39
   2  -3  12    0.29    0.15
   2   3 -12    0.48    0.19
  -2  -3 -12    0.68    0.21
  -2   3 -12    1.00    0.24
   2  -3 -12    0.53    0.20
  -2  -3  12    0.64    0.17
  -2   3 -12    0.50    0.13
  -2  -4 -12    0.48    0.27
   2  -4  12    0.31    0.19
   2   4 -12    0.62    0.23
  -2  -4  12    0.18    0.18
  -2   4 -12    0.60    0.25
   2  -4 -12    0.51    0.26
   2   0 -13   42.84    1.62
  -2   0 -13   43.63    1.50
   2   0  13   44.10    1.48
  -2   0 -13   42.27    1.62
   2   0 -13   44.23    1.51
  -2   0  13   42.99    1.47
   2   1 -13    4.94    0.26
  -2   1  13    5.12    0.24
  -2  -1 -13    4.81    0.33
   2  -1  13    5.29    0.29
   2   1 -13    5.28    0.30
  -2   1 -13    4.89    0.27
  -2   1 -13    5.11    0.30
   2  -1 -13    4.84    0.32
   2  -1 -13    4.71    0.24
   2   1  13    5.20    0.25
  -2  -1  13    5.24    0.29
   2   2 -13    7.03    0.39
   2  -2  13    7.64    0.38
  -2  -2 -13    6.83    0.42
  -2  -2  13    6.47    0.37
  -2   2 -13    6.78    0.41
   2  -2 -13    6.65    0.43
  -2   2 -13    6.29    0.34
   2  -3  13    2.00    0.26
  -2  -3 -13    2.61    0.33
   2   3 -13    2.79    0.31
   2  -3 -13    2.90    0.34
  -2   3 -13    2.04    0.30
  -2  -3  13    2.35    0.26
   2  -4  13    0.30    0.21
   2   4 -13    0.52    0.21
  -2  -4 -13    0.74    0.27
  -2  -4  13    0.23    0.19
  -2   4 -13    0.39    0.24
   2  -4 -13    0.11    0.23
  -2   0 -14    6.84    0.30
  -2   0 -14    6.58    0.36
   2   0 -14    6.80    0.31
   2   0  14    6.79    0.33
  -2   0  14    7.02    0.32
   2   0 -14    6.79    0.36
   2  -1  14    4.09    0.27
   2   1 -14    4.04    0.24
   2   1 -14    4.05    0.26
  -2  -1 -14    3.92    0.31
  -2   1  14    4.16    0.22
   2   1  14    4.09    0.23
  -2   1 -14    4.50    0.26
   2  -1 -14    4.62    0.31
  -2  -1  14    4.07    0.27
   2  -1 -14    4.14    0.22
  -2   1 -14    4.16    0.27
   2  -2  14   10.37    0.50
  -2  -2 -14   10.07    0.56
   2   2 -14   10.05    0.52
  -2   2 -14   10.83    0.54
  -2  -2  14   10.88    0.51
  -2   2 -14   11.41    0.49
   2  -2 -14   11.53    0.59
   2  -3  14    4.37    0.34
  -2  -3 -14    4.16    0.41
   2   3 -14    4.14    0.36
   2  -3 -14    4.14    0.41
  -2  -3  14    4.09    0.32
  -2   3 -14    4.12    0.36
  -2  -4 -14    0.75    0.28
   2  -4  14    0.50    0.21
   2   4 -14    0.06    0.20
  -2  -4  14    0.77    0.22
   2  -4 -14    0.18    0.23
  -2   4 -14    0.49    0.24
   2   0 -15   12.41    0.49
  -2   0 -15   11.72    0.56
   2   0  15   12.89    0.52
  -2   0  15   12.11    0.50
   2   0 -15   12.07    0.56
  -2  -1 -15    5.94    0.38
   2   1 -15    5.96    0.32
   2   1 -15    5.54    0.32
   2  -1  15    5.95    0.33
  -2   1 -15    5.90    0.32
   2   1  15    5.79    0.29
  -2   1 -15    5.60    0.32
  -2  -1  15    5.98    0.33
   2  -1 -15    6.23    0.38
   2  -2  15    4.68    0.32
  -2  -2 -15    4.88    0.37
   2   2 -15    4.88    0.33
  -2   2 -15    5.61    0.36
  -2  -2  15    5.22    0.33
   2  -2 -15    5.06    0.39
  -2   2 -15    4.93    0.29
   2  -3  15    0.04    0.14
   2   3 -15    0.26    0.18
  -2  -3 -15   -0.11    0.17
   2  -3 -15    0.12    0.19
  -2   3 -15    0.27    0.19
  -2  -3  15   -0.05    0.14
   2   0 -16    4.73    0.32
  -2   0  16    4.84    0.27
   2   0 -16    5.02    0.26
   2   0  16    4.67    0.28
  -2   0 -16    4.79    0.32
   2   1 -16    4.09    0.27
   2   1 -16    3.78    0.26
   2  -1  16    4.34    0.29
  -2  -1 -16    4.07    0.33
  -2   1 -16    4.26    0.29
   2   1  16    3.91    0.25
  -2   1 -16    3.87    0.26
  -2  -1  16    4.10    0.28
   2  -1 -16    4.00    0.31
   2  -2  16    1.43    0.21
  -2  -2 -16    1.45    0.25
   2   2 -16    1.56    0.21
  -2  -2  16    1.45    0.21
  -2   2 -16    1.63    0.18
  -2   2 -16    1.43    0.21
   2  -2 -16    1.18    0.23
   2   3 -16    3.36    0.33
   2  -3  16    3.43    0.34
  -2  -3 -16    3.47    0.39
   2  -3 -16    3.79    0.41
  -2   3 -16    3.99    0.38
  -2  -3  16    3.08    0.32
  -2   0  17    6.35    0.33
   2   0 -17    6.61    0.31
  -2   0 -17    6.18    0.38
   2   0  17    6.16    0.34
   2   0 -17    5.82    0.38
   2   1 -17    3.00    0.24
   2  -1  17    3.33    0.27
  -2  -1 -17    3.64    0.31
   2   1 -17    3.25    0.25
   2  -1 -17    3.17    0.30
  -2   1 -17    3.14    0.24
   2   1  17    3.20    0.23
  -2  -1  17    3.05    0.25
  -2   1 -17    3.29    0.24
  -2  -2 -17    0.54    0.19
   2  -2  17    0.84    0.18
   2   2 -17    0.72    0.17
   2  -2 -17    0.90    0.21
  -2   2 -17    0.75    0.19
  -2   2 -17    0.75    0.14
  -2  -2  17    0.81    0.18
   2  -3  17    1.81    0.25
   2   3 -17    1.95    0.27
  -2  -3 -17    1.68    0.29
   2  -3 -17    2.00    0.32
  -2  -3  17    2.04    0.27
  -2   3 -17    0.92    0.24
  -2   0  18    6.94    0.36
   2   0  18    7.51    0.38
   2   0 -18    7.09    0.42
  -2   0 -18    6.57    0.41
   2   1 -18    0.79    0.14
   2  -1  18    0.62    0.16
  -2  -1 -18    0.59    0.19
  -2  -1  18    0.69    0.15
  -2   1 -18    0.74    0.16
   2  -1 -18    0.48    0.16
   2   2 -18    1.84    0.23
  -2  -2 -18    1.93    0.28
   2  -2  18    1.40    0.23
  -2   2 -18    1.43    0.22
   2  -2 -18    2.18    0.30
  -2  -2  18    1.68    0.23
   2  -3  18    1.26    0.24
  -2  -3 -18    1.24    0.27
   2   3 -18    1.44    0.24
  -2  -3  18    1.23    0.23
   2  -3 -18    1.20    0.29
  -2   3 -18    1.47    0.26
   2   0  19    4.89    0.32
   2   0 -19    4.87    0.35
  -2   0  19    5.27    0.31
  -2   0 -19    4.39    0.35
  -2  -1 -19    0.41    0.18
   2   1 -19    0.46    0.13
   2  -1  19    0.56    0.16
   2  -1 -19    0.53    0.18
  -2   1 -19    0.65    0.16
  -2  -1  19    0.56    0.16
   2  -2  19    0.68    0.19
  -2  -2 -19    0.38    0.21
   2   2 -19    0.59    0.17
  -2   2 -19    0.64    0.18
  -2  -2  19    0.53    0.17
   2  -2 -19    0.79    0.23
   2   3 -19    1.11    0.22
  -2   3 -19    1.03    0.25
   2   0 -20    4.31    0.34
   2   0  20    4.42    0.31
  -2   0 -20    4.16    0.34
   2  -1  20    0.36    0.15
  -2  -1 -20    0.11    0.17
  -2  -1  20    0.41    0.16
   2  -1 -20    0.65    0.20
  -2   1 -20    0.41    0.17
   2   2 -20    0.14    0.15
  -2  -2 -20    0.19    0.20
   2  -2  20    0.11    0.16
   2  -2 -20    0.30    0.21
  -2  -2  20    0.42    0.18
  -2   0 -21    1.02    0.22
   2   0  21    1.20    0.19
   2   0 -21    0.71    0.20
  -2  -1 -21    0.02    0.17
   2  -1  21    0.09    0.15
  -2   1 -21   -0.14    0.14
   2  -1 -21    0.07    0.17
  -2  -1  21    0.12    0.14
   2   2 -21    0.88    0.18
   2  -2  21    1.08    0.23
  -2  -2 -21    0.83    0.26
   2  -2 -21    0.88    0.26
  -2  -2  21    1.08    0.22
  -2   0 -22    4.21    0.38
   2  -1  22    2.36    0.28
  -2  -1 -22    2.11    0.30
  -2  -1  22    2.34    0.27
   2  -1 -22    2.37    0.31
  -2   0 -23    2.70    0.33
   2  -1  23    0.04    0.17
   2  -1 -23    0.32    0.21
  -3   0   0   -0.09    0.04
   3   0   0   -0.07    0.04
   3   0   0   -0.04    0.02
   3  -1   0  968.06   32.61
   3  -1   0  978.65   31.29
  -3  -1   0 1000.00   34.38
   3  -2   0    1.23    0.15
  -3  -2   0    1.22    0.14
   3  -3   0    4.87    0.32
  -3   3   0    4.49    0.41
  -3   4   0    0.05    0.22
   3   4   0    0.24    0.19
  -3   5   0   -0.01    0.27
   3   0   1   -0.02    0.02
   3   0  -1   -0.02    0.02
  -3   0  -1   -0.09    0.04
   3   0   1   -0.02    0.04
   3  -1   1   96.90    3.23
  -3  -1  -1  104.88    3.56
   3   1  -1  105.39    3.38
  -3   1  -1   93.95    3.59
  -3  -1   1  110.38    3.55
   3  -1  -1   97.95    3.37
   3  -1  -1   94.26    3.22
   3  -2   1    4.64    0.25
  -3  -2  -1    5.28    0.29
   3  -2   1    5.73    0.29
  -3   2  -1    5.69    0.37
   3  -2  -1    5.33    0.27
   3  -2  -1    4.59    0.32
   3   3  -1    1.25    0.21
  -3  -3  -1    1.02    0.19
  -3   3  -1    1.60    0.26
   3  -3  -1    1.54    0.19
  -3   4   1    7.03    0.57
   3   4  -1    6.50    0.51
  -3   4  -1    6.54    0.50
  -3   5   1    0.20    0.28
  -3   5  -1    0.02    0.26
   3   0   2    0.03    0.03
  -3   0  -2    0.01    0.04
   3   0  -2    0.04    0.04
  -3   0   2    0.01    0.04
   3   0   2    0.02    0.03
   3   0  -2    0.02    0.02
   3  -1   2    3.41    0.17
   3   1  -2    3.37    0.21
  -3  -1  -2    3.04    0.19
   3  -1   2    3.28    0.17
  -3   1  -2    3.11    0.24
   3  -1  -2    3.11    0.17
   3   1   2    3.15    0.19
  -3  -2  -2   78.41    2.73
   3  -2   2   75.87    2.60
   3  -2   2   74.87    2.48
   3   2  -2   75.50    2.73
  -3   2  -2   75.49    2.77
   3  -2  -2   71.63    2.75
   3  -2  -2   75.71    2.58
   3  -3   2    1.28    0.18
  -3  -3  -2    1.74    0.22
   3   3  -2    1.47    0.21
   3  -3  -2    1.21    0.21
   3  -3  -2    1.43    0.19
  -3   3  -2    1.42    0.24
  -3  -4  -2    0.08    0.18
   3   4  -2    0.38    0.21
  -3   4   2    0.33    0.29
  -3   4  -2    0.35    0.23
   3   5  -2   -0.08    0.24
  -3   5   2    0.06    0.32
   3   0  -3   -0.14    0.04
  -3   0  -3   -0.11    0.05
   3   0   3   -0.21    0.02
   3   0  -3   -0.22    0.05
  -3   0   3   -0.16    0.05
  -3  -1  -3    3.28    0.20
   3  -1   3    3.90    0.20
   3   1  -3    3.60    0.22
   3  -1   3    3.22    0.17
  -3   1  -3    3.13    0.23
   3   1   3    3.27    0.19
   3  -1  -3    3.20    0.17
   3   2  -3   18.74    0.74
   3   2  -3   19.19    0.73
  -3  -2  -3   18.46    0.74
   3  -2   3   16.94    0.66
   3   2   3   16.94    0.68
   3  -2  -3   18.11    0.77
  -3  -2   3   18.24    0.68
  -3   2  -3   18.95    0.78
   3  -2  -3   18.42    0.70
   3   3  -3    0.16    0.14
   3  -3   3    0.44    0.14
  -3  -3  -3    0.77    0.18
   3  -3  -3    0.38    0.12
  -3   3  -3    1.06    0.21
   3  -3  -3    0.45    0.17
   3   4  -3    0.90    0.22
  -3  -4  -3    0.66    0.22
  -3   4  -3    0.75    0.23
  -3   5   3    0.34    0.34
   3   5  -3   -0.08    0.21
   3   0  -4    0.02    0.04
  -3   0   4    0.02    0.05
   3   0  -4    0.01    0.05
   3   0   4    0.02    0.05
  -3   0  -4   -0.02    0.01
   3  -1  -4   23.21    0.92
   3  -1  -4   24.56    0.85
   3   1   4   24.76    0.83
  -3   1  -4   23.99    0.92
   3   2  -4   18.26    0.72
  -3  -2  -4   17.80    0.73
   3   2  -4   18.24    0.71
   3  -2   4   17.65    0.66
   3  -2  -4   17.04    0.75
   3   2   4   16.97    0.66
  -3  -2   4   18.47    0.68
   3  -2  -4   18.05    0.68
  -3   2  -4   16.78    0.75
   3   3  -4    5.44    0.35
   3   3  -4    5.16    0.36
  -3  -3  -4    5.03    0.36
   3  -3   4    4.89    0.30
   3   3   4    4.19    0.31
   3  -3  -4    4.70    0.31
   3  -3  -4    5.55    0.40
  -3   3  -4    4.89    0.36
   3   4  -4   -0.02    0.17
  -3  -4  -4    0.09    0.18
  -3   4  -4   -0.09    0.18
   3  -4  -4    0.06    0.20
   3   5  -4    1.81    0.31
  -3   5   4    1.34    0.40
  -3   0  -5   -0.02    0.03
  -3   0   5   -0.03    0.05
   3   0  -5    0.00    0.06
   3   0  -5    0.00    0.04
  -3   0  -5    0.02    0.06
   3   0   5    0.05    0.05
   3  -1   5    3.85    0.19
   3   1  -5    4.01    0.17
  -3  -1  -5    3.65    0.23
  -3   1  -5    3.73    0.23
   3  -1  -5    3.68    0.23
  -3  -1   5    3.62    0.20
   3   1   5    3.86    0.19
  -3  -2  -5    3.36    0.25
   3   2  -5    3.22    0.22
   3   2  -5    3.42    0.26
   3  -2   5    3.31    0.21
  -3   2  -5    3.18    0.26
   3   2   5    3.42    0.21
   3  -2  -5    3.60    0.21
   3  -2  -5    3.32    0.26
  -3  -2   5    3.55    0.22
  -3  -3  -5    2.32    0.26
   3  -3   5    2.66    0.24
   3   3  -5    2.55    0.24
   3   3  -5    3.03    0.29
  -3   3  -5    2.87    0.29
   3  -3  -5    2.65    0.24
   3  -3  -5    2.08    0.27
   3   3   5    2.59    0.23
  -3  -4  -5    0.22    0.20
   3   4  -5    0.24    0.20
   3  -4  -5    0.40    0.17
  -3   4  -5    0.34    0.19
   3  -4  -5    0.09    0.23
   3   5  -5   -0.03    0.22
  -3   5   5    0.33    0.35
   3   0   6    0.07    0.05
   3   0  -6   -0.01    0.04
  -3   0   6   -0.04    0.05
  -3   0  -6    0.09    0.06
   3   0  -6   -0.05    0.06
  -3   0  -6   -0.01    0.05
   3   1  -6   17.39    0.62
   3  -1   6   17.56    0.61
  -3  -1  -6   15.62    0.67
   3   1  -6   17.01    0.65
   3   1   6   16.77    0.59
  -3   1  -6   16.54    0.66
  -3  -1   6   17.32    0.62
   3  -1  -6   17.03    0.68
   3   2  -6    6.14    0.34
   3   2  -6    5.57    0.28
   3  -2   6    6.11    0.29
  -3  -2  -6    5.33    0.33
   3  -2  -6    5.01    0.31
  -3   2  -6    5.49    0.33
  -3  -2   6    5.82    0.30
   3   2   6    5.41    0.27
   3  -2  -6    5.43    0.28
  -3  -3  -6    3.93    0.33
   3  -3   6    3.73    0.27
   3   3  -6    3.56    0.31
   3   3  -6    3.39    0.27
   3   3   6    3.40    0.25
   3  -3  -6    3.12    0.33
   3  -3  -6    3.23    0.26
  -3   3  -6    3.40    0.30
   3  -4   6   -0.11    0.16
  -3  -4  -6   -0.16    0.19
   3   4  -6    0.15    0.18
   3  -4  -6   -0.03    0.22
  -3   4  -6    0.18    0.18
   3  -4  -6    0.04    0.14
   3   0  -7    0.02    0.06
  -3   0  -7   -0.03    0.05
  -3   0  -7    0.09    0.06
   3   0   7    0.01    0.05
  -3   0   7    0.15    0.05
   3   0  -7   -0.05    0.04
  -3  -1  -7    5.41    0.29
   3  -1   7    4.23    0.24
   3   1  -7    5.78    0.28
   3   1  -7    5.71    0.23
   3   1   7    5.96    0.24
  -3   1  -7    5.89    0.28
  -3  -1   7    5.62    0.26
   3  -1  -7    5.39    0.24
   3  -1  -7    5.47    0.30
   3   2  -7    0.67    0.10
  -3  -2  -7    0.51    0.13
  -3  -2  -7    0.56    0.08
   3  -2   7    0.61    0.12
  -3   2  -7    0.62    0.14
   3  -2  -7    0.65    0.11
   3   2   7    0.64    0.10
   3   3  -7    7.28    0.42
  -3  -3  -7    6.21    0.42
   3  -3   7    6.68    0.37
   3   3   7    5.99    0.33
  -3  -3   7    6.63    0.37
  -3   3  -7    6.09    0.39
   3  -3  -7    5.91    0.44
   3  -3  -7    5.83    0.35
  -3  -4  -7    1.72    0.30
   3   4  -7    2.04    0.30
   3  -4   7    1.84    0.27
   3  -4  -7    1.70    0.31
  -3   4  -7    2.41    0.30
   3   0  -8   -0.01    0.06
   3   0   8    0.01    0.06
  -3   0  -8   -0.05    0.05
   3   0  -8    0.07    0.05
  -3   0  -8   -0.01    0.06
  -3   0   8    0.03    0.05
   3   1  -8   17.51    0.64
   3   1  -8   17.73    0.67
  -3  -1  -8   17.06    0.70
  -3   1  -8   16.28    0.68
   3   1   8   17.34    0.61
   3  -1  -8   17.11    0.63
  -3  -1   8   17.52    0.63
  -3   1  -8   17.03    0.67
   3  -1  -8   16.66    0.70
   3  -2   8    9.10    0.40
  -3  -2  -8    8.29    0.45
   3   2  -8    8.95    0.38
   3  -2  -8    8.80    0.39
  -3   2  -8    8.81    0.43
   3   2   8    8.46    0.36
  -3  -3  -8    8.00    0.49
   3   3  -8    7.53    0.46
   3  -3   8    8.69    0.43
   3  -3  -8    7.13    0.49
  -3  -3   8    8.01    0.42
   3  -3  -8    8.22    0.40
  -3   3  -8    7.54    0.44
   3   4  -8    1.96    0.30
   3  -4   8    2.75    0.30
  -3  -4  -8    2.51    0.34
   3  -4  -8    1.91    0.34
  -3   0  -9    0.03    0.07
   3   0   9   -0.05    0.05
   3   0  -9    0.01    0.04
  -3   0  -9   -0.03    0.05
   3   0  -9    0.01    0.07
  -3   0   9   -0.02    0.05
   3  -1   9   10.55    0.42
  -3   1   9    9.84    0.37
   3   1  -9   10.72    0.45
   3   1  -9   10.48    0.41
   3  -1  -9    9.96    0.40
  -3   1  -9    9.88    0.46
   3  -1  -9   10.28    0.47
   3   1   9   10.90    0.40
  -3   1  -9   10.30    0.44
  -3  -1   9   10.68    0.43
  -3  -2  -9   18.49    0.82
   3   2  -9   19.99    0.74
   3   2  -9   20.81    0.80
   3  -2   9   19.55    0.75
  -3   2  -9   18.74    0.79
   3  -2  -9   19.23    0.74
   3   2   9   18.95    0.69
   3  -3   9    0.72    0.16
  -3  -3  -9    0.58    0.19
   3   3  -9    0.41    0.16
  -3  -3   9    0.82    0.17
   3  -3  -9    0.71    0.20
   3  -3  -9    0.66    0.14
  -3   3  -9    0.56    0.16
   3  -4   9    1.67    0.26
   3   4  -9    2.03    0.30
  -3  -4  -9    2.03    0.32
  -3   4  -9    2.43    0.35
   3  -4  -9    1.45    0.30
  -3   0 -10    0.00    0.07
  -3   0 -10   -0.07    0.05
  -3   0  10   -0.04    0.05
   3   0 -10    0.04    0.07
   3   0  10    0.02    0.06
   3   0 -10    0.00    0.05
   3  -1  10    6.07    0.28
   3   1 -10    5.58    0.25
  -3   1  10    5.15    0.22
   3   1 -10    5.21    0.28
   3   1  10    5.60    0.25
   3  -1 -10    5.65    0.32
  -3   1 -10    4.98    0.31
  -3  -1  10    5.39    0.28
   3  -1 -10    5.59    0.25
  -3   1 -10    5.82    0.28
   3   2 -10    2.67    0.25
  -3  -2 -10    2.39    0.25
   3  -2  10    2.53    0.22
   3   2 -10    2.57    0.17
   3  -2 -10    2.77    0.20
  -3   2 -10    3.11    0.29
   3  -2 -10    2.57    0.27
   3   2  10    2.45    0.17
  -3   2 -10    2.27    0.22
  -3  -2  10    2.85    0.21
   3  -3  10    2.83    0.27
   3   3 -10    2.34    0.26
  -3  -3 -10    1.86    0.28
   3  -3 -10    2.61    0.31
  -3  -3  10    2.57    0.26
  -3   3 -10    1.99    0.29
  -3   3 -10    2.85    0.26
  -3  -4 -10    1.01    0.28
   3  -4  10    1.13    0.22
   3   4 -10    0.98    0.24
   3  -4 -10    1.53    0.32
  -3   4 -10    1.59    0.31
   3   0  11   -0.07    0.06
   3   0 -11    0.06    0.07
  -3   0  11    0.03    0.06
  -3   0 -11   -0.06    0.05
   3   0 -11    0.01    0.05
  -3   0 -11   -0.04    0.07
   3   1 -11   12.43    0.48
   3   1 -11   11.83    0.50
   3  -1  11   12.67    0.49
  -3   1  11   11.80    0.43
   3  -1 -11   11.57    0.46
  -3   1 -11   11.61    0.50
  -3  -1  11   12.04    0.49
   3  -1 -11   11.73    0.54
   3   1  11   11.78    0.45
  -3   1 -11   10.98    0.51
   3   2 -11    2.90    0.25
   3   2 -11    2.62    0.17
   3  -2  11    2.79    0.23
  -3  -2 -11    2.68    0.28
  -3   2 -11    2.79    0.28
   3  -2 -11    2.29    0.19
   3   2  11    2.60    0.18
   3  -2 -11    2.64    0.28
  -3  -2  11    2.69    0.23
  -3   2 -11    2.78    0.21
   3   3 -11   -0.03    0.13
  -3  -3 -11   -0.06    0.14
   3  -3  11    0.18    0.14
  -3   3 -11    0.04    0.12
  -3  -3  11   -0.07    0.11
   3  -3 -11    0.08    0.15
  -3   3 -11    0.11    0.18
   3  -4  11   -0.12    0.16
   3   4 -11    0.60    0.21
  -3  -4 -11    0.44    0.24
   3  -4 -11    0.63    0.28
  -3   4 -11    0.66    0.25
   3   0 -12    0.04    0.08
  -3   0 -12    0.02    0.08
   3   0 -12   -0.02    0.05
  -3   0 -12   -0.01    0.05
   3   0  12   -0.14    0.07
  -3   0  12   -0.02    0.06
   3  -1  12   11.08    0.45
  -3  -1 -12   10.10    0.49
   3   1 -12    9.55    0.44
   3   1 -12    9.82    0.42
  -3   1  12    9.90    0.38
   3  -1 -12   10.06    0.41
  -3  -1  12   10.35    0.44
  -3   1 -12   10.44    0.44
  -3   1 -12    9.59    0.46
   3  -1 -12    9.93    0.49
   3   1  12   10.04    0.41
  -3  -2 -12    0.67    0.17
   3  -2  12    0.53    0.13
   3   2 -12    0.77    0.16
  -3  -2  12    0.76    0.15
   3  -2 -12    0.93    0.19
  -3   2 -12    0.63    0.18
   3   2  12    1.04    0.12
  -3   2 -12    0.51    0.12
   3  -2 -12    0.66    0.12
   3   3 -12    1.89    0.26
  -3  -3 -12    2.60    0.33
   3  -3  12    1.87    0.25
  -3   3 -12    2.52    0.24
  -3   3 -12    2.05    0.30
  -3  -3  12    2.09    0.24
   3  -3 -12    2.45    0.31
   3   4 -12    2.19    0.31
  -3  -4 -12    2.66    0.38
   3  -4  12    2.29    0.30
  -3   4 -12    2.13    0.36
   3  -4 -12    2.60    0.37
   3   0 -13   -0.06    0.05
  -3   0 -13   -0.13    0.08
  -3   0  13   -0.10    0.07
   3   0  13   -0.07    0.07
   3   0 -13   -0.10    0.09
  -3   0 -13    0.00    0.06
   3   1 -13    2.86    0.22
  -3  -1 -13    3.63    0.28
   3   1 -13    3.11    0.20
   3  -1  13    3.50    0.24
  -3   1  13    3.11    0.18
  -3   1 -13    3.75    0.25
  -3   1 -13    3.33    0.22
   3   1  13    3.22    0.20
   3  -1 -13    2.78    0.19
   3  -1 -13    3.27    0.26
  -3  -1  13    3.10    0.22
   3  -2  13    3.23    0.25
   3   2 -13    3.73    0.28
  -3  -2 -13    3.55    0.30
  -3   2 -13    3.45    0.23
   3  -2 -13    3.35    0.31
   3   2  13    3.60    0.21
  -3   2 -13    3.66    0.30
  -3  -2  13    3.33    0.26
   3  -3  13    4.32    0.34
  -3  -3 -13    4.36    0.40
   3   3 -13    4.38    0.35
  -3   3 -13    4.25    0.29
  -3  -3  13    4.31    0.32
  -3   3 -13    4.80    0.39
   3  -3 -13    4.11    0.38
  -3  -4 -13    1.93    0.35
   3   4 -13    1.81    0.29
   3  -4  13    2.11    0.30
   3  -4 -13    1.98    0.34
  -3   4 -13    2.31    0.36
  -3  -4  13    1.13    0.24
  -3   0  14   -0.01    0.08
  -3   0 -14    0.15    0.11
   3   0 -14    0.07    0.10
   3   0  14   -0.08    0.08
   3   0 -14    0.16    0.07
  -3   0 -14   -0.06    0.06
   3   1 -14   13.21    0.55
   3  -1  14   13.62    0.56
   3   1 -14   13.02    0.55
  -3  -1 -14   13.54    0.63
  -3  -1  14   13.12    0.55
   3  -1 -14   13.39    0.61
  -3   1 -14   12.90    0.56
   3   1  14   12.61    0.51
  -3   1 -14   12.98    0.56
   3  -1 -14   12.41    0.51
  -3  -2 -14    1.82    0.25
   3  -2  14    1.47    0.20
   3   2 -14    1.73    0.22
   3  -2 -14    1.97    0.26
  -3   2 -14    1.91    0.19
  -3   2 -14    2.31    0.26
  -3  -2  14    1.79    0.21
  -3  -3 -14    2.43    0.32
   3  -3  14    2.17    0.26
   3   3 -14    2.27    0.28
   3  -3 -14    2.34    0.31
  -3   3 -14    2.32    0.30
  -3  -3  14    1.86    0.24
   3  -4  14    0.89    0.23
  -3  -4 -14    0.64    0.27
   3  -4 -14    0.39    0.25
  -3   4 -14    0.33    0.24
  -3  -4  14    0.68    0.22
  -3   0  15    0.05    0.08
   3   0  15   -0.06    0.09
   3   0 -15    0.05    0.11
   3   0 -15   -0.10    0.06
  -3   0 -15   -0.01    0.10
  -3  -1 -15    3.10    0.29
   3   1 -15    3.56    0.24
   3  -1  15    3.59    0.26
   3   1 -15    3.74    0.24
  -3  -1  15    3.47    0.25
   3  -1 -15    3.29    0.21
  -3   1 -15    3.63    0.24
  -3   1 -15    3.43    0.24
   3   1  15    3.36    0.22
   3  -1 -15    3.60    0.29
   3  -2  15    0.83    0.17
   3   2 -15    1.26    0.18
  -3  -2 -15    1.61    0.24
  -3   2 -15    1.42    0.17
  -3   2 -15    1.45    0.22
   3  -2 -15    1.21    0.23
  -3  -2  15    1.29    0.19
  -3  -3 -15    3.47    0.39
   3   3 -15    3.42    0.33
   3  -3  15    2.80    0.31
   3  -3 -15    3.61    0.39
  -3   3 -15    3.70    0.36
  -3  -3  15    3.54    0.32
   3   0 -16    0.00    0.07
  -3   0 -16   -0.11    0.10
   3   0 -16   -0.02    0.11
   3   0  16    0.12    0.11
  -3   0  16    0.01    0.09
  -3  -1 -16    2.87    0.30
   3   1 -16    2.87    0.22
   3   1 -16    3.24    0.23
   3  -1  16    3.09    0.25
  -3  -1  16    2.97    0.24
  -3   1 -16    2.79    0.25
   3   1  16    2.43    0.21
  -3   1 -16    2.78    0.23
   3  -1 -16    2.65    0.28
  -3  -2 -16    0.67    0.19
   3   2 -16    0.39    0.16
   3  -2  16    1.01    0.19
  -3  -2  16    0.68    0.16
  -3   2 -16    0.82    0.14
  -3   2 -16    1.18    0.21
   3  -2 -16    0.97    0.22
   3   3 -16    0.56    0.19
  -3  -3 -16    0.34    0.21
   3  -3  16    0.42    0.17
   3  -3 -16    1.00    0.26
  -3  -3  16    0.35    0.16
  -3   3 -16    0.65    0.22
   3   0 -17   -0.03    0.06
  -3   0  17   -0.05    0.09
  -3   0 -17    0.02    0.12
   3   0 -17    0.09    0.12
   3   0  17   -0.01    0.10
   3  -1  17    2.42    0.24
  -3  -1 -17    2.38    0.27
   3   1 -17    2.15    0.20
   3   1  17    1.83    0.19
  -3   1 -17    2.12    0.21
   3  -1 -17    2.26    0.26
  -3   1 -17    2.19    0.22
  -3  -1  17    1.97    0.22
   3  -2  17    0.48    0.16
   3   2 -17    0.28    0.15
  -3  -2 -17    0.50    0.18
  -3   2 -17    0.19    0.12
   3  -2 -17    0.59    0.21
  -3   2 -17    0.78    0.19
  -3  -2  17    0.31    0.15
   3   3 -17   -0.26    0.14
   3  -3  17   -0.13    0.14
  -3  -3 -17    0.25    0.20
  -3   3 -17   -0.16    0.17
   3  -3 -17    0.09    0.21
  -3  -3  17    0.21    0.16
   3   0  18   -0.08    0.10
   3   0 -18    0.02    0.13
  -3   0  18   -0.03    0.10
  -3   0 -18    0.12    0.14
  -3  -1 -18    0.96    0.22
   3   1 -18    0.88    0.14
   3  -1  18    1.11    0.19
  -3   1 -18    0.86    0.17
  -3  -1  18    1.40    0.19
   3  -1 -18    0.84    0.19
  -3  -2 -18    2.55    0.32
   3  -2  18    1.97    0.26
   3   2 -18    2.92    0.28
  -3   2 -18    3.11    0.29
  -3  -2  18    2.54    0.27
   3  -2 -18    2.57    0.31
   3  -3  18   -0.06    0.15
   3   3 -18    0.04    0.17
  -3  -3 -18    0.31    0.23
  -3   3 -18    0.26    0.19
   3  -3 -18    0.19    0.22
  -3  -3  18   -0.01    0.16
   3   0  19   -0.08    0.10
   3   0 -19   -0.16    0.12
  -3   0 -19    0.10    0.15
   3  -1  19    1.14    0.19
  -3  -1 -19    1.24    0.23
   3   1 -19    0.93    0.15
  -3   1 -19    0.76    0.18
  -3  -1  19    0.88    0.18
   3  -1 -19    0.48    0.18
   3   2 -19    1.72    0.22
   3  -2  19    1.63    0.24
  -3  -2 -19    0.98    0.26
   3  -2 -19    1.35    0.27
  -3   2 -19    1.40    0.21
  -3  -2  19    1.54    0.24
  -3   3 -19    0.50    0.21
   3   0 -20    0.07    0.13
  -3   0 -20   -0.18    0.14
   3   0  20    0.01    0.12
   3  -1  20    0.06    0.14
  -3  -1 -20    0.45    0.19
   3   1 -20    0.35    0.12
  -3  -1  20    0.29    0.15
   3  -1 -20    0.38    0.18
  -3   1 -20    0.32    0.15
   3  -2  20    1.13    0.22
   3   2 -20    1.28    0.20
  -3  -2 -20    1.49    0.28
   3  -2 -20    1.25    0.27
  -3  -2  20    1.41    0.24
   3   0  21   -0.18    0.12
  -3   0 -21    0.26    0.16
  -3  -1 -21    1.82    0.29
   3  -1  21    2.39    0.27
  -3   1 -21    1.75    0.24
   3  -1 -21    1.62    0.27
  -3  -1  21    1.88    0.25
  -3  -2 -21    0.19    0.21
   3  -2  21   -0.01    0.16
   3   2 -21    0.09    0.14
  -3  -2  21   -0.12    0.15
   3  -2 -21   -0.25    0.20
  -3   0 -22   -0.07    0.16
   3  -1  22   -0.03    0.16
  -3  -1 -22    0.13    0.19
  -3   1 -22    0.30    0.18
   3  -1 -22    0.11    0.19
  -3  -1  22    0.26    0.17
  -3   0 -23   -0.14    0.18
   3  -1  23    1.81    0.28
   3  -1 -23    2.04    0.30
   4   0   0   13.65    0.48
   4   0   0   14.13    0.49
  -4   0   0   14.41    0.53
   4   1   0    2.15    0.17
  -4   2   0   20.45    0.85
   4  -2   0   21.13    0.75
  -4  -2   0   16.99    0.76
   4  -3   0   17.44    0.75
  -4   3   0   18.46    0.87
  -4   4   0    0.54    0.27
   4   4   0    0.88    0.21
  -4   5   0    0.30    0.29
   4   0  -1   16.23    0.55
  -4   0   1   16.09    0.60
  -4   0  -1   15.95    0.59
   4   0   1   15.83    0.55
   4   0   1   15.95    0.55
   4   1  -1    0.85    0.10
  -4  -1  -1    0.94    0.09
   4  -1   1    0.64    0.07
   4   1   1    0.86    0.09
   4  -1  -1    0.60    0.08
   4  -2   1   50.38    1.68
   4  -2   1   45.06    1.58
  -4  -2  -1   49.48    1.75
   4  -2  -1   45.30    1.78
  -4   2  -1   48.75    1.82
   4  -2  -1   48.82    1.67
   4  -2  -1   44.96    1.57
  -4   3   1    7.46    0.53
   4  -3   1    7.85    0.42
   4  -3   1    6.90    0.36
  -4  -3  -1    8.21    0.44
   4  -3  -1    7.35    0.40
  -4   3  -1    7.51    0.52
  -4   4   1    2.59    0.40
   4   4  -1    2.20    0.29
  -4   4  -1    2.13    0.33
  -4   5   1   -0.08    0.31
  -4   5  -1    0.05    0.28
  -4   0  -2  181.24    6.75
   4   0   2  187.42    6.15
   4   0  -2  213.42    6.75
   4   0   2  188.19    6.38
   4   1  -2   31.90    1.07
   4  -1   2   30.46    1.01
  -4  -1  -2   30.55    1.12
   4  -1   2   31.22    1.07
   4  -1  -2   29.35    1.06
  -4   1  -2   29.18    1.15
   4   1   2   30.80    1.05
   4   1   2   30.49    1.04
   4  -2   2   34.77    1.21
   4   2  -2   34.34    1.22
  -4  -2  -2   32.69    1.26
   4  -2   2   33.66    1.14
   4   2  -2   33.17    1.26
   4  -2  -2   32.62    1.20
   4  -2  -2   32.46    1.30
  -4   2  -2   32.89    1.31
  -4  -3  -2    1.46    0.21
   4   3  -2    1.84    0.22
   4  -3   2    1.33    0.18
   4   3  -2    1.52    0.21
   4  -3  -2    1.23    0.18
  -4   3  -2    1.06    0.23
   4  -3  -2    0.59    0.18
   4   4  -2    0.52    0.21
  -4  -4  -2    0.32    0.20
  -4   4   2    0.46    0.28
   4   4   2    0.76    0.21
  -4   4  -2    0.88    0.24
  -4   5   2    0.43    0.34
   4   5  -2   -0.07    0.22
  -4   5  -2    0.28    0.27
  -4   0   3   56.44    1.78
   4   0   3   55.81    1.83
   4   0  -3   52.91    1.84
   4   0  -3   56.63    1.95
  -4   0  -3   52.43    1.95
   4   1  -3   70.45    2.30
  -4  -1  -3   68.71    2.42
   4  -1   3   64.66    2.19
   4  -1   3   68.50    2.30
   4  -1  -3   65.13    2.43
   4   1   3   67.54    2.21
  -4   1  -3   67.65    2.44
  -4  -2  -3    2.23    0.20
   4   2  -3    2.35    0.21
   4  -2   3    2.04    0.17
   4   2  -3    2.21    0.21
  -4   2  -3    1.89    0.22
   4   2   3    1.90    0.18
   4  -2  -3    1.74    0.20
   4  -2  -3    2.24    0.18
   4  -3   3    0.74    0.15
   4   3  -3    1.51    0.22
  -4  -3  -3    1.09    0.20
   4   3  -3    1.35    0.19
   4   3   3    0.88    0.18
   4  -3  -3    1.04    0.17
  -4   3  -3    1.12    0.22
   4  -3  -3    0.68    0.19
   4   4  -3    0.94    0.21
  -4  -4  -3    0.43    0.22
  -4   4   3    0.21    0.25
   4   4   3    0.54    0.19
   4  -4  -3    0.70    0.19
  -4   4  -3    0.35    0.23
   4   5  -3    0.54    0.25
  -4   5   3    0.04    0.33
   4   0  -4   75.97    2.56
  -4   0   4   75.08    2.46
   4   0  -4   78.45    2.70
   4  -1   4   29.22    1.02
   4   1  -4   30.23    1.03
   4  -1  -4   26.72    1.08
  -4   1  -4   27.38    1.08
  -4  -1   4   30.44    0.98
   4   1   4   27.89    0.97
  -4  -2  -4   17.67    0.74
   4   2  -4   18.52    0.73
   4  -2   4   18.35    0.67
   4   2  -4   17.49    0.71
   4   2   4   17.19    0.67
  -4   2  -4   18.87    0.78
   4  -2  -4   19.05    0.70
  -4  -2   4   18.00    0.69
   4  -2  -4   17.48    0.76
   4   3  -4    4.34    0.33
   4  -3   4    4.63    0.29
   4   3  -4    4.26    0.32
  -4  -3  -4    4.19    0.34
  -4   3  -4    4.29    0.35
   4  -3  -4    4.00    0.29
   4   3   4    4.36    0.30
  -4  -4  -4    0.24    0.19
   4   4  -4    0.16    0.18
  -4   4  -4    0.26    0.21
   4  -4  -4    0.18    0.17
  -4   5   4    1.34    0.40
   4   5  -4    0.89    0.27
   4   0   5   56.38    1.76
  -4   0   5   54.84    1.75
   4   0  -5   57.66    1.93
   4   0  -5   47.12    1.82
  -4  -1  -5   25.00    0.98
   4  -1   5   26.74    0.89
   4  -1  -5   24.76    0.99
  -4  -1   5   27.09    0.90
   4   1   5   26.19    0.89
  -4   1  -5   25.86    0.99
   4   2  -5    0.81    0.11
  -4  -2  -5    0.76    0.14
   4   2  -5    0.94    0.16
   4  -2   5    0.50    0.11
  -4   2  -5    0.76    0.15
  -4  -2   5    0.74    0.13
   4   2   5    0.74    0.12
   4  -2  -5    0.61    0.11
   4  -2  -5    0.62    0.13
  -4  -3  -5    2.91    0.29
   4  -3   5    3.07    0.24
   4   3  -5    3.09    0.29
   4   3  -5    3.20    0.26
   4   3   5    2.71    0.24
  -4   3  -5    2.93    0.30
   4  -3  -5    2.55    0.30
   4  -3  -5    3.10    0.25
   4   4  -5    0.88    0.22
  -4  -4  -5    0.23    0.21
   4  -4   5    0.73    0.20
   4  -4  -5    0.51    0.18
  -4   4  -5    0.43    0.21
   4  -4  -5    0.28    0.24
   4   5  -5    1.29    0.27
  -4   5   5    1.38    0.41
  -4   0  -6  184.25    6.50
   4   0   6  197.75    6.27
   4   0  -6  205.74    6.88
  -4   0   6  194.89    6.26
  -4  -1  -6    9.59    0.43
   4  -1   6    9.87    0.38
   4   1  -6   10.29    0.41
   4   1   6    9.91    0.38
  -4   1  -6    9.40    0.42
   4  -1  -6    8.84    0.43
   4  -1  -6    9.68    0.38
  -4  -1   6    9.24    0.39
  -4  -2  -6   22.42    0.91
   4   2  -6   23.22    0.88
   4   2  -6   23.03    0.84
   4  -2   6   23.33    0.82
   4   2   6   21.68    0.80
   4  -2  -6   23.20    0.84
  -4  -2   6   19.54    0.81
  -4   2  -6   21.87    0.90
  -4  -3  -6    0.99    0.19
   4  -3   6    0.80    0.16
   4   3  -6    0.51    0.18
  -4   3  -6    0.82    0.19
   4  -3  -6    0.62    0.20
   4  -3  -6    0.65    0.15
   4   3   6    0.66    0.14
   4  -4   6    2.28    0.27
  -4  -4  -6    1.53    0.29
   4   4  -6    1.71    0.27
   4  -4  -6    1.34    0.30
   4  -4  -6    1.79    0.25
  -4   4  -6    1.44    0.27
   4   0   7   37.54    1.21
  -4   0   7   35.68    1.20
  -4   0  -7   36.22    1.32
   4   0  -7   36.01    1.32
   4   0  -7   36.30    1.24
  -4   0  -7   35.30    1.24
  -4  -1  -7    1.12    0.14
   4  -1   7    1.29    0.13
   4   1  -7    1.31    0.09
   4   1  -7    1.73    0.15
  -4  -1   7    1.32    0.13
  -4   1  -7    1.69    0.15
   4  -1  -7    1.35    0.12
   4   1   7    1.47    0.12
   4  -1  -7    1.31    0.15
   4   2  -7    8.80    0.36
   4  -2   7    9.00    0.39
  -4  -2  -7    8.81    0.44
  -4  -2  -7    6.96    0.33
  -4   2  -7    8.27    0.43
   4  -2  -7    9.26    0.39
   4   2   7    8.00    0.36
   4   3  -7    2.20    0.26
  -4  -3  -7    2.08    0.26
   4  -3   7    2.05    0.22
   4  -3  -7    1.98    0.21
   4   3   7    1.81    0.20
   4  -3  -7    1.73    0.27
  -4  -3   7    2.23    0.23
  -4   3  -7    2.26    0.26
   4   4  -7    3.73    0.36
  -4  -4  -7    3.09    0.37
   4  -4   7    3.35    0.33
  -4   4  -7    3.33    0.35
  -4   0  -8   83.70    2.86
   4   0   8   86.46    2.77
   4   0  -8   83.62    2.87
   4   0  -8   87.09    3.04
  -4   0   8   83.26    2.76
  -4   0  -8   87.05    3.04
  -4  -1  -8    0.28    0.10
   4   1  -8    0.15    0.05
   4   1  -8    0.34    0.09
   4  -1  -8    0.31    0.07
   4  -1  -8    0.45    0.11
  -4  -1   8    0.43    0.10
   4   1   8    0.31    0.07
  -4   1  -8    0.39    0.09
   4  -2   8    4.10    0.25
  -4  -2  -8    3.43    0.28
   4   2  -8    3.92    0.20
   4   2   8    3.69    0.22
   4  -2  -8    4.02    0.24
  -4   2  -8    3.99    0.28
   4   3  -8    0.63    0.18
  -4  -3  -8    0.71    0.19
   4  -3   8    0.73    0.17
   4  -3  -8    0.67    0.15
   4   3   8    0.86    0.14
  -4  -3   8    0.69    0.16
   4  -3  -8    0.58    0.19
  -4   3  -8    0.54    0.16
   4  -4   8    0.29    0.18
  -4  -4  -8    0.30    0.21
   4   4  -8    0.11    0.17
   4  -4  -8    0.23    0.24
  -4   4  -8    0.32    0.19
   4   0  -9    5.96    0.29
   4   0  -9    5.91    0.26
   4   0   9    6.52    0.28
  -4   0  -9    6.14    0.26
  -4   0  -9    6.13    0.29
  -4   0   9    5.72    0.26
   4   1  -9   27.98    1.03
  -4  -1  -9   28.84    1.10
   4   1  -9   28.20    1.03
   4   1   9   28.68    0.97
  -4   1  -9   27.36    1.06
  -4  -1   9   28.50    1.00
   4  -1  -9   28.93    1.10
   4  -1  -9   28.33    1.00
  -4   1  -9   28.58    1.07
   4  -2   9    3.71    0.24
  -4  -2  -9    3.91    0.29
   4   2  -9    3.73    0.19
   4   2  -9    3.46    0.26
  -4  -2   9    3.84    0.24
   4   2   9    3.54    0.21
   4  -2  -9    3.93    0.24
   4  -2  -9    3.90    0.30
  -4   2  -9    3.53    0.27
   4   3  -9    0.08    0.15
   4  -3   9    0.26    0.14
  -4  -3  -9    0.32    0.16
   4  -3  -9    0.16    0.16
  -4   3  -9    0.38    0.14
  -4  -3   9    0.01    0.13
   4  -3  -9    0.10    0.11
  -4  -4  -9    1.57    0.30
   4  -4   9    1.14    0.24
   4   4  -9    1.40    0.26
   4  -4  -9    1.33    0.31
  -4   4  -9    1.36    0.24
  -4   4  -9    1.60    0.30
   4   0 -10    6.22    0.27
  -4   0 -10    5.90    0.30
  -4   0  10    5.91    0.27
   4   0  10    6.82    0.29
   4   0 -10    6.11    0.31
  -4   1  10    6.04    0.25
   4   1 -10    6.74    0.33
   4  -1  10    6.44    0.31
   4   1 -10    6.69    0.28
  -4   1 -10    6.64    0.32
  -4   1 -10    5.89    0.34
   4   1  10    6.74    0.29
  -4  -1  10    6.49    0.31
   4  -1 -10    6.33    0.29
   4  -1 -10    6.39    0.35
   4   2 -10    6.19    0.28
   4   2 -10    6.40    0.36
   4  -2  10    6.40    0.34
  -4  -2 -10    5.95    0.38
   4   2  10    6.02    0.29
  -4   2 -10    5.87    0.34
  -4  -2  10    6.40    0.33
   4  -2 -10    6.11    0.39
   4  -2 -10    6.41    0.32
  -4   2 -10    5.19    0.38
   4   3 -10   -0.02    0.12
   4  -3  10    0.10    0.14
  -4  -3 -10   -0.14    0.15
  -4  -3  10    0.15    0.14
   4  -3 -10    0.16    0.16
  -4   3 -10    0.25    0.19
  -4   3 -10    0.17    0.12
  -4  -4 -10    0.46    0.24
   4   4 -10    0.45    0.20
   4  -4  10    0.33    0.19
  -4   4 -10    0.21    0.23
   4  -4 -10    0.23    0.23
  -4   0 -11   30.58    1.13
   4   0  11   31.44    1.04
  -4   0  11   29.16    1.02
   4   0 -11   30.26    1.05
  -4   0 -11   26.73    1.03
   4   0 -11   30.02    1.13
   4   1 -11    6.41    0.28
   4  -1  11    6.37    0.31
  -4   1  11    6.07    0.25
   4   1 -11    6.15    0.32
  -4  -1  11    6.56    0.31
   4  -1 -11    6.10    0.35
  -4   1 -11    6.09    0.31
   4  -1 -11    6.14    0.29
  -4   1 -11    6.46    0.35
   4   1  11    6.30    0.28
   4   2 -11    0.97    0.16
   4  -2  11    0.86    0.15
  -4  -2 -11    0.77    0.17
   4  -2 -11    0.77    0.13
  -4   2 -11    0.67    0.13
  -4  -2  11    0.81    0.15
  -4   2 -11    0.58    0.18
   4   2  11    0.81    0.12
   4  -2 -11    0.63    0.16
   4   3 -11    1.59    0.23
   4  -3  11    1.40    0.22
  -4  -3 -11    1.71    0.27
   4  -3 -11    2.17    0.29
  -4   3 -11    1.75    0.22
  -4   3 -11    1.71    0.28
  -4  -3  11    1.87    0.23
  -4  -4 -11    0.28    0.23
   4   4 -11    0.19    0.18
   4  -4  11    0.52    0.20
   4  -4 -11    0.27    0.24
  -4   4 -11    0.43    0.25
   4   0  12   22.90    0.82
   4   0 -12   22.90    0.89
  -4   0  12   22.44    0.80
  -4   0 -12   22.25    0.89
  -4   0 -12   22.66    0.81
   4   0 -12   23.04    0.82
  -4   1  12    7.26    0.29
   4   1 -12    6.83    0.35
  -4  -1 -12    6.89    0.38
   4   1 -12    7.29    0.33
   4  -1  12    7.46    0.35
  -4  -1  12    7.29    0.35
   4   1  12    7.89    0.33
  -4   1 -12    7.01    0.37
   4  -1 -12    7.03    0.39
  -4   1 -12    7.08    0.35
   4  -1 -12    7.07    0.32
  -4  -2 -12    3.62    0.31
   4   2 -12    3.52    0.28
   4  -2  12    3.82    0.26
   4   2  12    3.69    0.22
  -4  -2  12    4.19    0.28
   4  -2 -12    3.91    0.25
  -4   2 -12    3.79    0.34
   4  -2 -12    3.44    0.31
  -4   2 -12    3.62    0.25
   4  -3  12    1.17    0.21
  -4  -3 -12    1.46    0.26
   4   3 -12    1.07    0.21
  -4   3 -12    1.08    0.17
   4  -3 -12    1.27    0.24
  -4   3 -12    1.53    0.28
  -4  -3  12    1.26    0.20
  -4  -4 -12   -0.03    0.20
   4  -4  12    0.06    0.18
   4   4 -12    0.13    0.18
  -4   4 -12   -0.29    0.19
   4  -4 -12   -0.44    0.21
  -4   0  13    5.33    0.26
   4   0 -13    4.85    0.29
   4   0 -13    5.20    0.26
  -4   0 -13    5.07    0.30
  -4   0 -13    5.14    0.24
   4   0  13    5.49    0.28
   4   1 -13    6.49    0.31
   4   1 -13    6.68    0.34
  -4  -1 -13    6.90    0.38
   4  -1  13    6.57    0.34
  -4   1 -13    6.55    0.33
  -4   1 -13    5.98    0.35
   4   1  13    6.54    0.30
  -4  -1  13    6.64    0.33
   4  -1 -13    6.40    0.37
   4  -1 -13    6.59    0.31
  -4  -2 -13    3.15    0.31
   4  -2  13    2.50    0.24
   4   2 -13    2.62    0.25
  -4   2 -13    2.35    0.21
   4  -2 -13    2.68    0.30
   4   2  13    2.71    0.19
  -4   2 -13    2.45    0.28
  -4  -2  13    2.56    0.24
   4  -3  13    2.37    0.26
   4   3 -13    2.22    0.26
  -4  -3 -13    1.88    0.29
  -4   3 -13    1.32    0.26
  -4   3 -13    1.63    0.20
   4  -3 -13    1.69    0.28
  -4  -3  13    1.69    0.23
   4  -4  13    3.56    0.37
   4   4 -13    3.61    0.37
  -4  -4 -13    4.16    0.46
  -4   4 -13    3.66    0.43
   4  -4 -13    3.77    0.44
  -4   0  14   45.28    1.58
  -4   0 -14   48.85    1.76
   4   0  14   47.28    1.60
   4   0 -14   46.87    1.62
   4   0 -14   44.63    1.74
  -4  -1 -14    0.27    0.14
   4   1 -14    0.30    0.10
   4   1 -14    0.24    0.10
   4  -1  14    0.26    0.11
  -4   1 -14    0.42    0.11
   4  -1 -14    0.27    0.08
   4  -1 -14    0.16    0.13
   4   1  14    0.41    0.10
  -4   1 -14    0.14    0.11
  -4  -1  14    0.48    0.12
   4   2 -14    1.92    0.22
   4  -2  14    1.21    0.18
  -4  -2 -14    1.48    0.22
  -4   2 -14    1.60    0.23
   4  -2 -14    1.30    0.23
  -4   2 -14    1.57    0.18
  -4  -2  14    1.45    0.20
  -4  -3 -14    0.06    0.18
   4  -3  14    0.16    0.16
   4   3 -14    0.23    0.15
   4  -3 -14    0.12    0.17
  -4   3 -14    0.32    0.13
  -4   3 -14    0.52    0.21
  -4  -3  14    0.13    0.13
   4  -4  14    0.09    0.19
  -4  -4 -14    0.28    0.24
  -4   4 -14    0.20    0.23
  -4   0 -15   16.21    0.73
  -4   0  15   17.40    0.65
   4   0 -15   17.60    0.65
   4   0  15   17.44    0.67
   4   0 -15   15.89    0.71
  -4  -1 -15    3.67    0.30
   4   1 -15    3.41    0.23
   4  -1  15    3.05    0.25
   4   1 -15    2.98    0.23
   4  -1 -15    3.75    0.29
   4  -1 -15    3.15    0.21
  -4   1 -15    3.40    0.25
  -4  -1  15    3.43    0.25
   4   1  15    3.52    0.23
  -4   1 -15    3.20    0.24
   4  -2  15    0.73    0.15
   4   2 -15    0.79    0.17
  -4  -2 -15    0.47    0.17
  -4  -2  15    0.79    0.16
   4  -2 -15    1.06    0.22
  -4   2 -15    0.71    0.14
  -4   2 -15    0.32    0.17
   4  -3  15    3.82    0.35
  -4  -3 -15    4.19    0.43
   4   3 -15    3.95    0.33
   4  -3 -15    3.83    0.40
  -4  -3  15    3.47    0.33
  -4   3 -15    4.37    0.38
   4   0  16    1.60    0.18
   4   0 -16    1.42    0.14
  -4   0  16    1.20    0.15
  -4   0 -16    1.58    0.20
   4   0 -16    1.14    0.17
   4   1 -16    2.22    0.20
   4  -1  16    1.89    0.22
  -4  -1 -16    2.20    0.27
   4   1  16    2.08    0.19
  -4   1 -16    2.21    0.21
   4  -1 -16    1.71    0.22
  -4   1 -16    2.01    0.20
  -4  -1  16    1.87    0.20
   4  -2  16    0.63    0.17
   4   2 -16    1.31    0.20
  -4  -2 -16    0.78    0.19
   4  -2 -16    0.71    0.21
  -4   2 -16    0.89    0.20
  -4   2 -16    1.11    0.15
  -4  -2  16    0.67    0.17
   4  -3  16    0.41    0.18
   4   3 -16    0.22    0.16
  -4  -3 -16    0.51    0.21
   4  -3 -16    0.64    0.24
  -4   3 -16    0.36    0.22
  -4  -3  16    0.38    0.17
   4   0 -17    1.78    0.21
  -4   0 -17    1.74    0.22
  -4   0  17    2.12    0.19
   4   0  17    1.95    0.21
   4   0 -17    1.92    0.17
   4   1 -17    2.27    0.21
   4  -1  17    2.28    0.24
  -4  -1 -17    1.85    0.26
  -4   1 -17    2.31    0.23
   4  -1 -17    1.82    0.24
  -4  -1  17    2.66    0.24
   4   1  17    2.20    0.21
  -4  -2 -17    0.16    0.15
   4   2 -17    0.09    0.13
   4  -2  17   -0.22    0.12
  -4   2 -17   -0.05    0.11
  -4  -2  17    0.27    0.14
   4  -2 -17    0.26    0.17
  -4   2 -17    0.27    0.16
   4  -3  17    0.03    0.15
   4   3 -17    0.23    0.16
  -4  -3 -17    0.16    0.21
  -4  -3  17    0.13    0.17
   4  -3 -17    0.09    0.20
  -4   3 -17    0.08    0.19
   4   0 -18    9.27    0.49
   4   0 -18   10.65    0.43
   4   0  18    9.32    0.46
  -4   0 -18    9.10    0.50
   4  -1  18    0.93    0.18
   4   1 -18    0.79    0.14
  -4  -1 -18    0.63    0.18
   4   1  18    0.97    0.15
  -4  -1  18    0.72    0.16
   4  -1 -18    0.74    0.19
  -4   1 -18    0.79    0.16
   4   2 -18    0.56    0.15
  -4  -2 -18    0.22    0.17
   4  -2  18    0.23    0.16
  -4  -2  18    0.46    0.16
  -4   2 -18    0.24    0.16
  -4   2 -18    0.23    0.13
   4  -2 -18    0.33    0.20
  -4  -3 -18    1.56    0.30
   4  -3  18    1.05    0.23
   4   3 -18    1.51    0.24
   4  -3 -18    1.06    0.29
  -4  -3  18    1.29    0.24
  -4   3 -18    0.51    0.22
  -4   0 -19    1.69    0.24
   4   0 -19    1.42    0.21
   4   0  19    1.51    0.20
   4  -1  19    2.63    0.27
   4   1 -19    2.66    0.23
  -4  -1 -19    2.87    0.33
  -4  -1  19    2.87    0.26
   4  -1 -19    2.55    0.30
  -4   1 -19    2.45    0.25
  -4  -2 -19    1.29    0.24
   4  -2  19    0.91    0.21
   4   2 -19    1.11    0.19
   4  -2 -19    0.79    0.24
  -4  -2  19    0.92    0.20
  -4   3 -19    0.49    0.21
  -4   0 -20    1.10    0.23
   4   0  20    0.75    0.17
   4   1 -20    0.79    0.15
  -4  -1 -20    0.89    0.24
   4  -1  20    0.86    0.18
  -4  -1  20    0.73    0.17
  -4   1 -20    0.86    0.19
   4  -1 -20    0.84    0.21
   4   2 -20    2.31    0.25
   4  -2  20    1.88    0.26
  -4  -2 -20    1.96    0.31
  -4  -2  20    1.93    0.25
   4  -2 -20    1.49    0.29
  -4   0 -21    1.48    0.25
   4   0  21    1.45    0.22
  -4  -1 -21    0.62    0.22
   4  -1  21    0.82    0.20
  -4   1 -21    1.39    0.22
   4  -1 -21    1.35    0.24
  -4  -1  21    1.29    0.21
   4   2 -21    1.61    0.22
   4  -2  21    1.68    0.26
  -4  -2  21    1.79    0.26
   4  -2 -21    1.80    0.31
  -4   0 -22    0.21    0.19
   4   0  22    0.29    0.15
   4  -1  22   -0.17    0.14
  -4  -1 -22    0.12    0.19
  -4   1 -22    0.02    0.15
   4  -1 -22   -0.07    0.17
   4   2 -22    0.33    0.15
  -4   0 -23    0.01    0.19
   4  -1  23    0.46    0.20
   4  -1 -23    0.27    0.21
   5   0   0    0.03    0.06
   5   0   0   -0.01    0.03
  -5   0   0    0.09    0.06
   5  -2   0   57.76    1.98
   5   2   0   57.85    1.97
  -5   2   0   53.99    2.13
   5  -3   0    9.17    0.46
   5   3   0    8.54    0.45
  -5   3   0    9.04    0.58
   5   4   0    0.00    0.17
  -5   4   0   -0.10    0.22
  -5   5   0    0.04    0.28
   5   0   1   -0.12    0.05
   5   0  -1   -0.13    0.03
   5   0   1   -0.11    0.03
   5   0  -1   -0.13    0.06
  -5   0   1   -0.20    0.07
  -5   0  -1   -0.09    0.06
  -5  -1  -1    2.70    0.17
   5  -1   1    2.70    0.14
   5  -1   1    2.82    0.17
   5   1  -1    3.06    0.18
   5   1   1    2.88    0.16
   5  -2   1    1.21    0.15
   5  -2   1    0.79    0.11
   5   2  -1    1.14    0.15
  -5  -2  -1    1.00    0.13
   5  -2  -1    0.85    0.12
  -5  -2   1    0.63    0.10
  -5   2  -1    0.98    0.19
   5  -2  -1    0.88    0.10
   5   3  -1    1.24    0.20
  -5   3   1    0.57    0.22
  -5  -3  -1    0.81    0.17
   5  -3   1    0.80    0.15
   5  -3   1    0.78    0.16
   5  -3  -1    0.78    0.16
  -5   3  -1    1.23    0.24
   5   4  -1    2.54    0.28
  -5   4   1    2.26    0.37
  -5   4  -1    1.93    0.33
   5   4   1    2.25    0.28
  -5   5   1    1.28    0.40
  -5   5  -1    1.34    0.34
   5   0   2   -0.06    0.05
   5   0  -2   -0.11    0.06
   5   0   2   -0.07    0.03
   5   0  -2   -0.05    0.03
  -5   0  -2   -0.10    0.05
   5  -1   2   17.73    0.62
   5   1  -2   18.01    0.66
   5  -1   2   17.44    0.66
  -5  -1  -2   18.62    0.68
   5   1   2   18.14    0.63
   5  -1  -2   17.45    0.71
   5   1   2   18.17    0.65
  -5  -2  -2    6.75    0.33
   5  -2   2    5.78    0.29
   5   2  -2    7.04    0.35
   5  -2   2    6.74    0.33
   5  -2  -2    6.42    0.38
  -5   2  -2    6.20    0.40
   5  -2  -2    6.63    0.32
   5  -3   2    9.94    0.50
   5  -3   2    8.45    0.43
  -5  -3  -2    9.93    0.51
   5   3  -2   10.21    0.50
   5   3  -2   10.35    0.53
  -5   3  -2    9.54    0.56
   5  -3  -2   10.13    0.49
   5   4  -2    1.42    0.23
  -5   4   2    1.13    0.31
   5   4   2    1.12    0.23
  -5   4  -2    0.70    0.24
   5  -4  -2    1.31    0.22
  -5   5   2    0.09    0.30
  -5   5  -2   -0.11    0.25
   5   0  -3   -0.08    0.01
  -5   0  -3   -0.05    0.05
   5   0  -3   -0.10    0.05
   5   0   3   -0.06    0.04
   5   0   3   -0.07    0.04
   5   1  -3   11.42    0.44
  -5  -1  -3   10.74    0.45
   5  -1   3   10.56    0.43
   5   1   3   11.22    0.43
   5  -1  -3   10.71    0.47
  -5   1  -3   10.92    0.48
  -5  -2  -3    9.02    0.42
   5  -2   3    8.21    0.36
   5   2  -3    8.59    0.40
   5   2  -3    9.15    0.42
   5   2   3    8.49    0.40
   5  -2  -3    8.10    0.44
   5  -2  -3    9.16    0.40
  -5   2  -3    8.49    0.47
  -5  -3  -3    6.11    0.39
   5   3  -3    5.89    0.38
   5   3  -3    5.95    0.37
   5  -3   3    6.27    0.33
  -5   3  -3    5.61    0.42
   5   3   3    5.81    0.36
   5  -3  -3    5.35    0.35
  -5  -4  -3    0.81    0.23
  -5   4   3    0.97    0.31
   5   4  -3    1.52    0.24
  -5   4  -3    0.94    0.25
   5  -4  -3    1.09    0.22
   5   4   3    0.92    0.23
  -5   5   3    0.99    0.39
   5   5  -3    1.45    0.29
  -5   5  -3    1.06    0.32
   5   0   4   -0.09    0.04
  -5   0   4   -0.06    0.06
   5   0  -4   -0.04    0.03
  -5   0  -4    0.04    0.05
   5   0   4   -0.05    0.02
   5   0  -4    0.12    0.06
   5   1  -4    7.55    0.32
   5  -1   4    7.18    0.29
   5  -1   4    6.68    0.31
   5  -1  -4    6.78    0.30
   5  -1  -4    6.78    0.34
  -5   1  -4    7.08    0.35
  -5  -1   4    7.52    0.31
   5   1   4    6.56    0.30
   5   2  -4    4.69    0.29
   5  -2   4    4.32    0.26
  -5  -2  -4    4.20    0.27
   5  -2   4    3.82    0.23
   5   2   4    3.94    0.25
  -5   2  -4    4.39    0.32
   5  -2  -4    4.48    0.25
   5  -3   4    0.52    0.15
  -5  -3  -4    0.71    0.17
   5   3  -4    0.71    0.18
   5   3  -4    0.40    0.14
  -5   3  -4    0.76    0.20
   5  -3  -4    0.83    0.16
   5  -3  -4    0.33    0.18
   5   3   4    0.78    0.17
  -5  -4  -4    0.84    0.23
   5   4  -4    0.57    0.21
   5  -4  -4    0.65    0.20
  -5   4  -4    0.57    0.23
  -5   5   4    0.26    0.34
   5   5  -4    0.00    0.21
   5   0  -5    0.01    0.03
  -5   0  -5   -0.05    0.03
   5   0   5   -0.01    0.04
  -5   0   5   -0.06    0.05
   5   0  -5    0.01    0.05
   5   1  -5   25.51    1.02
  -5  -1  -5   28.05    1.08
   5  -1   5   29.88    0.98
  -5   1  -5   29.09    1.09
   5   1   5   28.84    0.98
  -5  -1   5   30.57    1.00
   5  -1  -5   29.32    1.01
   5  -1  -5   28.61    1.09
  -5  -2  -5   10.76    0.50
   5  -2   5   10.44    0.44
   5   2  -5   10.82    0.49
   5  -2  -5   11.48    0.47
   5   2   5    9.39    0.44
  -5   2  -5   10.35    0.52
  -5  -2   5   10.77    0.46
   5   3  -5    1.28    0.20
  -5  -3  -5    1.16    0.20
   5  -3   5    0.86    0.16
   5  -3  -5    0.73    0.21
   5   3   5    1.03    0.18
  -5   3  -5    1.28    0.22
   5  -3  -5    1.03    0.17
   5  -4   5    0.76    0.19
   5   4  -5    0.59    0.21
  -5  -4  -5    0.80    0.24
  -5   4  -5    1.01    0.23
   5  -4  -5    0.74    0.20
   5  -4  -5    0.43    0.23
   5   5  -5   -0.08    0.22
   5   0  -6    0.02    0.06
   5   0   6    0.00    0.05
  -5   0  -6   -0.02    0.02
  -5   0   6   -0.01    0.05
   5   0  -6    0.00    0.04
   5  -1   6    4.63    0.23
  -5  -1  -6    4.68    0.26
   5  -1  -6    4.41    0.26
  -5  -1   6    4.47    0.24
   5  -1  -6    4.51    0.22
  -5   1  -6    4.42    0.26
   5   1   6    4.69    0.23
   5   2  -6    4.56    0.29
   5  -2   6    4.41    0.25
  -5  -2  -6    4.39    0.29
   5   2   6    4.11    0.25
   5  -2  -6    4.53    0.26
  -5   2  -6    3.69    0.30
   5   3  -6    5.26    0.36
   5  -3   6    4.90    0.31
  -5  -3  -6    5.22    0.37
   5   3   6    4.63    0.30
   5  -3  -6    5.00    0.40
  -5   3  -6    5.30    0.38
   5  -3  -6    4.78    0.32
  -5  -4  -6   -0.01    0.20
   5  -4   6   -0.10    0.16
   5   4  -6   -0.03    0.17
   5  -4  -6   -0.05    0.14
  -5   4  -6    0.14    0.19
   5  -4  -6   -0.41    0.20
  -5   0  -7    0.00    0.06
  -5   0  -7   -0.02    0.03
   5   0  -7   -0.02    0.04
   5   0   7   -0.07    0.05
   5   0  -7   -0.08    0.06
  -5   0   7    0.04    0.05
   5   1  -7   16.97    0.64
   5   1  -7   18.24    0.67
   5  -1   7   18.24    0.64
  -5  -1  -7   16.85    0.70
   5  -1  -7   16.57    0.71
  -5   1  -7   18.18    0.70
  -5  -1   7   17.88    0.65
   5   1   7   18.18    0.63
   5  -1  -7   17.28    0.65
  -5  -2  -7    9.49    0.48
   5  -2   7    9.26    0.42
  -5   2  -7    9.66    0.47
   5  -2  -7   10.01    0.43
   5   2   7    9.71    0.41
   5   3  -7    0.91    0.19
   5  -3   7    1.21    0.18
  -5  -3  -7    0.82    0.19
  -5   3  -7    0.29    0.15
   5   3   7    0.83    0.15
   5  -3  -7    0.96    0.17
   5  -3  -7    0.74    0.20
   5  -4   7    7.88    0.47
   5   4  -7    7.54    0.48
  -5  -4  -7    8.30    0.56
  -5   4  -7    8.02    0.50
   5  -4  -7    7.29    0.47
   5   0  -8    0.03    0.06
   5   0  -8   -0.01    0.04
  -5   0  -8   -0.01    0.05
  -5   0   8    0.02    0.05
  -5   0  -8   -0.05    0.06
   5   0   8   -0.09    0.06
   5   1  -8   27.58    1.02
  -5  -1  -8   27.67    1.08
   5  -1   8   29.24    0.99
   5  -1  -8   27.88    1.00
  -5  -1   8   29.07    0.99
  -5   1  -8   27.88    1.07
   5  -1  -8   28.03    1.09
   5   1   8   28.69    0.97
  -5  -2  -8    2.49    0.24
   5  -2   8    2.44    0.20
  -5   2  -8    2.72    0.24
   5  -2  -8    2.31    0.19
   5   2   8    2.16    0.18
   5  -2  -8    2.48    0.26
   5   3  -8    2.51    0.27
   5  -3   8    2.63    0.25
  -5  -3  -8    2.52    0.29
  -5   3  -8    2.91    0.29
   5  -3  -8    2.50    0.25
   5   3   8    2.66    0.22
  -5  -3   8    2.31    0.24
   5  -3  -8    2.86    0.31
   5  -4   8    3.03    0.32
   5   4  -8    2.59    0.31
  -5  -4  -8    2.97    0.38
  -5   4  -8    3.52    0.36
  -5   0  -9   -0.05    0.06
   5   0  -9    0.02    0.07
   5   0   9    0.05    0.06
  -5   0   9   -0.01    0.06
   5   0  -9    0.04    0.05
  -5   0  -9   -0.03    0.05
   5   1  -9    5.01    0.22
  -5  -1  -9    4.77    0.29
   5   1  -9    4.71    0.27
  -5   1  -9    5.25    0.27
   5  -1  -9    5.15    0.30
  -5  -1   9    4.85    0.26
   5   1   9    5.22    0.24
   5  -1  -9    5.06    0.24
   5  -2   9    1.97    0.20
   5   2  -9    1.98    0.20
  -5  -2  -9    2.14    0.23
  -5   2  -9    2.05    0.21
   5   2   9    2.28    0.18
   5  -2  -9    2.22    0.19
  -5  -2   9    2.44    0.20
   5  -2  -9    2.27    0.25
   5  -3   9    4.14    0.30
   5   3  -9    4.14    0.34
  -5  -3  -9    3.91    0.35
   5  -3  -9    4.36    0.37
  -5   3  -9    4.00    0.33
   5   3   9    3.80    0.26
   5  -3  -9    4.17    0.30
   5  -4   9    0.90    0.22
  -5  -4  -9    1.39    0.29
   5   4  -9    1.63    0.26
  -5   4  -9    1.49    0.25
   5  -4  -9    0.70    0.25
   5   0 -10    0.01    0.05
   5   0 -10   -0.04    0.07
   5   0  10   -0.04    0.06
  -5   0 -10   -0.09    0.06
  -5   0  10    0.00    0.06
  -5   0 -10   -0.01    0.05
   5   1 -10    1.31    0.15
   5   1 -10    0.90    0.10
   5  -1 -10    0.93    0.11
  -5   1 -10    0.98    0.13
  -5  -1  10    1.08    0.13
   5   1  10    1.18    0.12
  -5   1 -10    0.95    0.16
   5  -1 -10    0.97    0.15
  -5  -2 -10    4.53    0.34
   5   2 -10    5.35    0.32
   5  -2  10    5.36    0.30
   5  -2 -10    4.70    0.35
   5   2  10    5.12    0.27
  -5  -2  10    5.09    0.30
   5  -2 -10    5.19    0.29
  -5   2 -10    5.13    0.31
   5   3 -10    4.18    0.33
   5  -3  10    4.55    0.32
  -5  -3 -10    4.70    0.38
  -5   3 -10    4.38    0.34
   5  -3 -10    4.83    0.31
  -5  -3  10    4.50    0.32
   5  -3 -10    5.00    0.39
  -5  -4 -10    0.59    0.25
   5  -4  10    0.55    0.20
   5   4 -10    0.50    0.21
  -5   4 -10    1.02    0.29
   5  -4 -10    0.45    0.25
   5   0 -11    0.01    0.05
   5   0 -11   -0.08    0.07
   5   0  11    0.03    0.07
  -5   0 -11    0.02    0.04
  -5   0 -11    0.00    0.07
  -5   0  11    0.06    0.07
   5   1 -11    1.35    0.12
   5   1 -11    1.50    0.15
  -5   1 -11    1.46    0.16
   5   1  11    1.44    0.14
   5  -1 -11    1.38    0.18
  -5   1 -11    1.07    0.17
   5  -1 -11    1.38    0.13
  -5  -1  11    1.38    0.15
   5  -2  11    6.32    0.34
  -5  -2 -11    5.58    0.39
   5   2 -11    6.35    0.36
   5   2  11    5.88    0.30
  -5   2 -11    6.22    0.40
  -5   2 -11    6.11    0.34
  -5  -2  11    6.47    0.35
   5  -2 -11    6.15    0.39
   5  -2 -11    6.69    0.33
   5  -3  11    3.75    0.31
  -5  -3 -11    4.31    0.38
   5   3 -11    4.37    0.32
  -5  -3  11    3.97    0.31
  -5   3 -11    4.23    0.40
  -5   3 -11    4.37    0.32
   5  -3 -11    4.03    0.40
   5   4 -11    0.30    0.19
   5  -4  11    0.72    0.22
  -5  -4 -11    0.30    0.24
  -5   4 -11    0.81    0.28
   5  -4 -11    0.13    0.24
   5   0 -12   -0.02    0.05
   5   0  12   -0.01    0.08
   5   0 -12    0.04    0.08
  -5   0 -12    0.00    0.08
  -5   0 -12    0.07    0.06
  -5   0  12   -0.15    0.06
   5   1 -12   14.10    0.59
  -5  -1 -12   14.03    0.64
   5   1 -12   14.01    0.58
   5  -1  12   15.22    0.59
   5  -1 -12   13.99    0.64
   5   1  12   15.14    0.56
  -5   1 -12   14.43    0.61
   5  -1 -12   14.60    0.57
  -5  -1  12   15.44    0.58
  -5   1 -12   14.51    0.61
   5  -2  12    5.06    0.32
   5   2 -12    5.88    0.34
  -5  -2 -12    6.14    0.39
   5  -2 -12    5.56    0.38
  -5  -2  12    5.66    0.34
   5   2  12    5.54    0.28
  -5   2 -12    5.46    0.38
   5  -2 -12    5.70    0.31
  -5   2 -12    5.43    0.31
   5  -3  12    2.23    0.26
   5   3 -12    1.87    0.24
  -5  -3 -12    2.25    0.30
  -5   3 -12    2.52    0.33
  -5   3 -12    1.99    0.23
   5  -3 -12    2.04    0.29
  -5  -3  12    1.84    0.23
  -5  -4 -12    0.37    0.24
   5  -4  12    0.38    0.20
   5   4 -12    0.12    0.15
   5  -4 -12    0.14    0.24
  -5   4 -12    0.30    0.24
   5   0  13    0.02    0.08
   5   0 -13   -0.06    0.06
  -5   0  13   -0.07    0.07
  -5   0 -13   -0.10    0.08
   5   0 -13    0.03    0.09
   5   1 -13   21.02    0.82
  -5  -1 -13   20.96    0.89
   5  -1  13   21.58    0.81
   5   1 -13   21.11    0.81
   5  -1 -13   21.81    0.89
  -5  -1  13   21.72    0.80
  -5   1 -13   20.89    0.83
  -5   1 -13   20.86    0.84
   5   1  13   21.26    0.77
   5  -1 -13   20.74    0.79
   5  -2  13    0.85    0.16
   5   2 -13    0.89    0.16
  -5  -2 -13    1.22    0.21
  -5   2 -13    1.48    0.23
  -5  -2  13    1.32    0.18
  -5   2 -13    0.64    0.14
   5  -2 -13    1.08    0.15
   5   2  13    1.12    0.14
   5  -2 -13    0.64    0.19
  -5  -3 -13    1.74    0.29
   5  -3  13    1.56    0.22
   5   3 -13    1.77    0.24
  -5  -3  13    1.44    0.22
   5  -3 -13    1.46    0.28
  -5   3 -13    1.68    0.28
  -5   3 -13    1.70    0.21
   5   4 -13    0.84    0.22
   5  -4  13    1.38    0.26
  -5  -4 -13    0.87    0.27
  -5   4 -13    0.94    0.29
   5  -4 -13    1.11    0.31
  -5   0 -14    0.04    0.10
  -5   0  14    0.08    0.08
   5   0 -14    0.01    0.09
   5   0  14    0.10    0.09
   5   0 -14   -0.02    0.06
   5   1 -14    1.07    0.13
   5   1 -14    0.77    0.13
  -5  -1 -14    1.08    0.18
   5  -1  14    1.06    0.16
  -5   1 -14    1.02    0.15
  -5   1 -14    0.97    0.16
   5   1  14    0.98    0.14
  -5  -1  14    0.86    0.15
   5  -1 -14    0.66    0.11
   5  -1 -14    0.95    0.18
  -5  -2 -14    4.37    0.36
   5  -2  14    4.97    0.31
   5   2 -14    4.24    0.31
   5  -2 -14    5.07    0.37
   5   2  14    4.37    0.26
  -5   2 -14    4.48    0.35
  -5   2 -14    4.64    0.29
  -5  -2  14    5.03    0.32
   5  -3  14    1.50    0.24
  -5  -3 -14    1.19    0.26
   5   3 -14    1.68    0.24
   5  -3 -14    1.52    0.28
  -5   3 -14    1.70    0.21
  -5  -3  14    1.40    0.22
  -5   3 -14    1.89    0.30
  -5  -4 -14    0.47    0.25
   5  -4  14    0.84    0.25
   5   0  15    0.00    0.09
   5   0 -15    0.06    0.07
  -5   0  15    0.05    0.08
   5   0 -15    0.01    0.10
  -5   0 -15   -0.15    0.10
   5  -1  15    4.64    0.30
   5   1 -15    4.03    0.27
  -5  -1 -15    4.44    0.33
  -5  -1  15    4.30    0.28
   5  -1 -15    5.07    0.27
   5  -1 -15    5.23    0.34
   5   1  15    4.71    0.27
  -5   1 -15    4.71    0.29
  -5   1 -15    4.68    0.29
  -5  -2 -15    0.95    0.21
   5  -2  15    0.85    0.17
   5   2 -15    1.00    0.18
   5  -2 -15    0.80    0.20
  -5   2 -15    1.13    0.21
  -5   2 -15    1.06    0.16
  -5  -2  15    0.93    0.17
   5  -3  15    2.08    0.27
   5   3 -15    2.39    0.27
  -5  -3 -15    2.68    0.34
  -5   3 -15    2.26    0.23
  -5  -3  15    1.89    0.26
  -5   3 -15    1.98    0.30
   5  -3 -15    2.41    0.35
   5   0 -16   -0.02    0.06
  -5   0 -16   -0.05    0.12
   5   0  16   -0.09    0.09
  -5   0  16    0.05    0.09
   5   0 -16    0.01    0.11
  -5  -1 -16    6.57    0.43
   5   1 -16    6.38    0.34
   5  -1  16    6.71    0.37
   5   1  16    6.31    0.33
  -5  -1  16    6.84    0.36
  -5   1 -16    6.32    0.36
   5  -1 -16    6.75    0.41
   5  -1 -16    7.33    0.34
  -5  -2 -16    2.77    0.31
   5   2 -16    2.57    0.25
   5  -2  16    2.41    0.25
   5  -2 -16    2.05    0.28
  -5  -2  16    1.87    0.23
  -5   2 -16    2.77    0.24
  -5   2 -16    2.47    0.28
   5  -3  16    0.42    0.18
   5   3 -16    0.20    0.16
  -5  -3 -16    0.87    0.26
  -5  -3  16    0.57    0.18
   5  -3 -16    0.13    0.20
  -5   3 -16    0.24    0.20
  -5   0  17    0.01    0.09
  -5   0 -17    0.19    0.13
   5   0 -17    0.09    0.07
   5   0 -17    0.17    0.13
   5   0  17   -0.01    0.10
   5  -1  17    1.15    0.19
  -5  -1 -17    1.24    0.24
   5   1 -17    0.96    0.15
   5   1  17    0.73    0.14
  -5  -1  17    0.80    0.16
   5  -1 -17    0.54    0.17
  -5   1 -17    0.78    0.15
   5   2 -17    1.06    0.18
  -5  -2 -17    1.15    0.23
   5  -2  17    0.85    0.18
   5  -2 -17    1.40    0.25
  -5   2 -17    0.82    0.19
  -5   2 -17    1.30    0.17
  -5  -2  17    1.25    0.20
   5   3 -17    0.50    0.17
  -5  -3 -17    0.47    0.24
   5  -3  17    0.09    0.17
  -5   3 -17    0.53    0.21
   5  -3 -17    0.66    0.25
  -5  -3  17    0.38    0.18
   5   0 -18   -0.09    0.07
   5   0 -18    0.08    0.13
   5   0  18   -0.06    0.11
  -5   0 -18   -0.09    0.12
  -5  -1 -18    0.08    0.16
   5  -1  18   -0.02    0.12
   5   1 -18    0.02    0.10
   5  -1 -18    0.06    0.15
   5   1  18    0.01    0.10
  -5  -1  18    0.03    0.11
  -5   1 -18    0.18    0.13
   5  -2  18    0.96    0.20
  -5  -2 -18    0.49    0.20
   5   2 -18    0.88    0.17
  -5   2 -18    0.67    0.19
  -5  -2  18    0.78    0.19
  -5   2 -18    0.74    0.15
   5  -2 -18    0.67    0.21
   5  -3  18    0.20    0.17
   5   3 -18    0.16    0.16
  -5  -3 -18    0.46    0.23
  -5   3 -18    0.20    0.21
  -5  -3  18   -0.20    0.15
   5  -3 -18    0.20    0.22
   5   0  19    0.06    0.12
  -5   0 -19    0.09    0.15
   5   0 -19    0.00    0.13
   5   1 -19    2.17    0.21
  -5  -1 -19    1.61    0.26
   5  -1  19    1.55    0.23
  -5   1 -19    1.89    0.23
   5  -1 -19    1.81    0.25
  -5  -1  19    1.99    0.23
   5   1  19    2.05    0.22
  -5  -2 -19    4.33    0.42
   5  -2  19    4.60    0.35
   5   2 -19    3.78    0.30
   5  -2 -19    4.04    0.41
  -5  -2  19    3.94    0.33
  -5   2 -19    4.04    0.30
  -5   3 -19    0.60    0.22
   5   0  20    0.14    0.13
  -5   0 -20   -0.14    0.14
   5  -1  20    0.37    0.16
   5   1 -20    0.39    0.12
  -5  -1 -20    0.32    0.17
  -5   1 -20    0.30    0.16
  -5  -1  20    0.36    0.15
   5  -1 -20    0.24    0.18
  -5  -2 -20    1.29    0.27
   5   2 -20    2.26    0.24
   5  -2  20    1.46    0.24
   5  -2 -20    1.07    0.26
  -5  -2  20    1.74    0.26
  -5   0 -21    0.21    0.17
   5   0  21   -0.09    0.13
  -5  -1 -21    2.86    0.35
   5  -1  21    2.77    0.29
   5  -1 -21    2.34    0.30
  -5  -1  21    2.16    0.26
  -5   1 -21    2.40    0.27
   5   2 -21    2.22    0.25
  -5  -2  21    1.77    0.26
   5  -2 -21    1.80    0.31
  -5   0 -22   -0.18    0.17
   5   0  22   -0.03    0.14
  -5  -1 -22    2.63    0.35
   5  -1  22    2.72    0.30
  -5   1 -22    2.34    0.28
   5  -1 -22    3.12    0.35
  -5   0 -23   -0.01    0.18
  -5   1 -23    1.16    0.25
  -6   0   0   84.13    2.96
   6   0   0   81.45    2.70
   6   0   0   85.27    2.79
   6   1   0   50.77    1.70
   6  -1   0   49.14    1.62
   6   2   0   36.56    1.30
  -6   2   0   35.73    1.44
   6  -2   0   36.80    1.31
   6  -3   0    0.62    0.13
  -6  -3   0    0.58    0.15
   6   3   0    0.72    0.17
   6  -3   0    0.58    0.15
  -6   3   0    0.66    0.22
   6   4   0    1.75    0.25
  -6   4   0    1.21    0.30
  -6   5   0   -0.17    0.27
  -6   0   1   16.88    0.63
   6   0   1   16.43    0.58
   6   0  -1   16.56    0.58
   6   0   1   16.52    0.58
   6   0  -1   16.72    0.58
  -6   0  -1   16.81    0.63
   6  -1   1  129.50    4.44
  -6  -1  -1  141.18    4.67
   6  -1   1  126.81    4.25
   6   1  -1  135.42    4.43
   6   1   1  133.61    4.41
   6   1   1  127.73    4.29
  -6  -2  -1   57.50    2.00
   6  -2   1   53.96    1.92
   6   2  -1   55.03    1.91
   6  -2   1   53.93    1.81
  -6   2  -1   54.88    2.08
   6   2   1   54.55    1.90
   6  -2  -1   53.77    1.92
   6  -2  -1   51.68    1.80
  -6  -2   1   57.75    1.99
   6   3  -1    2.23    0.23
  -6  -3  -1    1.91    0.21
   6  -3   1    1.91    0.19
  -6   3   1    1.59    0.29
   6  -3   1    1.49    0.21
   6  -3  -1    2.29    0.24
  -6   3  -1    1.71    0.28
   6   3   1    2.48    0.24
   6   4  -1    0.56    0.20
  -6   4   1    0.83    0.27
   6   4   1    0.45    0.19
   6  -4  -1    0.52    0.19
  -6   4  -1    0.37    0.22
  -6   5   1    0.48    0.32
  -6   5  -1    0.15    0.29
  -6   0  -2   27.67    1.00
   6   0   2   27.06    0.93
   6   0   2   26.62    0.92
  -6   0   2   27.51    1.00
   6   0  -2   27.95    0.94
   6   1  -2   26.47    0.90
   6  -1   2   24.68    0.85
  -6  -1  -2   25.89    0.94
   6  -1   2   25.46    0.90
   6   1   2   25.45    0.87
   6  -1  -2   24.30    0.98
   6   1   2   24.51    0.89
   6   2  -2    6.31    0.34
   6  -2   2    6.78    0.30
  -6  -2  -2    6.90    0.34
   6   2   2    6.50    0.34
   6  -2  -2    6.56    0.33
  -6   2  -2    6.29    0.41
   6   2   2    6.85    0.32
  -6  -3  -2   32.87    1.25
   6   3  -2   31.25    1.24
   6  -3   2   32.44    1.22
   6  -3   2   29.02    1.12
   6   3  -2   31.49    1.20
   6  -3  -2   32.28    1.21
  -6   3  -2   31.78    1.32
   6   3   2   30.86    1.18
   6   4  -2   -0.10    0.16
  -6   4   2    0.32    0.26
   6   4   2    0.11    0.19
   6  -4  -2    0.00    0.16
  -6   4  -2    0.54    0.24
  -6   5   2    0.41    0.32
  -6   5  -2    0.41    0.27
   6   0  -3   26.30    0.88
   6   0   3   23.31    0.82
  -6   0  -3   22.23    0.88
  -6  -1  -3    2.56    0.17
   6  -1   3    2.23    0.16
   6   1  -3    2.51    0.16
   6  -1  -3    2.42    0.16
   6   1   3    2.41    0.17
   6  -1  -3    2.10    0.20
   6   2  -3    6.98    0.34
   6  -2   3    6.35    0.30
   6  -2   3    6.93    0.33
  -6  -2  -3    6.89    0.34
   6  -2  -3    6.35    0.32
   6   2   3    6.30    0.34
   6   2   3    6.17    0.31
  -6   2  -3    6.34    0.40
  -6  -3  -3    6.62    0.40
   6   3  -3    6.22    0.39
   6  -3   3    6.51    0.34
   6  -3   3    6.45    0.39
   6   3   3    6.71    0.40
   6  -3  -3    6.59    0.38
  -6   3  -3    6.49    0.45
   6   3   3    6.88    0.37
  -6   4   3    0.03    0.26
   6   4  -3    0.73    0.20
  -6   4  -3    0.24    0.21
   6  -4  -3    0.43    0.18
   6   4   3    0.45    0.19
  -6   5   3    1.82    0.45
  -6   5  -3    1.59    0.35
   6   1  -4   14.08    0.51
   6  -1   4   13.48    0.49
   6  -1   4   13.53    0.52
   6   1   4   12.33    0.50
  -6   1  -4   13.00    0.56
   6  -1  -4   13.06    0.50
   6  -1  -4   13.23    0.56
  -6  -2  -4    8.92    0.43
   6   2  -4    9.22    0.43
   6  -2   4    9.42    0.43
   6  -2   4    8.92    0.38
   6  -2  -4    9.37    0.41
   6   2   4    8.93    0.41
   6   2   4    9.28    0.38
  -6   2  -4    8.51    0.47
   6  -3   4    2.63    0.23
  -6  -3  -4    3.13    0.29
   6   3  -4    2.66    0.26
   6  -3  -4    1.63    0.26
  -6   3  -4    2.67    0.30
   6   3   4    2.55    0.25
   6  -3  -4    2.73    0.25
  -6   4   4    0.89    0.30
  -6  -4  -4    0.92    0.23
   6   4  -4    1.11    0.22
  -6   4  -4    1.08    0.25
   6  -4  -4    0.57    0.19
   6   4   4    0.86    0.22
   6   5  -4    0.57    0.24
  -6   5  -4    0.58    0.30
  -6   0  -5   62.35    2.25
   6   0  -5   68.02    2.25
   6   0  -5   55.57    2.12
  -6   0   5   66.23    2.05
  -6  -1  -5    8.67    0.39
   6  -1   5    8.63    0.35
   6  -1   5    8.62    0.37
   6   1  -5    8.80    0.37
   6   1   5    8.97    0.36
   6  -1  -5    9.10    0.36
  -6  -1   5    9.14    0.37
   6  -1  -5    8.29    0.40
  -6   1  -5    8.31    0.40
   6  -2   5    0.34    0.11
   6  -2   5    0.25    0.10
  -6  -2  -5    0.61    0.13
   6   2  -5    0.44    0.12
   6  -2  -5    0.42    0.11
  -6   2  -5    0.11    0.12
   6  -2  -5    0.38    0.12
   6   2   5    0.51    0.12
   6   3  -5    3.03    0.28
   6  -3   5    3.05    0.25
  -6  -3  -5    3.35    0.29
   6   3   5    2.54    0.25
  -6   3  -5    2.27    0.28
   6  -3  -5    2.08    0.29
   6  -3  -5    2.98    0.25
   6   4  -5    4.10    0.35
  -6  -4  -5    5.50    0.45
  -6   4  -5    4.93    0.42
   6  -4  -5    4.49    0.37
   6   5  -5    0.35    0.22
  -6   0   6  151.21    4.85
   6   0  -6  156.27    5.33
   6   0  -6  148.86    5.04
   6   0   6  155.24    4.87
  -6   0  -6  143.86    5.33
  -6  -1  -6    0.63    0.11
   6  -1   6    0.66    0.10
   6  -1  -6    0.77    0.13
  -6  -1   6    0.80    0.11
   6   1   6    0.85    0.11
  -6   1  -6    0.72    0.12
   6  -1  -6    0.91    0.10
  -6  -2  -6    8.77    0.44
   6   2  -6    8.90    0.43
   6  -2   6    8.44    0.39
   6  -2  -6    9.11    0.41
   6   2   6    9.06    0.39
   6  -2  -6    8.14    0.45
  -6   2  -6    8.93    0.46
   6  -3   6    4.15    0.29
  -6  -3  -6    4.09    0.34
   6   3  -6    3.91    0.31
  -6   3  -6    4.60    0.35
   6  -3  -6    3.59    0.36
   6   3   6    4.38    0.29
   6  -3  -6    3.70    0.29
   6  -4   6    1.86    0.26
  -6  -4  -6    1.65    0.29
   6   4  -6    1.64    0.24
   6  -4  -6    1.84    0.26
  -6   4  -6    2.32    0.32
  -6   0  -7    1.80    0.15
   6   0  -7    2.20    0.15
  -6   0   7    1.98    0.14
   6   0   7    2.00    0.15
   6   0  -7    2.51    0.14
   6  -1   7    3.06    0.18
   6   1  -7    2.47    0.17
  -6  -1  -7    2.56    0.20
  -6   1  -7    2.51    0.20
   6  -1  -7    2.73    0.21
   6  -1  -7    2.67    0.17
  -6  -1   7    3.09    0.19
   6   1   7    2.99    0.18
  -6  -2  -7    5.93    0.35
   6  -2   7    6.02    0.31
   6   2  -7    6.36    0.34
  -6   2  -7    6.40    0.37
   6   2   7    5.98    0.31
   6  -2  -7    6.52    0.32
   6  -2  -7    5.93    0.37
   6   3  -7    0.54    0.17
   6  -3   7    0.36    0.15
  -6  -3  -7    0.58    0.17
   6   3   7    0.36    0.14
   6  -3  -7    0.51    0.18
   6  -3  -7    0.43    0.14
  -6   3  -7    0.38    0.17
   6  -4   7    4.91    0.39
  -6  -4  -7    6.61    0.49
   6   4  -7    5.66    0.40
  -6   4  -7    5.55    0.43
  -6   0  -8    8.22    0.35
  -6   0   8    8.67    0.34
   6   0  -8    9.19    0.35
   6   0  -8    9.20    0.38
   6   0   8    9.09    0.36
   6  -1   8    6.85    0.31
   6   1  -8    6.84    0.32
  -6  -1  -8    6.14    0.33
  -6  -1   8    6.72    0.31
   6  -1  -8    6.31    0.30
   6   1   8    7.12    0.30
   6  -1  -8    6.66    0.35
  -6   1  -8    6.81    0.33
   6  -2   8    2.51    0.20
  -6  -2  -8    2.72    0.25
   6   2  -8    1.80    0.20
  -6   2  -8    2.70    0.25
   6  -2  -8    2.70    0.26
   6   2   8    2.37    0.19
   6  -2  -8    2.59    0.21
  -6  -2   8    2.82    0.22
   6   3  -8    1.92    0.24
  -6  -3  -8    2.16    0.27
   6  -3   8    1.70    0.22
  -6   3  -8    1.87    0.25
   6   3   8    2.04    0.20
   6  -3  -8    1.93    0.27
   6  -3  -8    1.50    0.21
   6  -4   8    4.70    0.37
   6   4  -8    4.31    0.37
  -6  -4  -8    5.88    0.47
  -6   4  -8    4.81    0.44
   6   0  -9   27.51    0.99
  -6   0   9   28.42    0.96
  -6   0  -9   27.57    0.99
  -6   0  -9   27.72    1.06
   6   0  -9   28.27    1.05
   6   0   9   29.48    0.98
   6   1  -9   13.22    0.51
  -6  -1  -9   12.96    0.55
   6  -1  -9   12.48    0.55
   6   1   9   12.46    0.48
  -6   1  -9   12.47    0.53
  -6  -1   9   11.60    0.49
   6  -1  -9   12.31    0.49
   6   2  -9    0.95    0.14
  -6  -2  -9    0.89    0.17
   6  -2   9    1.04    0.15
   6  -2  -9    0.99    0.19
  -6   2  -9    0.99    0.16
   6   2   9    1.07    0.14
   6  -2  -9    0.95    0.14
  -6  -2   9    0.94    0.15
   6  -3   9    3.56    0.29
  -6  -3  -9    3.59    0.34
   6   3  -9    3.64    0.31
  -6   3  -9    3.59    0.32
   6  -3  -9    3.08    0.34
   6   3   9    3.74    0.26
   6  -3  -9    3.54    0.28
   6   4  -9   -0.01    0.18
  -6  -4  -9    0.67    0.25
   6  -4   9    0.61    0.21
  -6   4  -9    0.66    0.21
   6  -4  -9    0.44    0.26
  -6   0 -10    7.93    0.37
   6   0  10    8.11    0.34
  -6   0 -10    7.39    0.32
   6   0 -10    8.05    0.36
   6   0 -10    7.91    0.33
  -6   0  10    7.94    0.33
   6   1 -10    8.57    0.37
  -6  -1 -10    7.70    0.40
   6   1 -10    7.93    0.33
   6  -1 -10    8.46    0.35
  -6   1 -10    7.19    0.40
   6  -1 -10    7.73    0.41
  -6  -1  10    7.91    0.36
  -6   1 -10    8.25    0.38
   6   1  10    8.25    0.35
   6  -2  10    0.78    0.15
   6   2 -10    1.17    0.16
  -6  -2 -10    0.87    0.17
   6   2  10    1.03    0.14
   6  -2 -10    0.81    0.18
   6  -2 -10    0.71    0.13
  -6   2 -10    1.16    0.17
  -6  -2  10    0.76    0.15
  -6  -3 -10    1.08    0.22
   6  -3  10    0.70    0.17
   6   3 -10    1.01    0.19
   6  -3 -10    0.88    0.17
   6  -3 -10    1.25    0.24
   6   3  10    0.67    0.14
  -6  -3  10    0.74    0.15
  -6   3 -10    0.82    0.18
  -6  -4 -10    0.54    0.25
   6   4 -10    0.59    0.21
   6  -4  10    0.24    0.19
   6  -4 -10    0.08    0.22
  -6   4 -10    0.40    0.19
   6   0 -11   23.60    0.85
   6   0  11   24.08    0.85
   6   0 -11   24.02    0.91
  -6   0  11   23.04    0.83
  -6   0 -11   23.47    0.92
   6   1 -11    2.08    0.15
   6   1 -11    2.26    0.18
  -6   1 -11    1.95    0.18
   6  -1 -11    1.94    0.20
  -6  -1  11    2.12    0.19
   6   1  11    2.16    0.17
  -6   1 -11    1.99    0.21
   6  -1 -11    1.88    0.16
   6  -2  11    5.81    0.34
  -6  -2 -11    5.77    0.38
   6   2 -11    6.58    0.35
   6  -2 -11    6.07    0.33
  -6   2 -11    5.50    0.39
  -6  -2  11    6.52    0.35
   6   2  11    6.16    0.30
  -6   2 -11    5.90    0.34
   6  -2 -11    5.66    0.39
  -6  -3 -11    0.11    0.16
   6   3 -11    0.05    0.13
   6  -3  11    0.07    0.15
  -6  -3  11    0.02    0.12
   6  -3 -11    0.13    0.12
  -6   3 -11    0.00    0.14
   6  -3 -11    0.24    0.16
   6  -4  11    1.07    0.25
  -6  -4 -11    1.42    0.29
   6   4 -11    0.89    0.22
   6  -4 -11    0.86    0.27
  -6   4 -11    0.42    0.28
   6   0  12   13.78    0.53
   6   0 -12   13.15    0.51
  -6   0 -12   13.28    0.57
  -6   0 -12   11.77    0.49
  -6   0  12   13.39    0.50
   6   0 -12   13.64    0.56
   6  -1  12    7.26    0.35
  -6  -1 -12    7.19    0.38
   6   1 -12    7.24    0.32
   6   1 -12    7.08    0.34
  -6  -1  12    7.31    0.35
   6  -1 -12    6.92    0.33
   6   1  12    7.42    0.33
   6  -1 -12    6.63    0.39
  -6   1 -12    7.23    0.36
  -6   1 -12    6.65    0.38
   6   2 -12    4.74    0.30
  -6  -2 -12    4.06    0.33
   6  -2  12    3.80    0.28
   6   2  12    4.55    0.25
   6  -2 -12    4.72    0.28
  -6   2 -12    3.90    0.34
   6  -2 -12    4.25    0.34
  -6  -2  12    4.75    0.30
  -6   2 -12    3.94    0.28
   6  -3  12    0.83    0.19
   6   3 -12    0.68    0.17
  -6  -3 -12    1.08    0.25
   6  -3 -12    0.73    0.22
  -6   3 -12    0.89    0.26
  -6   3 -12    0.71    0.17
  -6  -3  12    0.73    0.17
  -6  -4 -12    0.23    0.23
   6  -4  12    0.26    0.20
   6   4 -12   -0.06    0.16
   6  -4 -12    0.22    0.22
  -6   4 -12    0.28    0.25
  -6   0 -13   14.38    0.61
   6   0 -13   14.58    0.55
   6   0  13   13.87    0.56
   6   0 -13   13.50    0.59
  -6   0  13   13.70    0.54
   6   1 -13    5.87    0.31
  -6  -1 -13    6.03    0.35
   6  -1  13    5.75    0.32
   6   1  13    6.20    0.30
  -6   1 -13    5.80    0.32
   6  -1 -13    5.89    0.36
   6  -1 -13    5.28    0.29
  -6   1 -13    5.65    0.34
  -6  -1  13    5.90    0.31
  -6  -2 -13    1.22    0.21
   6   2 -13    0.84    0.16
   6  -2  13    0.46    0.14
   6  -2 -13    0.67    0.18
   6  -2 -13    0.90    0.15
  -6  -2  13    0.87    0.16
  -6   2 -13    0.62    0.14
   6   2  13    0.78    0.13
  -6   2 -13    0.55    0.19
  -6  -3 -13    0.54    0.21
   6   3 -13    0.42    0.16
   6  -3  13    0.48    0.17
  -6   3 -13    1.12    0.26
  -6   3 -13    0.35    0.15
  -6  -3  13    0.60    0.16
   6  -3 -13    0.28    0.20
   6   4 -13    0.10    0.17
   6  -4  13   -0.03    0.18
  -6  -4 -13    0.11    0.21
  -6   4 -13   -0.23    0.24
   6  -4 -13    0.15    0.23
   6   0 -14    3.00    0.19
  -6   0  14    3.16    0.21
  -6   0 -14    2.73    0.24
   6   0 -14    2.75    0.23
   6   0  14    3.03    0.22
   6   1 -14    2.74    0.20
   6  -1  14    2.71    0.24
  -6  -1 -14    2.40    0.26
  -6  -1  14    2.54    0.21
  -6   1 -14    2.49    0.23
   6   1  14    2.48    0.20
   6  -1 -14    2.04    0.23
  -6   1 -14    2.61    0.22
   6  -1 -14    2.77    0.20
   6  -2  14    8.17    0.41
  -6  -2 -14    6.93    0.46
   6   2 -14    7.57    0.41
  -6  -2  14    7.76    0.41
  -6   2 -14    7.00    0.45
   6  -2 -14    7.68    0.46
   6   2  14    7.14    0.35
  -6   2 -14    7.21    0.39
  -6  -3 -14    0.68    0.23
   6  -3  14    0.66    0.19
   6   3 -14    1.12    0.20
  -6   3 -14    0.47    0.15
  -6   3 -14    0.47    0.22
  -6  -3  14    1.15    0.21
   6  -3 -14    1.52    0.28
  -6  -4 -14    1.49    0.31
   6  -4  14    0.85    0.23
   6   0  15   15.67    0.62
  -6   0 -15   15.84    0.68
   6   0 -15   14.76    0.66
  -6   0  15   14.90    0.60
   6   0 -15   16.08    0.61
   6  -1  15    0.73    0.14
  -6  -1 -15    0.78    0.18
   6   1 -15    0.69    0.13
  -6  -1  15    0.69    0.14
   6  -1 -15    0.64    0.11
  -6   1 -15    0.69    0.14
  -6   1 -15    0.80    0.15
   6  -1 -15    0.48    0.15
   6   1  15    0.47    0.12
  -6  -2 -15    3.58    0.33
   6  -2  15    3.72    0.29
   6   2 -15    3.69    0.28
   6  -2 -15    3.98    0.34
   6   2  15    3.85    0.24
  -6   2 -15    3.78    0.27
  -6   2 -15    3.98    0.35
  -6  -2  15    3.53    0.28
   6  -3  15    0.24    0.17
  -6  -3 -15    0.45    0.22
   6   3 -15    0.20    0.15
  -6   3 -15    0.37    0.14
   6  -3 -15    0.27    0.21
  -6  -3  15    0.33    0.17
  -6   3 -15    0.39    0.22
   6   0  16    1.98    0.20
  -6   0  16    1.70    0.17
  -6   0 -16    2.04    0.23
   6   0 -16    1.78    0.20
   6   0 -16    2.21    0.18
   6  -1  16    3.57    0.28
  -6  -1 -16    3.88    0.32
   6   1 -16    3.91    0.25
   6  -1 -16    4.16    0.25
   6   1  16    3.78    0.25
   6  -1 -16    3.88    0.31
  -6  -1  16    4.13    0.27
  -6   1 -16    3.58    0.27
   6  -2  16    0.67    0.16
   6   2 -16    0.76    0.16
  -6  -2 -16    0.72    0.20
  -6  -2  16    0.82    0.18
  -6   2 -16    0.94    0.21
  -6   2 -16    0.64    0.15
   6  -2 -16    1.09    0.22
   6   3 -16    0.76    0.19
  -6  -3 -16    0.07    0.22
   6  -3  16    0.90    0.21
  -6  -3  16    0.66    0.19
  -6   3 -16    0.48    0.15
   6  -3 -16    0.70    0.25
  -6   3 -16    0.49    0.22
   6   0  17    5.96    0.34
   6   0 -17    5.54    0.35
  -6   0 -17    5.74    0.37
   6   0 -17    6.30    0.31
   6   1 -17    0.85    0.14
   6  -1  17    0.78    0.17
  -6  -1 -17    0.90    0.20
   6   1  17    0.80    0.15
  -6  -1  17    1.14    0.17
   6  -1 -17    0.64    0.18
  -6   1 -17    0.78    0.16
   6  -2  17    0.21    0.14
   6   2 -17    0.27    0.13
  -6  -2 -17    0.16    0.16
  -6   2 -17    0.18    0.17
  -6   2 -17    0.23    0.12
  -6  -2  17    0.00    0.13
   6  -2 -17    0.21    0.17
   6  -3  17    0.11    0.16
  -6  -3 -17    0.00    0.20
   6   3 -17    0.26    0.17
  -6   3 -17    0.38    0.22
  -6  -3  17    0.14    0.16
   6  -3 -17   -0.01    0.20
  -6   0 -18    0.73    0.18
   6   0 -18    0.98    0.14
   6   0 -18    0.66    0.17
   6   0  18    0.85    0.16
   6   1 -18    1.21    0.16
  -6  -1 -18    1.58    0.25
   6  -1  18    0.87    0.18
  -6  -1  18    0.95    0.17
  -6   1 -18    1.05    0.17
   6   1  18    0.70    0.15
   6  -1 -18    0.92    0.21
   6  -2  18    0.85    0.19
  -6  -2 -18    0.70    0.21
   6   2 -18    0.74    0.17
  -6  -2  18    0.93    0.19
  -6   2 -18    0.46    0.15
   6  -2 -18    0.86    0.21
   6   3 -18    1.14    0.21
  -6  -3 -18    1.01    0.28
   6  -3  18    0.96    0.23
  -6  -3  18    0.71    0.21
   6  -3 -18    0.66    0.27
  -6   3 -18    0.70    0.23
   6   0  19    3.38    0.28
  -6   0 -19    3.69    0.31
   6   0 -19    3.47    0.24
  -6  -1 -19    1.81    0.28
   6   1 -19    2.96    0.23
   6  -1  19    2.49    0.26
  -6  -1  19    2.63    0.26
   6  -1 -19    2.68    0.29
   6   1  19    2.10    0.23
  -6   1 -19    2.63    0.26
  -6  -2 -19   -0.04    0.17
   6  -2  19   -0.03    0.14
   6   2 -19    0.34    0.14
  -6   2 -19   -0.03    0.13
  -6  -2  19    0.12    0.15
   6  -2 -19    0.05    0.18
  -6   3 -19   -0.04    0.19
   6   0  20    2.99    0.28
  -6   0 -20    2.55    0.30
   6  -1  20    1.99    0.26
   6   1 -20    2.14    0.22
  -6  -1 -20    2.33    0.32
  -6  -1  20    2.35    0.25
  -6   1 -20    2.46    0.27
   6  -1 -20    2.13    0.28
   6  -2  20    0.85    0.22
   6   2 -20    0.83    0.18
  -6  -2 -20    0.58    0.22
  -6  -2  20    0.73    0.20
   6  -2 -20    0.97    0.25
  -6   2 -20    0.72    0.17
  -6   0 -21    1.02    0.23
   6   0  21    1.00    0.19
  -6  -1 -21    0.46    0.21
   6   1 -21    0.65    0.14
   6  -1  21    0.47    0.18
   6  -1 -21    0.39    0.19
  -6   1 -21    0.50    0.19
   6   2 -21    4.90    0.33
   6  -2 -21    4.72    0.43
  -6  -2  21    4.72    0.38
   6   0  22    1.72    0.25
  -6   0 -22    2.22    0.31
  -6  -1 -22    0.10    0.19
   6  -1  22    0.06    0.17
  -6   1 -22    0.27    0.18
  -6   0 -23    2.02    0.30
   6   0  23    1.66    0.26
  -7   0   0   -0.03    0.07
   7   0   0    0.03    0.06
   7   0   0    0.01    0.04
  -7   1   0    4.37    0.31
   7   1   0    4.84    0.21
   7  -1   0    4.48    0.23
   7  -1   0    4.69    0.19
   7  -2   0   16.70    0.67
   7   2   0   16.77    0.65
  -7   2   0   16.87    0.76
  -7  -3   0    4.74    0.32
   7   3   0    4.54    0.31
  -7   3   0    4.56    0.43
   7  -3   0    4.07    0.31
  -7   4   0    3.58    0.43
   7   4   0    3.08    0.31
  -7   5   0    0.02    0.30
   7   0  -1   -0.01    0.04
   7   0   1   -0.07    0.04
  -7   0  -1    0.02    0.06
  -7   0   1   -0.05    0.07
   7   0  -1    0.14    0.07
   7   0   1    0.01    0.06
  -7  -1  -1   26.91    0.92
   7   1  -1   25.22    0.87
  -7   1   1   25.00    0.99
   7  -1   1   24.54    0.83
   7  -1   1   23.95    0.89
  -7   1  -1   23.75    0.97
   7   1   1   24.38    0.86
   7   2  -1    5.11    0.28
   7  -2   1    4.76    0.24
  -7  -2  -1    5.02    0.27
   7  -2   1    4.97    0.27
   7  -2  -1    5.60    0.29
  -7   2  -1    4.72    0.37
   7  -2  -1    4.67    0.22
   7   2   1    5.55    0.27
   7  -3   1   21.60    0.90
  -7  -3  -1   23.12    0.92
   7  -3   1   20.38    0.81
  -7   3   1   22.74    1.04
   7   3  -1   23.05    0.89
   7   3   1   22.33    0.87
   7  -3  -1   21.46    0.90
  -7   3  -1   22.52    1.02
  -7   4   1    1.97    0.35
   7   4  -1    1.93    0.25
   7   4   1    1.80    0.28
   7  -4  -1    1.40    0.25
  -7   4  -1    1.64    0.33
  -7   5   1    0.09    0.29
  -7   5  -1    0.24    0.29
  -7   0   2    0.07    0.08
   7   0  -2    0.02    0.04
  -7   0  -2   -0.03    0.06
   7   0   2   -0.07    0.05
   7   0  -2   -0.03    0.07
   7   0   2    0.02    0.04
   7  -1   2   12.47    0.47
   7   1  -2   13.52    0.50
   7  -1   2   13.23    0.51
  -7  -1  -2   14.22    0.52
   7   1   2   13.44    0.51
  -7   1  -2   13.13    0.57
   7   1   2   12.65    0.47
  -7  -2  -2   29.55    1.08
   7  -2   2   27.40    0.98
   7   2  -2   27.92    1.04
   7   2   2   27.86    1.03
   7  -2  -2   28.21    1.05
  -7   2  -2   27.79    1.15
   7   2   2   28.67    1.01
  -7  -3  -2   15.75    0.68
  -7   3   2   16.19    0.81
   7   3  -2   15.00    0.65
   7  -3   2   14.68    0.67
   7  -3   2   14.63    0.60
   7   3   2   14.75    0.63
   7   3   2   15.33    0.66
   7  -3  -2   14.75    0.67
  -7   3  -2   15.10    0.76
   7   4  -2    1.66    0.24
  -7   4   2    1.07    0.33
   7  -4  -2    1.58    0.24
   7   4   2    1.76    0.28
  -7   4  -2    1.84    0.33
  -7   5   2    1.63    0.42
  -7   5  -2    1.27    0.36
   7   0  -3    0.01    0.07
   7   0   3   -0.04    0.04
  -7   0  -3   -0.10    0.05
   7   0   3   -0.08    0.04
   7   0  -3   -0.06    0.04
   7  -1   3    0.13    0.06
   7  -1   3    0.27    0.08
  -7  -1  -3    0.18    0.06
   7   1  -3    0.33    0.07
   7   1   3    0.08    0.08
   7  -1  -3    0.31    0.07
   7  -1  -3    0.09    0.10
  -7   1  -3    0.00    0.06
   7  -2   3    2.18    0.17
  -7  -2  -3    2.35    0.20
   7   2  -3    2.14    0.20
   7  -2   3    2.60    0.20
   7   2   3    2.44    0.18
   7  -2  -3    1.66    0.18
   7   2   3    2.08    0.20
   7  -2  -3    1.38    0.19
  -7   2  -3    1.95    0.23
  -7  -3  -3    4.24    0.31
   7  -3   3    4.21    0.30
   7  -3   3    3.73    0.26
   7   3  -3    3.82    0.29
   7  -3  -3    4.02    0.30
   7   3   3    4.04    0.33
  -7   3  -3    3.43    0.36
   7   3   3    3.86    0.28
  -7   4   3    0.89    0.30
   7   4  -3    0.65    0.19
   7   4   3    0.74    0.22
  -7   4  -3    0.78    0.26
   7  -4  -3    0.76    0.20
  -7   5  -3    0.76    0.31
   7   0  -4   -0.01    0.01
  -7   0  -4    0.04    0.05
   7   0   4   -0.06    0.04
   7   0   4    0.02    0.04
   7   0  -4    0.01    0.06
   7   1  -4    1.99    0.16
  -7  -1  -4    1.82    0.15
   7  -1   4    1.98    0.14
   7  -1   4    1.84    0.16
   7   1   4    1.85    0.15
   7  -1  -4    2.08    0.15
   7  -1  -4    1.61    0.17
   7  -2   4   38.18    1.31
  -7  -2  -4   35.69    1.35
   7   2  -4   36.54    1.29
   7  -2   4   34.34    1.22
  -7   2  -4   32.14    1.38
   7  -2  -4   37.21    1.30
   7   2   4   34.10    1.24
   7  -2  -4   36.18    1.40
   7   2   4   36.01    1.26
   7   3  -4    3.32    0.28
   7  -3   4    3.01    0.24
  -7  -3  -4    3.36    0.29
   7   3   4    2.96    0.27
  -7   3  -4    3.35    0.33
   7  -3  -4    2.99    0.27
   7   4  -4    0.84    0.21
  -7   4   4    0.73    0.31
   7   4   4    0.83    0.22
   7  -4  -4    0.70    0.20
  -7   4  -4    1.11    0.26
   7   5  -4    1.81    0.28
  -7   5  -4    1.41    0.33
  -7   0  -5   -0.08    0.06
   7   0   5   -0.09    0.04
   7   0  -5   -0.07    0.04
   7   0   5   -0.13    0.03
   7   0  -5   -0.14    0.06
  -7  -1  -5   14.34    0.59
   7  -1   5   15.11    0.57
   7   1  -5   14.52    0.56
   7  -1   5   14.52    0.54
   7   1   5   14.80    0.55
   7  -1  -5   14.34    0.56
   7  -1  -5   14.83    0.61
  -7   1  -5   14.47    0.61
   7  -2   5   10.72    0.44
   7   2  -5   10.53    0.48
  -7  -2  -5   10.42    0.49
   7  -2   5   10.49    0.49
   7   2   5   10.26    0.41
   7  -2  -5   10.81    0.53
  -7   2  -5    9.99    0.53
   7   2   5   11.18    0.46
   7  -2  -5   11.23    0.47
  -7  -3  -5    1.15    0.20
   7   3  -5    0.86    0.18
   7  -3   5    0.91    0.17
   7   3   5    0.94    0.17
   7  -3  -5    0.93    0.16
  -7   3  -5    0.72    0.20
   7  -3  -5    0.45    0.19
   7   4  -5    3.96    0.34
  -7   4  -5    4.45    0.41
   7   4   5    4.75    0.36
   7   5  -5    0.36    0.23
  -7   5  -5   -0.12    0.27
   7   0  -6    0.01    0.06
   7   0  -6   -0.05    0.03
  -7   0  -6   -0.03    0.05
  -7   0   6   -0.09    0.06
   7   0   6   -0.01    0.03
  -7  -1  -6   50.01    1.87
   7  -1   6   52.16    1.71
   7  -1   6   49.99    1.78
   7   1  -6   52.55    1.78
  -7   1  -6   50.95    1.89
   7   1   6   51.51    1.72
   7  -1  -6   50.40    1.77
   7  -1  -6   52.39    1.89
  -7  -1   6   52.40    1.72
   7  -2   6    9.39    0.40
   7   2  -6    9.10    0.43
  -7  -2  -6    8.75    0.44
   7   2   6    8.65    0.40
   7  -2  -6    9.14    0.42
  -7   2  -6    9.42    0.48
   7  -2  -6    8.35    0.47
   7   3  -6    1.06    0.19
   7  -3   6    0.79    0.17
  -7  -3  -6    1.25    0.20
  -7   3  -6    0.64    0.19
   7   3   6    1.08    0.17
   7  -3  -6    0.74    0.16
   7  -3  -6    0.62    0.19
  -7  -4  -6    0.35    0.21
   7   4  -6    0.51    0.20
   7  -4  -6    0.32    0.18
  -7   4  -6    0.53    0.21
  -7   0   7   -0.05    0.06
   7   0  -7    0.00    0.04
   7   0   7    0.00    0.05
  -7   0  -7    0.06    0.06
   7   0  -7    0.02    0.06
  -7  -1  -7    4.91    0.27
   7  -1   7    5.12    0.25
   7  -1  -7    4.45    0.28
  -7   1  -7    5.25    0.29
   7   1   7    4.82    0.25
  -7  -1   7    5.02    0.26
   7  -1  -7    4.95    0.25
  -7  -2  -7    5.62    0.34
   7  -2   7    5.30    0.29
   7   2  -7    5.11    0.31
   7   2   7    5.43    0.29
   7  -2  -7    5.81    0.30
   7  -2  -7    5.12    0.35
  -7   2  -7    5.22    0.34
   7   3  -7   18.52    0.78
   7  -3   7   17.45    0.74
  -7  -3  -7   18.48    0.83
   7   3   7   18.25    0.73
   7  -3  -7   18.61    0.77
  -7   3  -7   18.21    0.83
   7  -4   7    2.80    0.30
   7   4  -7    2.78    0.31
  -7  -4  -7    2.86    0.36
   7  -4  -7    2.05    0.30
  -7   4  -7    3.49    0.37
  -7   0  -8    0.03    0.07
  -7   0   8    0.05    0.06
   7   0   8    0.05    0.06
   7   0  -8   -0.02    0.04
  -7   0  -8    0.00    0.05
   7   0  -8    0.00    0.06
  -7  -1  -8    8.49    0.41
   7  -1   8    9.11    0.38
   7   1  -8    9.17    0.39
  -7   1  -8    9.34    0.42
   7  -1  -8    8.39    0.38
   7  -1  -8    8.76    0.43
   7   1   8    9.97    0.38
  -7  -1   8    8.98    0.39
   7   2  -8    0.53    0.13
  -7  -2  -8    0.75    0.16
   7  -2   8    0.56    0.13
  -7   2  -8    0.41    0.13
   7  -2  -8    0.73    0.13
  -7  -2   8    0.44    0.12
   7  -2  -8    0.55    0.16
   7   2   8    0.54    0.12
   7   3  -8    5.45    0.36
   7  -3   8    5.33    0.35
  -7  -3  -8    6.02    0.41
  -7   3  -8    6.14    0.41
   7  -3  -8    5.24    0.42
   7  -3  -8    5.97    0.37
   7   3   8    5.90    0.34
  -7  -4  -8    1.31    0.28
   7   4  -8    1.57    0.24
   7  -4   8    1.44    0.24
  -7   4  -8    1.04    0.26
   7  -4  -8    0.76    0.27
   7  -4  -8    1.26    0.25
   7   0   9   -0.07    0.06
  -7   0  -9    0.00    0.03
  -7   0   9   -0.01    0.06
  -7   0  -9   -0.04    0.06
   7   0  -9   -0.01    0.06
   7   0  -9   -0.03    0.04
   7   1  -9    9.84    0.41
  -7  -1  -9    9.36    0.44
   7  -1   9    8.58    0.40
   7  -1  -9    9.63    0.46
  -7  -1   9    9.81    0.41
  -7   1  -9   10.21    0.44
   7  -1  -9    9.59    0.40
   7   1   9    9.97    0.40
   7  -2   9   12.02    0.52
  -7  -2  -9   11.27    0.57
   7   2  -9   12.07    0.53
  -7   2  -9   12.23    0.56
   7  -2  -9   12.56    0.53
   7  -2  -9   11.76    0.60
  -7  -2   9   12.25    0.53
   7   2   9   12.07    0.50
   7  -3   9    0.10    0.13
  -7  -3  -9    0.45    0.17
   7   3  -9    0.44    0.15
   7  -3  -9    0.26    0.14
   7  -3  -9    0.48    0.19
  -7   3  -9    0.64    0.18
   7   3   9    0.44    0.13
   7  -4   9    1.65    0.27
  -7  -4  -9    2.03    0.34
   7   4  -9    1.90    0.27
  -7   4  -9    1.66    0.28
   7  -4  -9    1.48    0.32
   7   0 -10    0.02    0.05
   7   0 -10   -0.01    0.07
  -7   0 -10   -0.02    0.04
   7   0  10   -0.06    0.06
  -7   0  10   -0.02    0.06
  -7   0 -10    0.02    0.06
  -7  -1 -10    2.26    0.21
   7   1 -10    2.88    0.20
   7   1  10    2.65    0.18
   7  -1 -10    2.55    0.23
  -7   1 -10    2.62    0.20
   7  -1 -10    2.09    0.17
  -7  -1  10    2.79    0.20
   7  -2  10    5.77    0.34
   7   2 -10    6.46    0.34
  -7  -2 -10    6.27    0.39
   7  -2 -10    6.17    0.40
  -7  -2  10    6.79    0.36
   7   2  10    6.35    0.32
  -7   2 -10    6.63    0.37
   7  -2 -10    6.59    0.34
   7   3 -10    0.72    0.18
  -7  -3 -10    1.05    0.24
   7  -3  10    0.78    0.17
  -7   3 -10    0.89    0.19
   7  -3 -10    0.63    0.20
   7  -3 -10    0.68    0.16
   7   3  10    0.79    0.15
  -7  -4 -10    0.04    0.20
   7  -4  10   -0.14    0.17
   7   4 -10    0.04    0.17
   7  -4 -10    0.01    0.23
  -7   4 -10    0.06    0.17
   7   0 -11    0.05    0.08
  -7   0  11    0.00    0.07
   7   0  11   -0.02    0.07
  -7   0 -11    0.12    0.07
   7   0 -11    0.04    0.06
  -7   0 -11    0.02    0.06
   7   1 -11    6.59    0.32
  -7  -1 -11    7.01    0.37
   7  -1 -11    6.85    0.32
   7  -1 -11    6.84    0.37
   7   1  11    6.97    0.32
  -7   1 -11    6.44    0.37
  -7   1 -11    6.19    0.34
  -7  -1  11    6.39    0.33
   7  -2  11    1.42    0.19
  -7  -2 -11    1.04    0.20
   7   2 -11    1.11    0.16
  -7   2 -11    1.11    0.18
  -7  -2  11    1.83    0.20
   7  -2 -11    1.15    0.16
   7  -2 -11    1.58    0.23
   7   2  11    1.54    0.16
   7  -3  11    3.94    0.31
  -7  -3 -11    4.12    0.39
   7   3 -11    3.87    0.30
   7  -3 -11    3.19    0.36
   7  -3 -11    3.79    0.30
  -7   3 -11    3.64    0.31
   7   4 -11   -0.06    0.16
   7  -4  11   -0.04    0.17
  -7  -4 -11   -0.12    0.21
  -7   4 -11    0.17    0.26
  -7   4 -11    0.05    0.16
   7  -4 -11    0.17    0.22
  -7   0  12    0.06    0.07
   7   0 -12   -0.13    0.08
   7   0 -12   -0.08    0.05
   7   0  12   -0.04    0.08
  -7   0 -12    0.20    0.09
   7   1 -12    5.31    0.29
  -7  -1 -12    5.67    0.34
   7  -1  12    6.21    0.31
  -7  -1  12    5.97    0.31
   7  -1 -12    5.47    0.34
   7  -1 -12    5.69    0.29
  -7   1 -12    5.08    0.30
  -7   1 -12    5.58    0.34
   7   1  12    5.84    0.29
   7   2 -12    2.32    0.23
   7  -2  12    2.19    0.23
  -7  -2 -12    2.10    0.26
  -7  -2  12    1.94    0.22
   7  -2 -12    1.99    0.26
   7   2  12    2.07    0.18
  -7   2 -12    2.33    0.22
  -7   2 -12    1.27    0.23
   7  -2 -12    1.84    0.19
   7   3 -12    2.57    0.27
   7  -3  12    2.76    0.29
  -7  -3 -12    3.48    0.36
   7  -3 -12    2.77    0.35
  -7   3 -12    3.45    0.38
  -7   3 -12    2.73    0.28
   7  -4  12    1.01    0.24
   7   4 -12    0.56    0.21
  -7  -4 -12    0.69    0.27
  -7   4 -12    0.46    0.27
   7  -4 -12    0.18    0.26
  -7   0 -13    0.05    0.09
  -7   0  13   -0.16    0.07
   7   0  13    0.06    0.09
   7   0 -13    0.01    0.09
   7   0 -13    0.07    0.06
   7   1 -13    2.23    0.19
   7  -1  13    1.77    0.19
  -7  -1 -13    1.94    0.22
   7   1  13    2.28    0.19
  -7  -1  13    1.96    0.19
  -7   1 -13    2.21    0.22
  -7   1 -13    2.16    0.20
   7  -1 -13    2.31    0.18
   7  -1 -13    2.07    0.23
   7   2 -13    2.23    0.23
  -7  -2 -13    2.51    0.29
   7  -2  13    2.65    0.25
   7  -2 -13    2.06    0.21
  -7  -2  13    2.34    0.23
   7  -2 -13    2.19    0.27
  -7   2 -13    2.43    0.23
   7   2  13    2.40    0.20
  -7   2 -13    2.36    0.28
  -7  -3 -13    1.52    0.27
   7   3 -13    1.42    0.21
   7  -3  13    1.46    0.23
   7  -3 -13    1.05    0.26
  -7   3 -13    1.98    0.23
  -7  -3  13    1.17    0.20
  -7   3 -13    1.53    0.29
  -7  -4 -13    1.95    0.35
   7   4 -13    1.43    0.24
   7  -4  13    2.28    0.31
   7  -4 -13    1.36    0.33
  -7   4 -13    1.62    0.33
   7   0  14    0.02    0.09
  -7   0 -14   -0.10    0.09
  -7   0  14    0.03    0.08
   7   0 -14   -0.08    0.09
   7   0 -14   -0.03    0.06
   7   1 -14   12.01    0.52
   7  -1  14   12.63    0.54
  -7  -1 -14   12.03    0.59
   7   1  14   12.41    0.51
  -7   1 -14   12.38    0.55
  -7  -1  14   11.76    0.51
  -7   1 -14   12.07    0.55
   7  -1 -14   12.75    0.52
   7  -1 -14   11.61    0.58
  -7  -2 -14    0.74    0.21
   7  -2  14    0.46    0.14
   7   2 -14    0.74    0.15
  -7   2 -14    1.02    0.16
  -7  -2  14    0.91    0.17
  -7   2 -14    0.45    0.19
   7  -2 -14    0.64    0.14
   7   2  14    0.82    0.14
   7  -2 -14    0.80    0.20
   7   3 -14    0.73    0.18
   7  -3  14    0.80    0.21
  -7  -3 -14    1.16    0.26
   7  -3 -14    0.90    0.25
  -7   3 -14    0.59    0.16
  -7   3 -14    1.03    0.26
  -7  -3  14    0.65    0.18
  -7  -4 -14   -0.04    0.22
   7   0  15   -0.04    0.09
   7   0 -15    0.02    0.10
  -7   0  15   -0.16    0.08
  -7   0 -15    0.01    0.10
   7   0 -15   -0.06    0.06
   7  -1  15    3.99    0.28
  -7  -1 -15    3.73    0.30
   7   1 -15    3.61    0.25
   7   1  15    4.12    0.25
   7  -1 -15    4.02    0.24
   7  -1 -15    3.94    0.30
  -7  -1  15    3.50    0.25
  -7   1 -15    3.79    0.27
   7   2 -15    0.34    0.13
   7  -2  15    0.23    0.13
  -7  -2 -15    0.27    0.17
   7  -2 -15    0.18    0.17
  -7  -2  15    0.24    0.13
   7   2  15    0.31    0.11
  -7   2 -15    0.34    0.13
  -7   2 -15    0.22    0.17
  -7  -3 -15    0.21    0.21
   7   3 -15    0.12    0.14
   7  -3  15    0.49    0.18
  -7   3 -15    0.23    0.21
   7  -3 -15    0.37    0.22
  -7   3 -15    0.23    0.14
  -7  -3  15    0.30    0.17
   7   0 -16    0.00    0.07
  -7   0 -16    0.06    0.12
   7   0 -16   -0.05    0.11
   7   0  16    0.09    0.11
   7  -1  16    1.55    0.20
  -7  -1 -16    1.59    0.22
   7   1 -16    1.69    0.18
  -7  -1  16    1.14    0.17
   7  -1 -16    1.48    0.17
  -7   1 -16    1.38    0.18
   7   1  16    1.30    0.17
   7  -1 -16    1.30    0.21
  -7  -2 -16    3.99    0.36
   7   2 -16    4.22    0.30
   7  -2  16    4.16    0.31
  -7   2 -16    4.03    0.29
  -7   2 -16    4.25    0.34
   7  -2 -16    3.88    0.38
  -7  -2  16    3.99    0.30
   7   3 -16    1.61    0.23
   7  -3  16    1.08    0.22
  -7  -3 -16    1.16    0.27
  -7  -3  16    1.13    0.22
   7  -3 -16    0.79    0.28
  -7   3 -16    1.12    0.26
  -7   3 -16    1.10    0.19
   7   0  17   -0.08    0.10
  -7   0 -17    0.09    0.13
   7   0 -17    0.14    0.08
   7  -1  17    1.35    0.20
   7   1 -17    1.42    0.17
  -7  -1 -17    1.37    0.23
   7  -1 -17    1.48    0.17
  -7   1 -17    1.19    0.18
   7   1  17    1.43    0.18
  -7  -1  17    0.96    0.16
   7  -1 -17    1.26    0.21
   7  -2  17    2.10    0.25
  -7  -2 -17    1.94    0.28
   7   2 -17    1.84    0.22
   7  -2 -17    1.31    0.27
  -7   2 -17    2.09    0.27
  -7   2 -17    1.87    0.22
  -7  -2  17    2.08    0.24
   7  -3  17    0.61    0.20
  -7  -3 -17    0.17    0.23
   7   3 -17    0.65    0.18
   7  -3 -17    0.84    0.28
  -7   3 -17    0.55    0.23
  -7  -3  17    0.57    0.19
  -7   0 -18    0.13    0.14
   7   0 -18   -0.04    0.08
   7   0  18   -0.07    0.11
   7   1 -18    3.81    0.26
   7  -1  18    3.42    0.29
  -7  -1 -18    3.29    0.34
   7   1  18    3.52    0.26
  -7   1 -18    3.49    0.28
   7  -1 -18    4.00    0.33
  -7  -1  18    3.43    0.27
   7   2 -18    1.59    0.21
  -7  -2 -18    1.66    0.28
   7  -2  18    1.23    0.22
  -7  -2  18    1.49    0.22
   7  -2 -18    1.54    0.27
  -7   2 -18    1.44    0.20
   7  -3 -18    0.11    0.22
  -7  -3  18   -0.03    0.17
  -7   3 -18    0.08    0.21
   7   0  19   -0.02    0.12
  -7   0 -19    0.07    0.14
   7   0 -19    0.09    0.09
   7   1 -19    0.49    0.12
   7  -1  19    0.33    0.16
  -7  -1 -19    0.54    0.21
   7  -1 -19    0.43    0.19
  -7  -1  19    0.11    0.13
   7   1  19    0.41    0.14
  -7   1 -19    0.18    0.13
   7   2 -19    2.42    0.25
   7  -2  19    2.46    0.29
  -7  -2 -19    2.72    0.35
  -7  -2  19    2.24    0.27
   7  -2 -19    2.57    0.33
  -7   2 -19    2.30    0.25
  -7   0 -20    0.09    0.15
   7   0  20    0.04    0.12
   7   1 -20    2.07    0.21
   7  -1  20    1.78    0.25
  -7  -1 -20    2.05    0.30
  -7   1 -20    1.63    0.23
   7   1  20    2.18    0.24
   7  -1 -20    1.92    0.27
  -7  -2 -20    0.93    0.25
   7  -2  20    0.62    0.20
   7   2 -20    0.51    0.16
  -7   2 -20    0.68    0.18
  -7  -2  20    0.37    0.17
   7  -2 -20    0.42    0.23
   7   0  21    0.22    0.15
  -7   0 -21   -0.04    0.17
   7  -1  21    0.31    0.17
  -7  -1 -21    0.44    0.21
   7   1 -21    0.37    0.13
  -7   1 -21    0.24    0.17
   7   2 -21    1.91    0.23
  -7  -2  21    1.34    0.24
   7  -2 -21    1.86    0.32
  -7   2 -21    1.35    0.22
  -7   0 -22   -0.13    0.17
   7   0  22    0.01    0.14
  -7  -1 -22    1.35    0.29
   7  -1  22    1.22    0.24
  -7   1 -22    0.94    0.23
   7   0  23    0.18    0.17
  -8   0   0  111.69    3.90
   8   0   0  109.96    3.57
   8   0   0  109.51    3.68
   8  -1   0    1.81    0.15
   8   1   0    1.97    0.17
   8  -1   0    1.78    0.11
  -8   1   0    1.51    0.18
   8   1   0    1.78    0.12
  -8  -2   0    0.16    0.07
   8  -2   0    0.39    0.10
   8  -2   0    0.05    0.06
   8   2   0    0.23    0.09
  -8   2   0    0.03    0.06
   8  -3   0    4.98    0.35
  -8   3   0    5.61    0.46
   8   3   0    5.57    0.33
  -8   4   0   -0.11    0.21
   8  -4   0   -0.12    0.16
  -8   5   0    0.42    0.32
   8   0   1   11.51    0.44
  -8   0  -1   12.31    0.48
   8   0  -1   12.38    0.44
  -8   0   1   11.63    0.48
   8   0   1   11.83    0.44
   8   0  -1   12.08    0.45
  -8   1   1   13.21    0.64
   8  -1   1   14.09    0.56
   8  -1   1   14.27    0.51
   8   1  -1   14.77    0.53
  -8  -1  -1   15.85    0.56
   8  -1  -1   14.61    0.56
   8   1   1   14.87    0.52
   8  -1  -1   14.68    0.49
  -8   1  -1   14.19    0.63
   8   2  -1    2.56    0.19
  -8   2   1    1.32    0.20
   8  -2   1    2.18    0.16
  -8  -2  -1    2.39    0.18
  -8   2  -1    1.85    0.22
   8  -2  -1    2.23    0.15
   8  -2  -1    2.78    0.21
   8   2   1    2.60    0.18
   8  -3   1    9.53    0.52
   8   3  -1   10.71    0.50
  -8   3   1   10.73    0.66
  -8  -3  -1   12.00    0.53
  -8   3  -1   10.85    0.62
   8   3   1   10.32    0.49
   8  -3  -1   10.63    0.53
   8   4  -1    2.48    0.27
  -8   4   1    1.62    0.36
   8  -4  -1    2.23    0.29
   8   4   1    3.04    0.33
  -8   4  -1    2.92    0.40
   8   5  -1    2.53    0.38
  -8   5  -1    2.04    0.41
   8   0  -2   76.25    2.56
  -8   0  -2   76.17    2.71
   8   0  -2   78.31    2.49
  -8   0   2   76.09    2.71
   8   0   2   74.53    2.55
  -8   1   2   16.17    0.71
  -8  -1  -2   18.17    0.63
   8   1  -2   16.88    0.61
   8  -1   2   16.72    0.63
   8   1   2   16.42    0.58
  -8   1  -2   16.47    0.69
   8   1   2   15.11    0.62
  -8  -2  -2    2.25    0.20
   8  -2   2    1.87    0.16
   8   2  -2    1.99    0.18
   8  -2   2    1.82    0.18
   8  -2  -2    2.42    0.20
  -8   2  -2    2.06    0.24
   8   2   2    1.98    0.21
   8   2   2    2.08    0.17
  -8  -3  -2    1.43    0.18
   8  -3   2    1.17    0.19
   8   3  -2    1.10    0.17
   8  -3   2    1.13    0.16
  -8   3   2    1.14    0.27
   8   3   2    1.05    0.20
  -8   3  -2    1.16    0.24
   8   3   2    1.27    0.17
   8  -3  -2    0.88    0.18
   8   4  -2    5.46    0.37
  -8   4   2    5.84    0.57
   8   4   2    5.47    0.44
  -8   4  -2    4.94    0.46
   8  -4  -2    5.11    0.40
  -8   5  -2    0.25    0.29
  -8   0   3    7.42    0.34
   8   0  -3    7.61    0.30
   8   0   3    7.31    0.29
   8   0   3    7.51    0.30
   8  -1   3   20.86    0.75
   8   1  -3   20.73    0.74
   8  -1   3   20.07    0.71
   8   1   3   20.04    0.74
   8  -1  -3   21.48    0.82
  -8   1  -3   19.92    0.82
   8  -1  -3   19.94    0.75
   8   2  -3    2.72    0.21
   8  -2   3    2.43    0.18
   8  -2   3    2.38    0.21
  -8  -2  -3    2.25    0.21
  -8   2  -3    2.05    0.25
   8  -2  -3    2.65    0.21
   8   2   3    2.68    0.17
   8   2   3    3.02    0.25
   8   3  -3    1.06    0.18
   8  -3   3    0.81    0.15
  -8  -3  -3    0.90    0.17
   8  -3   3    0.52    0.15
   8   3   3    0.61    0.19
   8  -3  -3    0.94    0.17
   8   3   3    0.97    0.15
  -8   3  -3    0.87    0.22
  -8   4   3    4.87    0.52
   8   4  -3    3.50    0.31
  -8   4  -3    4.34    0.45
   8  -4  -3    4.08    0.36
   8   4   3    4.40    0.39
  -8   5  -3    0.23    0.28
   8   0   4    5.97    0.25
   8   0   4    5.91    0.27
   8   0  -4    7.44    0.29
   8   0  -4    5.84    0.25
  -8   0  -4    5.97    0.28
   8  -1   4    4.59    0.22
   8   1  -4    4.67    0.23
  -8  -1  -4    4.45    0.24
   8  -1   4    4.67    0.24
   8   1   4    4.66    0.25
  -8   1  -4    4.49    0.28
   8  -1  -4    4.62    0.28
   8  -1  -4    4.86    0.24
   8  -2   4   13.41    0.53
   8  -2   4   13.82    0.58
  -8  -2  -4   14.26    0.59
   8   2  -4   13.59    0.56
   8   2   4   12.86    0.51
   8   2   4   13.72    0.57
  -8   2  -4   13.71    0.64
   8  -2  -4   13.92    0.58
   8  -2  -4   12.72    0.63
  -8  -3  -4    0.52    0.15
   8   3  -4    0.37    0.14
   8  -3   4    0.28    0.13
   8  -3   4    0.53    0.15
   8  -3  -4    0.39    0.14
   8  -3  -4   -0.01    0.16
  -8   3  -4    0.41    0.20
   8   3   4    0.58    0.17
  -8   4   4    2.10    0.41
   8   4  -4    1.78    0.25
   8  -4  -4    1.76    0.26
  -8   4  -4    1.29    0.29
   8   4   4    2.06    0.28
  -8   5  -4    0.92    0.31
   8   0  -5   56.85    1.95
  -8   0  -5   51.80    1.95
   8   0   5   54.96    1.83
   8   0   5   53.67    1.79
  -8  -1  -5   13.26    0.55
   8  -1   5   13.86    0.51
   8   1  -5   13.73    0.52
   8  -1   5   13.34    0.53
   8  -1  -5   13.30    0.58
   8  -1  -5   14.08    0.53
   8   1   5   13.26    0.52
   8  -2   5   15.42    0.64
  -8  -2  -5   15.02    0.65
   8   2  -5   15.16    0.62
   8  -2   5   15.11    0.59
   8   2   5   15.00    0.61
   8  -2  -5   14.14    0.69
   8  -2  -5   16.00    0.63
  -8   2  -5   14.75    0.69
   8   3  -5    2.03    0.22
   8  -3   5    1.46    0.19
  -8  -3  -5    1.86    0.23
   8  -3  -5    2.00    0.23
   8  -3  -5    0.80    0.20
  -8   3  -5    1.91    0.27
   8   3   5    2.04    0.23
  -8   4   5    1.39    0.37
   8   4  -5    1.88    0.25
   8  -4  -5    1.51    0.25
   8   4   5    1.92    0.26
  -8   4  -5    1.40    0.29
   8   5  -5    0.69    0.23
  -8   0  -6   39.45    1.47
   8   0  -6   39.57    1.38
   8   0  -6   41.42    1.46
  -8  -1  -6    4.00    0.24
   8  -1   6    4.27    0.24
   8   1  -6    4.67    0.23
   8  -1   6    4.50    0.23
   8   1   6    4.66    0.24
  -8   1  -6    3.73    0.24
   8  -1  -6    4.12    0.27
   8  -1  -6    4.44    0.23
   8  -2   6    6.38    0.35
  -8  -2  -6    5.64    0.35
   8  -2   6    6.87    0.32
   8   2  -6    6.42    0.33
   8  -2  -6    6.19    0.33
   8  -2  -6    5.72    0.38
   8   2   6    6.20    0.33
  -8   2  -6    5.68    0.38
   8   3  -6    3.12    0.27
   8  -3   6    3.31    0.26
  -8  -3  -6    3.72    0.31
  -8   3  -6    3.28    0.33
   8  -3  -6    2.92    0.28
   8   3   6    2.80    0.26
   8  -3  -6    2.20    0.29
   8   4  -6    1.13    0.22
  -8   4  -6    1.11    0.27
   8  -4  -6    1.13    0.24
   8   0  -7    7.26    0.32
  -8   0  -7    7.33    0.33
   8   0  -7    7.37    0.30
   8  -1   7    7.94    0.34
  -8  -1  -7    7.40    0.36
   8  -1  -7    7.44    0.34
   8  -1  -7    7.42    0.38
  -8   1  -7    7.75    0.37
   8   1   7    8.28    0.35
  -8  -1   7    7.62    0.35
   8   2  -7   11.77    0.52
   8  -2   7   11.32    0.49
  -8  -2  -7   11.88    0.55
   8   2   7   12.37    0.50
   8  -2  -7   10.84    0.57
   8  -2  -7   13.02    0.52
  -8   2  -7   10.93    0.56
   8   3  -7    5.76    0.37
   8  -3   7    6.35    0.36
  -8  -3  -7    5.95    0.41
   8  -3  -7    6.52    0.46
   8   3   7    5.92    0.35
   8  -3  -7    5.77    0.37
  -8   3  -7    7.04    0.45
  -8  -4  -7    1.22    0.28
   8   4  -7    0.82    0.21
   8  -4  -7    0.54    0.26
  -8   4  -7    0.96    0.25
   8  -4  -7    0.79    0.22
   8   0  -8    5.31    0.25
  -8   0   8    5.62    0.25
   8   0   8    5.82    0.26
  -8   0  -8    5.18    0.27
   8   0  -8    5.87    0.27
   8  -1   8    1.42    0.14
  -8  -1  -8    1.56    0.16
  -8  -1   8    1.38    0.15
  -8   1  -8    1.37    0.16
   8   1   8    1.75    0.16
   8  -1  -8    1.40    0.17
   8  -1  -8    1.53    0.14
   8  -2   8    6.74    0.34
   8   2  -8    6.13    0.34
  -8  -2  -8    6.74    0.39
   8   2   8    6.84    0.34
   8  -2  -8    7.07    0.35
  -8   2  -8    6.68    0.39
  -8  -2   8    6.96    0.36
   8  -2  -8    6.23    0.41
   8   3  -8    3.83    0.29
  -8  -3  -8    3.31    0.33
   8  -3   8    3.04    0.28
   8  -3  -8    2.80    0.32
  -8   3  -8    3.89    0.35
   8   3   8    3.34    0.27
   8  -3  -8    3.96    0.30
  -8  -4  -8    0.53    0.25
   8  -4   8    0.49    0.20
   8   4  -8    0.46    0.18
   8  -4  -8    0.54    0.20
   8  -4  -8    0.58    0.27
  -8   4  -8    0.32    0.20
  -8   0   9    5.57    0.24
   8   0  -9    5.40    0.26
   8   0  -9    5.43    0.24
   8   0   9    5.24    0.25
  -8   0  -9    3.87    0.25
  -8   0  -9    4.79    0.24
   8  -1   9    7.16    0.33
  -8  -1  -9    6.71    0.36
   8  -1  -9    7.10    0.37
   8  -1  -9    6.74    0.32
  -8   1  -9    6.67    0.35
  -8  -1   9    6.75    0.33
   8   1   9    7.17    0.32
   8   2  -9    3.98    0.26
  -8  -2  -9    3.97    0.31
   8  -2   9    4.49    0.28
   8  -2  -9    4.27    0.33
  -8  -2   9    4.86    0.29
   8   2   9    4.34    0.26
  -8   2  -9    4.28    0.31
   8  -2  -9    3.95    0.27
   8  -3   9    0.47    0.16
   8   3  -9    0.48    0.16
  -8  -3  -9    0.28    0.18
  -8   3  -9    0.42    0.18
   8  -3  -9    0.32    0.19
   8  -3  -9    0.41    0.15
   8   3   9    0.30    0.14
  -8  -4  -9    4.64    0.46
   8   4  -9    3.31    0.34
   8  -4   9    4.03    0.37
  -8   4  -9    4.11    0.39
  -8   0  10   -0.04    0.07
  -8   0 -10    0.01    0.04
   8   0 -10   -0.03    0.05
  -8   0 -10    0.00    0.06
   8   0 -10    0.00    0.08
   8   0  10    0.05    0.07
   8   1 -10    0.97    0.12
  -8  -1 -10    0.84    0.14
  -8  -1  10    0.85    0.13
   8   1  10    0.95    0.13
  -8   1 -10    0.90    0.14
   8  -1 -10    0.71    0.15
   8  -1 -10    1.09    0.13
  -8  -2 -10    8.30    0.47
   8  -2  10    8.92    0.43
   8   2 -10    8.91    0.42
   8   2  10    8.91    0.40
   8  -2 -10    8.12    0.48
   8  -2 -10    8.74    0.42
  -8   2 -10    8.79    0.45
  -8  -2  10    9.13    0.43
   8  -3  10    1.12    0.20
   8   3 -10    1.49    0.22
  -8  -3 -10    1.48    0.25
   8  -3 -10    0.92    0.18
  -8   3 -10    1.43    0.22
   8   3  10    1.28    0.18
   8  -3 -10    1.36    0.26
   8  -4  10    0.17    0.18
   8   4 -10    0.35    0.18
  -8  -4 -10    0.21    0.21
   8  -4 -10    0.38    0.26
  -8   4 -10   -0.03    0.18
   8   0 -11    6.53    0.30
   8   0  11    7.09    0.32
  -8   0  11    6.47    0.30
   8   0 -11    6.54    0.33
   8   1 -11   22.32    0.80
   8  -1  11   19.05    0.77
  -8  -1 -11   20.83    0.86
   8   1  11   22.60    0.77
  -8   1 -11   21.95    0.84
   8  -1 -11   20.17    0.85
   8  -1 -11   19.68    0.78
  -8  -1  11   21.46    0.78
  -8   1 -11   19.28    0.82
   8  -2  11   10.03    0.47
  -8  -2 -11    9.69    0.52
   8   2 -11   10.44    0.47
   8   2  11    9.35    0.43
   8  -2 -11   10.21    0.47
  -8  -2  11   10.08    0.47
  -8   2 -11   10.23    0.49
   8  -2 -11    8.82    0.52
   8  -3  11    4.92    0.34
  -8  -3 -11    4.04    0.38
   8   3 -11    3.48    0.30
   8   3  11    4.14    0.28
  -8   3 -11    3.92    0.34
   8  -3 -11    4.40    0.40
   8  -3 -11    4.52    0.33
   8  -4  11    2.36    0.30
  -8  -4 -11    2.91    0.39
   8   4 -11    2.41    0.30
   8  -4 -11    1.76    0.34
  -8   4 -11    2.80    0.32
   8   0 -12   34.53    1.23
   8   0  12   35.52    1.22
   8   0 -12   34.13    1.30
  -8   0 -12   34.72    1.32
  -8   0  12   34.67    1.19
   8   1 -12    1.26    0.15
   8  -1  12    1.18    0.15
  -8  -1 -12    1.57    0.20
  -8   1 -12    1.50    0.18
  -8  -1  12    1.40    0.16
   8  -1 -12    1.24    0.14
   8  -1 -12    1.32    0.18
  -8   1 -12    1.27    0.18
   8   1  12    1.10    0.14
  -8  -2 -12    9.50    0.52
   8  -2  12    8.58    0.45
   8   2 -12    9.40    0.45
  -8  -2  12    9.50    0.46
   8  -2 -12    9.70    0.45
   8   2  12    9.20    0.41
  -8   2 -12    9.33    0.47
   8  -2 -12    9.06    0.52
   8  -3  12    2.80    0.29
   8   3 -12    2.53    0.26
  -8  -3 -12    3.15    0.35
   8  -3 -12    2.59    0.27
  -8   3 -12    2.91    0.28
   8  -3 -12    2.78    0.35
   8  -4  12    0.69    0.22
   8   4 -12    0.74    0.21
  -8  -4 -12    0.52    0.26
  -8   4 -12    0.16    0.26
  -8   4 -12    0.06    0.17
   8  -4 -12    0.60    0.29
   8   0  13    4.10    0.25
   8   0 -13    3.65    0.26
  -8   0 -13    4.41    0.27
  -8   0  13    4.19    0.23
   8   0 -13    4.14    0.23
  -8  -1 -13    1.68    0.21
   8   1 -13    1.90    0.18
   8  -1  13    1.31    0.17
   8   1  13    1.72    0.17
  -8  -1  13    1.63    0.17
  -8   1 -13    1.23    0.18
  -8   1 -13    1.61    0.18
   8  -1 -13    1.51    0.20
   8  -1 -13    1.41    0.16
   8  -2  13    5.37    0.34
   8   2 -13    5.13    0.32
  -8  -2 -13    5.69    0.40
  -8   2 -13    5.07    0.39
   8   2  13    5.80    0.30
   8  -2 -13    5.20    0.32
   8  -2 -13    5.72    0.40
  -8  -2  13    5.76    0.35
  -8   2 -13    5.63    0.33
  -8  -3 -13    0.73    0.23
   8  -3  13    0.26    0.16
   8   3 -13    0.49    0.16
   8  -3 -13    0.60    0.23
  -8   3 -13    0.52    0.23
  -8   3 -13    0.22    0.15
  -8  -3  13    0.29    0.15
   8  -4  13    0.35    0.22
  -8  -4 -13    0.48    0.24
   8   4 -13    0.16    0.17
  -8   4 -13    0.31    0.28
   8   0 -14    3.13    0.24
   8   0  14    2.91    0.22
   8   0 -14    2.87    0.19
  -8   0 -14    2.99    0.24
  -8   0  14    2.79    0.20
   8   1 -14    9.15    0.42
  -8  -1 -14   10.14    0.50
   8  -1  14    9.15    0.45
   8  -1 -14    8.97    0.48
   8   1  14    9.25    0.42
  -8  -1  14    8.86    0.43
  -8   1 -14   10.01    0.46
  -8   1 -14    8.80    0.45
   8  -1 -14    9.69    0.43
  -8  -2 -14    1.30    0.24
   8   2 -14    1.60    0.19
   8  -2  14    1.39    0.20
  -8   2 -14    1.26    0.24
   8  -2 -14    1.38    0.23
   8  -2 -14    1.40    0.19
   8   2  14    1.43    0.18
  -8   2 -14    1.47    0.19
  -8  -2  14    1.14    0.18
   8   3 -14    0.81    0.18
   8  -3  14    1.37    0.23
  -8  -3 -14    0.84    0.25
  -8  -3  14    1.28    0.21
  -8   3 -14    0.95    0.18
   8  -3 -14    0.79    0.24
  -8   3 -14    0.88    0.24
   8   0 -15    6.35    0.36
   8   0 -15    7.15    0.33
   8   0  15    6.74    0.35
  -8   0 -15    6.77    0.38
  -8  -1 -15    0.78    0.18
   8  -1  15    0.56    0.15
   8   1 -15    0.80    0.13
  -8  -1  15    0.47    0.14
   8   1  15    0.85    0.14
   8  -1 -15    0.82    0.13
   8  -1 -15    0.47    0.16
  -8   1 -15    1.16    0.17
  -8  -2 -15    0.18    0.16
   8   2 -15    0.38    0.13
   8  -2  15    0.19    0.13
   8   2  15    0.18    0.11
  -8   2 -15    0.08    0.11
   8  -2 -15    0.10    0.16
  -8   2 -15   -0.13    0.16
  -8  -2  15   -0.05    0.12
   8  -3  15    1.30    0.23
  -8  -3 -15    0.85    0.25
   8   3 -15    0.79    0.18
  -8   3 -15    0.97    0.27
  -8   3 -15    0.90    0.18
   8  -3 -15    1.15    0.28
  -8  -3  15    0.86    0.20
   8   0 -16   26.40    0.95
  -8   0 -16   25.51    1.05
   8   0  16   24.26    0.95
   8  -1  16   -0.14    0.11
  -8  -1 -16   -0.13    0.12
   8   1 -16    0.20    0.10
  -8   1 -16    0.04    0.11
   8   1  16    0.10    0.11
   8  -1 -16    0.08    0.09
  -8  -1  16    0.13    0.11
   8  -1 -16   -0.04    0.12
   8   2 -16    0.48    0.14
   8  -2  16    0.42    0.16
  -8  -2 -16    0.48    0.19
   8   2  16    0.61    0.14
  -8   2 -16    0.10    0.18
   8  -2 -16    0.46    0.20
  -8  -2  16    0.67    0.16
  -8   2 -16    0.54    0.15
   8  -3  16    0.47    0.19
  -8  -3 -16    0.54    0.24
   8   3 -16    0.43    0.16
  -8   3 -16    0.33    0.15
  -8   3 -16    0.54    0.24
  -8  -3  16    0.38    0.18
   8  -3 -16    0.31    0.24
  -8   0 -17    1.08    0.21
   8   0  17    1.12    0.18
   8   0 -17    1.05    0.15
  -8  -1 -17    0.18    0.15
   8  -1  17    0.09    0.12
   8   1 -17    0.22    0.11
  -8   1 -17    0.01    0.12
   8  -1 -17    0.19    0.15
   8   1  17    0.22    0.12
   8  -1 -17    0.11    0.09
  -8  -1  17    0.07    0.11
   8  -2  17    0.32    0.15
  -8  -2 -17    0.33    0.19
   8   2 -17    0.20    0.12
  -8   2 -17    0.21    0.13
   8  -2 -17    0.33    0.20
  -8  -2  17    0.27    0.14
  -8  -3 -17    0.88    0.25
   8   3 -17    0.45    0.17
   8  -3  17    0.63    0.20
  -8  -3  17    0.23    0.17
  -8   3 -17   -0.16    0.20
   8  -3 -17    0.22    0.24
  -8   3 -17    0.33    0.15
   8   0  18    0.21    0.13
  -8   0 -18    0.30    0.14
   8   0 -18    0.16    0.10
   8  -1  18    0.40    0.14
  -8  -1 -18    0.24    0.16
   8   1 -18    0.32    0.11
  -8  -1  18   -0.05    0.11
   8  -1 -18    0.08    0.15
   8   1  18    0.29    0.12
  -8   1 -18    0.25    0.14
  -8  -2 -18    0.12    0.17
   8  -2  18   -0.01    0.13
   8   2 -18    0.16    0.12
  -8  -2  18   -0.12    0.13
   8  -2 -18    0.01    0.17
  -8   2 -18    0.03    0.13
  -8   3 -18    0.27    0.22
   8   0 -19    1.61    0.18
   8   0  19    1.58    0.21
  -8   0 -19    1.58    0.24
   8  -1  19    5.31    0.37
   8   1 -19    5.82    0.33
  -8  -1 -19    6.69    0.45
  -8   1 -19    6.14    0.38
   8  -1 -19    5.93    0.41
   8   1  19    5.62    0.34
  -8  -1  19    5.89    0.36
  -8  -2 -19    0.62    0.21
   8  -2  19    0.41    0.18
   8   2 -19    0.52    0.16
  -8   2 -19    0.33    0.15
   8  -2 -19    0.56    0.22
  -8  -2  19    0.24    0.17
   8   0  20    0.49    0.16
  -8   0 -20    0.38    0.18
   8   0 -20    0.69    0.13
   8  -1  20    0.24    0.16
   8   1 -20    0.25    0.12
  -8  -1 -20    0.23    0.18
   8   1  20    0.21    0.14
  -8   1 -20    0.46    0.17
   8  -2  20    1.72    0.26
  -8  -2 -20    1.74    0.31
   8   2 -20    2.54    0.25
   8  -2 -20    2.26    0.33
  -8  -2  20    1.97    0.26
  -8   2 -20    1.77    0.23
   8   0  21    3.80    0.33
  -8   0 -21    3.20    0.35
  -8  -1 -21    3.12    0.37
   8  -1  21    2.20    0.28
   8   1 -21    2.97    0.26
  -8   1 -21    2.08    0.27
   8  -2 -21    1.52    0.30
  -8   2 -21    1.84    0.25
  -8  -2  21    1.36    0.24
  -8   0 -22    4.70    0.40
   8   0  22    4.47    0.35
   8   1 -22    1.02    0.17
   8  -1  22    0.72    0.21
  -8   1 -22    0.85    0.23
   8   0  23    5.76    0.41
   9   0   0   -0.01    0.04
  -9   0   0   -0.05    0.07
   9   0   0   -0.11    0.05
   9   1   0    1.69    0.11
  -9   1   0    1.73    0.19
   9  -1   0    1.69    0.11
   9  -1   0    1.72    0.15
   9   1   0    1.60    0.16
   9   2   0   -0.11    0.06
  -9   2   0    0.05    0.11
   9  -2   0   -0.02    0.05
   9  -2   0    0.00    0.06
  -9  -2   0    0.09    0.07
  -9   3   0    0.00    0.18
   9   3   0    0.03    0.10
   9  -3   0   -0.06    0.12
   9  -4   0    0.23    0.19
  -9   4   0   -0.34    0.21
   9   0   1   -0.01    0.05
   9   0  -1   -0.02    0.04
  -9   0  -1   -0.05    0.06
  -9   0   1   -0.02    0.07
   9   0  -1   -0.08    0.06
   9   0   1   -0.02    0.04
  -9  -1  -1   28.02    0.93
   9  -1   1   25.00    0.91
   9  -1   1   23.95    0.84
  -9   1   1   22.98    1.00
   9   1  -1   24.95    0.88
  -9   1  -1   25.10    1.00
   9   1   1   25.74    0.90
   9   1   1   24.86    0.87
   9  -1  -1   24.70    0.91
   9  -1  -1   25.54    0.83
   9   2  -1   42.23    1.40
  -9  -2  -1   35.43    1.45
   9  -2   1   40.19    1.33
   9  -2  -1   37.96    1.43
   9   2   1   40.46    1.38
   9   2   1   41.61    1.41
   9  -3   1    2.99    0.29
  -9   3   1    2.70    0.36
   9   3  -1    3.08    0.25
   9   3   1    3.06    0.24
  -9   3  -1    2.54    0.33
   9  -3  -1    3.11    0.27
  -9   4   1    1.56    0.35
   9  -4   1    1.35    0.25
   9   4  -1    2.40    0.25
   9  -4  -1    1.13    0.24
   9   4   1    1.87    0.29
  -9   4  -1    2.19    0.35
   9   5  -1    0.76    0.31
   9   0  -2   -0.01    0.04
   9   0   2   -0.02    0.04
  -9   0   2   -0.01    0.07
   9   0   2   -0.01    0.06
   9   0  -2    0.06    0.07
  -9   0  -2   -0.10    0.05
   9   1  -2   16.69    0.60
   9  -1   2   16.45    0.63
  -9  -1  -2   17.40    0.63
  -9   1   2   15.94    0.71
  -9   1  -2   15.82    0.69
   9   1   2   16.02    0.57
  -9  -2  -2   10.87    0.45
  -9   2   2    9.86    0.56
   9  -2   2    9.62    0.40
   9   2  -2    9.61    0.42
   9  -2   2    9.65    0.45
   9   2   2    9.88    0.47
   9   2   2    9.87    0.40
   9  -2  -2    9.26    0.45
   9   3  -2    1.38    0.19
  -9  -3  -2    1.19    0.17
   9  -3   2    1.34    0.20
  -9   3   2    1.22    0.26
   9  -3   2    1.30    0.16
   9   3   2    1.29    0.16
   9  -3  -2    1.34    0.20
  -9   3  -2    1.27    0.26
   9   3   2    1.43    0.22
   9   4  -2    7.35    0.44
  -9   4   2    8.60    0.63
   9   4   2    8.60    0.52
   9  -4  -2    6.68    0.47
  -9   4  -2    7.80    0.56
  -9   0   3   -0.03    0.07
   9   0  -3   -0.02    0.04
   9   0   3    0.03    0.04
   9   0  -3   -0.04    0.07
  -9   0  -3   -0.01    0.06
   9   0   3   -0.08    0.05
   9  -1   3    9.03    0.37
   9   1  -3    8.73    0.35
   9  -1   3    8.84    0.34
  -9   1  -3    9.13    0.43
   9   1   3    8.94    0.38
   9  -1  -3    7.74    0.36
  -9  -2  -3   -0.04    0.09
   9  -2   3    0.24    0.10
   9   2  -3   -0.09    0.08
   9  -2   3    0.11    0.08
   9  -2  -3    0.11    0.09
  -9   2  -3    0.01    0.09
   9   2   3   -0.03    0.06
   9   2   3    0.02    0.11
  -9  -3  -3    2.60    0.25
  -9   3   3    1.92    0.30
   9  -3   3    2.13    0.24
   9  -3   3    2.31    0.21
   9   3  -3    2.19    0.23
   9   3   3    2.53    0.27
   9  -3  -3    2.23    0.25
  -9   3  -3    1.98    0.29
  -9   4   3   11.04    0.74
   9   4  -3   10.22    0.53
  -9   4  -3   10.64    0.66
   9   4   3   10.52    0.59
   9  -4  -3    9.76    0.57
   9   0  -4    0.03    0.04
   9   0   4   -0.08    0.04
   9   0   4   -0.07    0.05
  -9   0  -4    0.00    0.06
  -9  -1  -4    1.31    0.13
   9   1  -4    1.64    0.13
   9  -1   4    1.40    0.12
   9  -1   4    1.45    0.14
   9   1   4    1.26    0.14
   9  -1  -4    1.51    0.14
  -9   1  -4    1.31    0.16
   9  -1  -4    1.40    0.17
   9   2  -4    1.69    0.17
   9  -2   4    1.40    0.17
  -9  -2  -4    1.40    0.16
   9  -2   4    1.31    0.14
   9   2   4    1.52    0.18
   9  -2  -4    1.29    0.16
   9   2   4    1.37    0.12
   9  -2  -4    1.02    0.20
  -9   2  -4    1.28    0.20
   9   3  -4    0.05    0.11
   9  -3   4    0.08    0.12
   9  -3   4   -0.08    0.11
  -9  -3  -4   -0.07    0.11
  -9   3  -4   -0.13    0.16
   9   3   4    0.01    0.14
   9  -3  -4   -0.07    0.11
   9   4  -4    0.42    0.17
  -9   4   4   -0.13    0.28
   9   4   4    0.37    0.20
   9  -4  -4    0.52    0.19
  -9   4  -4    0.40    0.22
  -9   0  -5   -0.07    0.06
   9   0  -5   -0.13    0.06
   9   0   5    0.04    0.05
   9   0  -5    0.00    0.02
   9   0   5   -0.03    0.06
   9  -1   5   18.66    0.68
   9   1  -5   18.92    0.69
   9  -1   5   19.77    0.71
  -9  -1  -5   18.44    0.73
  -9   1  -5   17.62    0.76
   9  -1  -5   18.83    0.77
   9  -1  -5   18.97    0.71
   9   1   5   19.34    0.70
   9   2  -5    0.30    0.10
   9  -2   5    0.07    0.10
   9  -2   5   -0.05    0.09
  -9  -2  -5    0.11    0.10
   9  -2  -5    0.15    0.14
  -9   2  -5    0.08    0.13
   9   2   5    0.25    0.12
   9  -2  -5    0.16    0.09
  -9  -3  -5    0.21    0.14
   9   3  -5    0.38    0.14
   9  -3   5    0.22    0.13
  -9   3  -5    0.57    0.19
   9  -3  -5    0.10    0.13
   9  -3  -5   -0.02    0.15
   9   3   5    0.08    0.14
   9   4  -5    2.79    0.28
  -9   4   5    2.99    0.44
   9   4   5    2.99    0.32
   9  -4  -5    2.40    0.30
  -9   4  -5    3.07    0.38
   9   0   6    0.00    0.05
   9   0  -6   -0.09    0.06
  -9   0  -6   -0.06    0.06
   9   0  -6    0.04    0.04
   9   0   6   -0.01    0.06
   9  -1   6   24.10    0.88
   9  -1   6   25.46    0.92
  -9  -1  -6   25.38    0.96
   9   1  -6   24.79    0.90
   9  -1  -6   25.56    0.99
   9  -1  -6   24.47    0.91
   9   1   6   25.17    0.89
  -9  -2  -6    0.86    0.15
   9  -2   6    1.14    0.14
   9  -2   6    1.11    0.16
   9   2  -6    1.25    0.15
  -9   2  -6    1.17    0.19
   9  -2  -6    1.01    0.15
   9   2   6    0.97    0.16
   9  -2  -6    1.12    0.20
   9   3  -6    8.44    0.45
  -9  -3  -6    8.23    0.48
   9  -3   6    9.50    0.45
   9   3   6    8.27    0.44
   9  -3  -6    8.48    0.46
  -9   3  -6    9.03    0.53
   9   4  -6    6.60    0.43
  -9   4   6    7.99    0.63
  -9   4  -6    7.31    0.52
   9  -4  -6    7.36    0.49
   9   4   6    8.71    0.48
   9   0  -7    0.09    0.05
   9   0   7    0.00    0.03
  -9   0  -7   -0.11    0.06
   9   0  -7   -0.04    0.06
   9  -1   7    0.86    0.13
  -9  -1  -7    0.96    0.13
   9   1  -7    1.27    0.12
   9  -1   7    0.99    0.12
  -9   1  -7    0.69    0.11
   9  -1  -7    1.01    0.14
   9   1   7    1.05    0.13
   9  -1  -7    1.04    0.12
   9   2  -7    6.05    0.32
  -9  -2  -7    5.74    0.35
   9  -2   7    6.00    0.32
   9  -2  -7    5.43    0.38
  -9   2  -7    6.02    0.38
   9  -2  -7    5.85    0.32
   9   2   7    5.94    0.32
  -9  -3  -7    6.88    0.44
   9   3  -7    6.38    0.38
   9  -3   7    6.97    0.39
   9  -3  -7    6.85    0.41
  -9   3  -7    6.72    0.46
   9   3   7    7.35    0.40
   9   4  -7    2.89    0.31
  -9   4  -7    3.24    0.38
   9  -4  -7    3.69    0.37
  -9   0  -8   -0.09    0.06
   9   0  -8   -0.02    0.05
   9   0   8    0.04    0.05
   9   0  -8    0.04    0.07
  -9  -1  -8    4.78    0.29
   9  -1   8    5.45    0.27
   9   1   8    5.51    0.27
  -9  -1   8    5.08    0.27
   9  -1  -8    5.61    0.31
   9  -1  -8    4.49    0.26
  -9  -2  -8    2.13    0.24
   9  -2   8    2.36    0.21
   9   2  -8    2.74    0.21
   9   2   8    2.19    0.21
  -9   2  -8    2.82    0.26
   9  -2  -8    2.00    0.25
   9  -2  -8    2.43    0.22
  -9  -3  -8   13.16    0.65
   9  -3   8   12.71    0.57
   9   3  -8   11.97    0.58
  -9   3  -8   12.98    0.65
   9   3   8   11.94    0.55
   9  -3  -8   12.47    0.60
   9   4  -8    0.89    0.21
   9  -4   8    0.88    0.22
   9  -4  -8    0.76    0.23
   9  -4  -8    0.51    0.25
  -9   4  -8    0.31    0.20
  -9   0  -9   -0.06    0.06
   9   0   9    0.01    0.06
   9   0  -9   -0.06    0.04
   9   0  -9    0.10    0.08
  -9   0   9   -0.02    0.07
  -9  -1  -9    4.67    0.28
   9  -1   9    4.82    0.26
   9  -1  -9    4.06    0.28
  -9  -1   9    4.88    0.26
   9   1   9    4.83    0.25
  -9   1  -9    4.11    0.27
   9  -1  -9    4.49    0.25
   9  -2   9    7.62    0.38
   9   2  -9    7.74    0.38
  -9  -2  -9    7.02    0.42
   9   2   9    7.20    0.36
  -9   2  -9    7.23    0.42
   9  -2  -9    7.75    0.45
   9  -2  -9    7.62    0.39
   9  -3   9    1.89    0.24
   9   3  -9    2.30    0.25
  -9  -3  -9    2.56    0.30
  -9   3  -9    2.63    0.30
   9   3   9    2.41    0.24
   9  -3  -9    1.91    0.30
   9  -3  -9    2.22    0.25
   9   4  -9    1.09    0.22
  -9  -4  -9    0.65    0.24
   9  -4   9    1.12    0.23
   9  -4  -9    0.53    0.25
   9  -4  -9    1.31    0.25
  -9   4  -9    0.82    0.24
  -9   0 -10    0.07    0.06
   9   0  10   -0.01    0.07
   9   0 -10    0.14    0.08
   9   0 -10    0.05    0.05
  -9   0  10    0.00    0.07
  -9  -1 -10    1.42    0.18
   9  -1  10    1.39    0.16
   9   1 -10    1.54    0.15
  -9   1 -10    1.64    0.18
   9  -1 -10    1.60    0.16
  -9  -1  10    1.74    0.17
   9   1  10    1.49    0.16
   9  -1 -10    1.85    0.20
   9   2 -10    1.25    0.16
   9  -2  10    1.24    0.18
  -9  -2 -10    1.12    0.20
   9  -2 -10    1.40    0.18
   9   2  10    0.99    0.15
   9  -2 -10    1.10    0.21
  -9   2 -10    1.79    0.21
  -9  -2  10    1.16    0.17
   9   3 -10    0.34    0.14
  -9  -3 -10    0.29    0.18
   9  -3  10    0.12    0.14
   9  -3 -10    0.17    0.14
   9  -3 -10    0.14    0.20
   9   3  10    0.50    0.15
  -9   3 -10    0.24    0.16
  -9  -4 -10    0.36    0.24
   9   4 -10    0.17    0.17
   9  -4  10    0.17    0.19
  -9   4 -10   -0.02    0.17
   9  -4 -10    0.21    0.24
   9   0  11    0.08    0.08
   9   0 -11    0.15    0.09
  -9   0  11    0.07    0.07
  -9   0 -11    0.00    0.04
   9   0 -11   -0.04    0.05
   9  -1  11   10.67    0.45
  -9  -1 -11   10.60    0.50
   9   1 -11   10.25    0.44
  -9  -1  11   10.57    0.45
   9  -1 -11    9.20    0.44
  -9   1 -11   10.27    0.47
   9  -1 -11   10.27    0.49
   9   1  11    9.95    0.43
   9   2 -11    1.84    0.20
  -9  -2 -11    1.76    0.24
   9  -2  11    1.77    0.20
   9   2  11    1.76    0.19
  -9  -2  11    1.48    0.19
  -9   2 -11    1.67    0.21
   9  -2 -11    2.10    0.27
   9  -2 -11    1.85    0.20
  -9  -3 -11    4.23    0.38
   9   3 -11    3.53    0.29
   9  -3  11    3.69    0.31
   9   3  11    4.30    0.28
  -9   3 -11    3.46    0.33
   9  -3 -11    4.10    0.33
   9  -3 -11    3.62    0.40
  -9  -4 -11    0.88    0.27
   9   4 -11    0.87    0.20
   9  -4  11    0.70    0.22
  -9   4 -11    0.49    0.20
   9  -4 -11    0.04    0.24
  -9   0 -12   -0.01    0.07
  -9   0  12   -0.11    0.07
   9   0 -12    0.09    0.09
   9   0 -12   -0.01    0.06
   9   0  12    0.05    0.08
  -9  -1 -12   10.71    0.53
   9   1 -12   10.65    0.47
   9  -1  12   11.60    0.49
   9   1  12   10.87    0.46
  -9   1 -12   10.71    0.50
  -9  -1  12   11.49    0.48
  -9   1 -12   10.48    0.51
   9  -1 -12   11.47    0.53
   9  -1 -12   10.63    0.47
  -9  -2 -12    4.06    0.33
   9   2 -12    4.17    0.27
   9  -2  12    4.27    0.30
   9  -2 -12    4.32    0.29
   9  -2 -12    4.28    0.34
  -9   2 -12    4.02    0.29
   9   2  12    4.36    0.27
  -9  -2  12    3.89    0.29
   9  -3  12    6.00    0.40
  -9  -3 -12    6.28    0.46
   9   3 -12    6.30    0.38
  -9   3 -12    6.34    0.40
   9  -3 -12    6.30    0.48
   9  -3 -12    5.42    0.39
   9   4 -12   -0.05    0.16
   9  -4  12    0.02    0.19
  -9  -4 -12    0.46    0.25
   9  -4 -12    0.11    0.25
  -9   4 -12   -0.09    0.24
  -9   4 -12   -0.01    0.18
  -9   0  13    0.05    0.08
   9   0 -13    0.10    0.07
   9   0 -13    0.01    0.09
   9   0  13    0.02    0.09
  -9   0 -13   -0.03    0.08
  -9  -1 -13    3.04    0.26
   9  -1  13    2.31    0.22
   9   1 -13    2.59    0.19
   9   1  13    2.40    0.20
   9  -1 -13    2.34    0.24
  -9   1 -13    2.14    0.22
  -9   1 -13    2.46    0.24
  -9  -1  13    2.42    0.21
   9  -1 -13    2.10    0.19
   9  -2  13    1.09    0.19
  -9  -2 -13    1.00    0.21
   9   2 -13    1.39    0.18
  -9  -2  13    1.47    0.20
   9   2  13    1.42    0.18
   9  -2 -13    1.11    0.17
  -9   2 -13    1.46    0.19
  -9   2 -13    1.38    0.25
   9  -2 -13    1.79    0.25
   9   3 -13    1.11    0.19
  -9  -3 -13    0.61    0.22
   9  -3  13    0.80    0.20
  -9   3 -13    0.69    0.25
   9  -3 -13    0.44    0.23
  -9   3 -13    0.85    0.19
   9  -4  13    1.17    0.26
  -9  -4 -13    0.96    0.29
  -9   4 -13    0.79    0.22
  -9   0 -14   -0.05    0.09
   9   0 -14    0.12    0.07
   9   0 -14   -0.03    0.10
   9   0  14   -0.15    0.09
  -9   0  14   -0.05    0.08
  -9  -1 -14   10.98    0.57
   9  -1  14   11.38    0.52
   9   1 -14   11.32    0.50
  -9  -1  14   11.89    0.51
   9  -1 -14   11.87    0.51
   9   1  14   11.47    0.50
   9  -1 -14   11.83    0.56
  -9   1 -14   11.89    0.54
  -9  -2 -14    0.75    0.19
   9  -2  14    0.22    0.14
   9   2 -14    0.46    0.14
  -9   2 -14    0.11    0.17
   9  -2 -14    0.27    0.13
   9  -2 -14    0.45    0.18
   9   2  14    0.43    0.13
  -9   2 -14    0.42    0.13
  -9  -2  14    0.46    0.15
   9  -3  14    0.54    0.19
   9   3 -14    0.69    0.17
  -9  -3 -14    0.41    0.21
  -9   3 -14    0.42    0.16
   9  -3 -14    0.39    0.23
  -9   3 -14    0.45    0.24
   9   0 -15    0.10    0.08
   9   0  15   -0.02    0.10
  -9   0 -15    0.21    0.12
   9  -1  15    3.15    0.25
   9   1 -15    3.30    0.22
  -9  -1 -15    3.46    0.29
  -9  -1  15    2.92    0.25
   9  -1 -15    3.20    0.23
   9  -1 -15    3.02    0.28
  -9   1 -15    3.08    0.26
   9   1  15    3.27    0.24
   9   2 -15    6.64    0.37
   9  -2  15    6.89    0.41
  -9  -2 -15    7.09    0.46
   9  -2 -15    6.80    0.45
   9  -2 -15    7.11    0.39
   9   2  15    6.68    0.35
  -9   2 -15    7.16    0.46
  -9  -2  15    6.58    0.39
  -9   2 -15    6.79    0.39
  -9  -3 -15    1.70    0.31
   9  -3  15    1.23    0.24
   9   3 -15    1.54    0.21
   9  -3 -15    1.39    0.31
  -9   3 -15    1.20    0.28
  -9   3 -15    1.21    0.20
   9   0 -16   -0.04    0.08
   9   0  16    0.08    0.11
  -9   0 -16    0.18    0.13
   9  -1  16    2.56    0.26
  -9  -1 -16    2.35    0.27
   9   1 -16    2.49    0.21
   9   1  16    2.65    0.23
   9  -1 -16    2.53    0.21
   9  -1 -16    2.49    0.27
  -9  -1  16    2.53    0.23
  -9   1 -16    2.62    0.24
   9  -2  16    0.26    0.14
   9   2 -16    0.50    0.13
  -9  -2 -16    0.46    0.19
  -9   2 -16    0.20    0.14
   9   2  16    0.35    0.13
  -9  -2  16    0.44    0.15
   9  -2 -16    0.55    0.20
   9  -3  16    0.93    0.23
   9   3 -16    0.95    0.19
  -9  -3 -16    1.83    0.32
   9  -3 -16    0.81    0.26
  -9   3 -16    0.29    0.24
  -9   3 -16    0.87    0.18
   9   0 -17   -0.05    0.08
   9   0  17   -0.01    0.11
  -9   0 -17    0.08    0.13
   9  -1  17    3.69    0.29
   9   1 -17    4.15    0.26
  -9  -1 -17    4.25    0.34
   9   1  17    4.26    0.28
   9  -1 -17    3.84    0.27
  -9  -1  17    3.89    0.28
  -9   1 -17    3.47    0.28
   9  -1 -17    3.49    0.31
   9   2 -17   -0.14    0.10
  -9  -2 -17   -0.10    0.16
   9  -2  17   -0.24    0.12
  -9  -2  17    0.18    0.14
  -9   2 -17   -0.01    0.12
   9  -2 -17    0.16    0.17
   9   3 -17    0.42    0.17
   9  -3  17    0.08    0.18
  -9  -3 -17    0.30    0.23
  -9   3 -17    0.00    0.22
   9  -3 -17    0.08    0.22
  -9   3 -17    0.25    0.14
   9   0  18    0.02    0.12
  -9   0 -18    0.04    0.14
   9   0 -18   -0.04    0.08
   9  -1  18    0.43    0.16
  -9  -1 -18    0.87    0.20
   9   1 -18    0.77    0.14
  -9   1 -18    0.55    0.16
   9  -1 -18    0.81    0.15
   9  -1 -18    0.84    0.20
  -9  -1  18    0.74    0.16
   9   1  18    0.69    0.15
   9   2 -18    0.15    0.13
  -9  -2 -18    0.12    0.18
   9  -2  18    0.43    0.17
  -9   2 -18    0.26    0.14
  -9  -2  18    0.28    0.16
   9  -2 -18    0.44    0.21
  -9   3 -18    2.15    0.26
   9   0  19   -0.16    0.12
  -9   0 -19   -0.29    0.13
   9   0 -19   -0.01    0.09
   9   1 -19    1.63    0.19
  -9  -1 -19    2.24    0.29
   9  -1  19    1.91    0.24
   9   1  19    1.98    0.23
  -9   1 -19    1.70    0.22
   9   2 -19    0.11    0.12
   9  -2  19    0.29    0.17
  -9  -2 -19    0.14    0.20
  -9   2 -19    0.15    0.14
   9  -2 -19    0.45    0.21
  -9  -2  19    0.27    0.16
   9   0 -20   -0.01    0.09
  -9   0 -20    0.00    0.15
   9   0  20   -0.02    0.14
  -9  -1 -20    1.24    0.27
   9  -1  20    1.46    0.24
   9   1 -20    1.83    0.20
   9   1  20    0.79    0.18
  -9   1 -20    1.46    0.23
   9   2 -20    0.54    0.16
   9  -2  20    0.43    0.19
   9  -2 -20    0.55    0.22
  -9   2 -20    0.46    0.17
  -9  -2  20    0.44    0.18
   9   0  21   -0.05    0.14
  -9   0 -21    0.10    0.18
  -9  -1 -21    1.67    0.29
   9  -1  21    1.26    0.23
   9   1 -21    1.03    0.17
   9   1  21    1.31    0.21
  -9   1 -21    0.93    0.21
   9  -2 -21    1.12    0.28
  -9  -2  21    0.51    0.20
   9   0  22    0.13    0.16
  -9   0 -22   -0.02    0.18
   9   1 -22    9.44    0.46
  -9   1 -22    8.42    0.53
 -10   0   0    6.31    0.30
  10   0   0    6.29    0.26
  10  -1   0   20.97    0.72
  10   1   0   22.56    0.80
 -10   1   0   20.99    0.87
  10   1   0   21.18    0.74
  10  -1   0   20.46    0.78
  10  -2   0    0.06    0.06
 -10   2   0    0.04    0.13
  10   2   0    0.24    0.08
  10  -2   0    0.01    0.04
 -10   3   0    0.80    0.23
  10  -3   0    0.72    0.18
  10   3   0    0.86    0.15
 -10   4   0    1.81    0.36
  10  -4   0    1.54    0.26
  10   4   0    1.87    0.29
  10   5   0    0.17    0.29
  10   0   1   35.87    1.24
  10   0  -1   36.15    1.24
  10   0   1   35.46    1.22
 -10   0   1   36.84    1.32
  10   1  -1    9.27    0.35
 -10   1   1    8.58    0.46
 -10  -1  -1    9.70    0.37
  10  -1   1    8.97    0.39
  10  -1  -1    8.31    0.38
  10  -1  -1    9.06    0.33
 -10   1  -1    8.80    0.45
  10   1   1    8.79    0.34
  10   1   1    8.99    0.40
 -10   2   1    6.63    0.45
  10   2  -1    6.59    0.31
 -10  -2  -1    5.66    0.31
  10  -2   1    6.63    0.29
  10   2   1    6.77    0.30
  10   2   1    8.19    0.39
  10  -3   1   -0.02    0.12
  10   3  -1    0.06    0.10
 -10   3   1    0.19    0.17
  10  -3  -1    0.08    0.13
  10   3   1   -0.04    0.15
  10   3   1    0.05    0.10
 -10   3  -1    0.28    0.19
 -10   4   1    0.95    0.30
  10  -4   1    0.94    0.22
 -10   4  -1    0.99    0.30
  10  -4  -1    0.96    0.24
  10   4   1    1.62    0.28
  10   5  -1    0.67    0.30
  10   0   2  108.02    3.50
  10   0   2  106.14    3.60
 -10   0   2  109.29    3.82
  10   0  -2  107.04    3.61
  10  -1   2   24.82    0.86
 -10  -1  -2   25.40    0.94
 -10   1   2   25.09    1.02
  10  -1   2   26.48    0.93
  10   1  -2   25.90    0.90
  10  -1  -2   26.29    0.93
  10   1   2   24.37    0.91
 -10   1  -2   25.79    1.01
  10   1   2   24.62    0.87
  10  -2   2    7.36    0.32
 -10  -2  -2    8.16    0.36
  10   2  -2    7.59    0.34
  10  -2   2    7.45    0.38
 -10   2   2    6.40    0.47
  10   2   2    7.31    0.40
  10   2   2    7.06    0.31
  10  -2  -2    7.40    0.37
  10  -3   2    0.17    0.11
 -10   3   2    0.17    0.19
  10   3  -2    0.17    0.11
 -10   3  -2    0.31    0.19
  10   3   2    0.11    0.17
  10  -3  -2    0.22    0.13
 -10   4   2    4.58    0.53
  10   4  -2    4.56    0.32
  10   4   2    5.34    0.42
  10  -4  -2    3.49    0.37
 -10   4  -2    3.30    0.42
  10   0  -3   16.86    0.70
  10   0  -3   20.49    0.71
  10   0   3   20.08    0.70
 -10   0   3   20.75    0.77
 -10   0  -3   20.36    0.76
  10   0   3   20.61    0.71
 -10   1   3    2.53    0.23
  10  -1   3    2.07    0.17
 -10  -1  -3    2.28    0.16
  10  -1   3    2.14    0.14
  10   1  -3    2.11    0.14
  10   1   3    2.09    0.10
 -10   1  -3    2.14    0.20
  10  -2   3    7.73    0.34
 -10   2   3    7.22    0.49
 -10  -2  -3    7.65    0.37
  10  -2   3    7.80    0.39
  10   2  -3    7.36    0.35
  10  -2  -3    7.50    0.38
  10   2   3    7.29    0.31
  10   2   3    7.42    0.39
 -10  -3  -3    0.19    0.13
  10  -3   3    0.03    0.11
 -10   3   3    0.11    0.18
  10   3  -3    0.07    0.11
  10  -3   3    0.29    0.12
 -10   3  -3    0.15    0.18
  10   3   3    0.25    0.15
  10  -3  -3   -0.01    0.11
  10   4  -3    0.33    0.16
 -10   4   3    0.32    0.27
 -10   4  -3    0.03    0.22
  10  -4  -3    0.20    0.19
  10   4   3    0.40    0.21
  10   0   4   48.89    1.65
 -10   0  -4   48.88    1.79
  10   0  -4   50.20    1.69
  10   0   4   49.49    1.68
  10   1  -4   12.18    0.47
  10  -1   4   12.12    0.49
  10  -1   4   11.78    0.46
 -10  -1  -4   11.95    0.49
 -10   1  -4   11.91    0.55
  10  -1  -4   12.52    0.55
  10  -1  -4   12.46    0.49
  10   1   4   12.19    0.49
 -10  -2  -4    0.06    0.10
  10  -2   4    0.15    0.09
  10  -2   4    0.08    0.10
  10   2  -4    0.14    0.09
 -10   2  -4   -0.02    0.09
  10   2   4    0.18    0.12
  10  -2  -4    0.13    0.10
  10  -2  -4    0.03    0.14
  10   2   4    0.15    0.06
 -10   3   4    2.90    0.35
  10   3  -4    2.89    0.24
 -10  -3  -4    2.84    0.27
  10  -3   4    2.67    0.28
  10  -3   4    2.45    0.24
  10   3   4    2.73    0.29
  10  -3  -4    2.39    0.27
 -10   3  -4    2.66    0.32
 -10   4   4    4.90    0.53
  10   4  -4    4.75    0.34
  10   4   4    4.96    0.41
  10  -4  -4    5.21    0.41
 -10   4  -4    3.81    0.44
  10   0  -5    5.37    0.24
  10   0   5    4.36    0.20
  10   0   5    4.60    0.23
 -10   0  -5    4.45    0.24
  10   0  -5    4.32    0.21
  10  -1   5   12.90    0.53
 -10  -1  -5   13.22    0.54
  10   1  -5   13.10    0.51
  10  -1   5   13.21    0.50
  10  -1  -5   13.05    0.58
 -10   1  -5   13.74    0.58
  10  -1  -5   12.66    0.52
  10   1   5   13.73    0.53
 -10  -2  -5    0.94    0.15
  10   2  -5    1.15    0.14
  10  -2   5    1.00    0.13
  10  -2   5    1.13    0.16
  10   2   5    0.83    0.15
  10  -2  -5    0.71    0.14
  10  -2  -5    0.63    0.18
 -10   2  -5    0.58    0.16
  10  -3   5    8.98    0.51
  10   3  -5    9.92    0.48
  10  -3   5    9.45    0.47
 -10  -3  -5   10.67    0.52
  10   3   5   10.20    0.51
 -10   3  -5    9.88    0.58
  10  -3  -5   10.28    0.52
 -10   4   5    0.35    0.29
  10   4  -5   -0.05    0.15
 -10   4  -5   -0.13    0.20
  10  -4  -5    0.07    0.18
  10   4   5    0.27    0.19
  10   0  -6   52.29    1.79
  10   0   6   49.91    1.68
 -10   0  -6   47.41    1.79
  10   0   6   47.58    1.65
 -10  -1  -6   11.82    0.50
  10  -1   6   11.60    0.48
  10  -1   6   11.94    0.47
  10   1  -6   11.72    0.47
  10   1   6   12.04    0.48
 -10   1  -6   12.14    0.53
  10  -1  -6   11.43    0.53
  10  -1  -6   11.31    0.48
  10   2  -6    1.01    0.14
  10  -2   6    0.93    0.14
 -10  -2  -6    0.58    0.14
  10  -2   6    0.85    0.15
 -10   2  -6    1.17    0.19
  10  -2  -6    0.69    0.13
  10   2   6    0.68    0.14
  10  -2  -6    0.68    0.19
  10   3  -6    1.49    0.20
 -10  -3  -6    1.23    0.21
  10  -3   6    1.45    0.20
  10   3   6    1.74    0.22
  10  -3  -6    1.44    0.21
  10  -3  -6    0.88    0.22
 -10   3  -6    1.83    0.27
  10   4  -6    3.68    0.30
 -10   4   6    3.33    0.47
 -10   4  -6    3.78    0.41
  10  -4  -6    3.02    0.36
  10   4   6    3.66    0.34
 -10   0  -7    0.51    0.10
  10   0  -7    0.48    0.08
  10   0  -7    0.63    0.09
  10   0   7    0.47    0.09
  10  -1   7    9.25    0.40
 -10  -1  -7    9.44    0.44
  10   1  -7    9.49    0.40
  10  -1   7    9.41    0.42
  10   1   7    9.89    0.41
  10  -1  -7    9.62    0.41
  10  -1  -7    9.47    0.45
  10  -2   7   10.34    0.44
 -10  -2  -7    9.97    0.49
  10  -2   7    9.71    0.47
  10   2  -7    9.93    0.45
 -10   2  -7    9.68    0.51
  10   2   7    9.49    0.44
  10  -2  -7   10.17    0.47
  10  -2  -7    8.78    0.52
  10  -3   7    1.18    0.19
  10   3  -7    1.00    0.17
 -10  -3  -7    1.18    0.22
  10   3   7    0.94    0.19
 -10   3  -7    1.27    0.23
  10  -3  -7    0.56    0.23
  10  -3  -7    0.88    0.18
  10   4  -7    5.11    0.37
 -10   4  -7    6.68    0.50
  10  -4  -7    6.19    0.45
  10   4   7    5.93    0.41
 -10   0  -8   27.45    1.05
  10   0  -8   27.26    1.03
  10   0  -8   28.12    0.99
  10  -1   8    1.39    0.15
 -10  -1  -8    1.41    0.17
  10  -1  -8    1.39    0.17
  10   1   8    1.40    0.15
  10  -1  -8    1.61    0.15
  10   2  -8   17.14    0.69
 -10  -2  -8   16.97    0.75
  10  -2   8   16.49    0.67
  10   2   8   16.72    0.68
  10  -2  -8   17.71    0.71
 -10   2  -8   17.26    0.76
  10  -2  -8   17.37    0.79
  10   3  -8   -0.06    0.11
  10  -3   8    0.20    0.15
 -10  -3  -8   -0.01    0.16
  10  -3  -8   -0.01    0.13
  10   3   8   -0.14    0.12
  10  -3  -8    0.04    0.19
 -10   3  -8    0.56    0.18
  10   4  -8    0.12    0.16
 -10   4  -8   -0.05    0.20
  10  -4  -8    0.46    0.20
  10   0  -9   14.02    0.59
 -10   0  -9   15.01    0.61
  10   0  -9   15.03    0.57
  10  -1   9    4.36    0.25
 -10  -1  -9    4.16    0.28
  10  -1  -9    3.94    0.28
  10   1   9    4.23    0.25
  10  -1  -9    4.47    0.25
 -10  -2  -9    6.02    0.39
  10  -2   9    6.64    0.35
  10   2  -9    6.92    0.35
  10  -2  -9    6.50    0.42
  10  -2  -9    6.47    0.36
  10   2   9    6.49    0.35
 -10   2  -9    7.37    0.41
  10  -3   9   15.12    0.69
 -10  -3  -9   16.87    0.79
  10   3  -9   16.60    0.70
  10   3   9   16.31    0.68
 -10   3  -9   15.32    0.76
  10  -4   9    1.63    0.26
  10   4  -9    1.30    0.23
  10  -4  -9    0.73    0.27
 -10   4  -9    0.98    0.25
  10  -4  -9    1.58    0.27
  10   0 -10   11.10    0.45
  10   0 -10   11.12    0.47
  10   0  10   11.43    0.46
 -10  -1 -10    4.08    0.28
  10   1 -10    4.34    0.24
  10  -1  10    4.23    0.26
 -10   1 -10    3.80    0.26
  10  -1 -10    4.06    0.24
 -10  -1  10    4.38    0.26
  10  -1 -10    4.11    0.28
  10   1  10    4.23    0.25
  10  -2  10    8.79    0.42
 -10  -2 -10    8.34    0.47
  10   2 -10    8.10    0.40
 -10   2 -10    8.24    0.45
  10   2  10    8.44    0.40
  10  -2 -10    7.88    0.48
  10  -2 -10    8.50    0.42
 -10  -3 -10    0.07    0.17
  10   3 -10    0.24    0.13
  10  -3  10    0.12    0.14
 -10   3 -10    0.18    0.15
  10  -3 -10    0.18    0.20
  10  -3 -10    0.21    0.14
  10   3  10    0.00    0.13
  10  -4  10    0.19    0.19
 -10  -4 -10    0.01    0.21
  10   4 -10    0.21    0.17
 -10   4 -10   -0.12    0.16
  10  -4 -10    0.45    0.27
  10   0 -11    4.32    0.25
 -10   0  11    4.26    0.23
  10   0  11    4.43    0.26
 -10   0 -11    4.53    0.27
  10   0 -11    4.34    0.24
 -10  -1 -11    2.26    0.23
  10   1 -11    2.24    0.18
  10  -1  11    2.10    0.20
 -10  -1  11    2.42    0.21
  10  -1 -11    2.22    0.23
 -10   1 -11    2.31    0.22
  10  -1 -11    2.17    0.18
  10   1  11    2.27    0.19
  10  -2  11    5.46    0.34
 -10  -2 -11    6.22    0.40
  10   2 -11    5.91    0.32
 -10   2 -11    5.92    0.36
  10  -2 -11    5.83    0.34
  10  -2 -11    5.27    0.39
  10   2  11    5.87    0.32
  10  -3  11    0.02    0.14
 -10  -3 -11    0.20    0.18
  10   3 -11    0.10    0.13
 -10   3 -11    0.34    0.17
  10  -3 -11    0.15    0.15
  10   3  11    0.47    0.14
  10  -3 -11    0.32    0.18
  10  -4  11    0.67    0.23
  10   4 -11    0.47    0.18
 -10  -4 -11    0.92    0.28
 -10   4 -11    0.47    0.21
  10  -4 -11    0.31    0.26
  10   0 -12    2.77    0.21
 -10   0 -12    2.94    0.22
  10   0  12    2.83    0.21
  10   0 -12    2.75    0.19
 -10   0  12    2.93    0.20
  10   1 -12    1.37    0.15
 -10  -1 -12    1.18    0.18
  10  -1  12    1.36    0.17
 -10   1 -12    1.10    0.19
  10  -1 -12    1.19    0.18
 -10  -1  12    1.00    0.15
 -10   1 -12    1.39    0.17
  10  -1 -12    1.52    0.16
  10   1  12    1.37    0.16
 -10  -2 -12    2.04    0.26
  10  -2  12    1.57    0.21
  10   2 -12    1.70    0.19
 -10   2 -12    2.15    0.23
  10  -2 -12    2.06    0.22
  10  -2 -12    1.58    0.24
  10   2  12    1.68    0.19
 -10  -2  12    2.01    0.22
 -10  -3 -12    0.72    0.22
  10  -3  12    0.55    0.17
  10   3 -12    0.88    0.18
 -10   3 -12    0.92    0.20
  10  -3 -12    0.77    0.25
  10  -3 -12    0.85    0.19
  10   3  12    0.77    0.17
  10  -4  12    3.54    0.37
 -10  -4 -12    3.22    0.41
  10   4 -12    2.43    0.30
 -10   4 -12    2.89    0.33
  10   0 -13    6.00    0.30
 -10   0  13    5.77    0.29
  10   0  13    5.68    0.31
  10   0 -13    5.71    0.31
 -10   0 -13    5.96    0.33
  10  -1  13    0.38    0.12
  10   1 -13    0.46    0.10
 -10  -1 -13    0.48    0.15
 -10   1 -13    0.28    0.12
 -10  -1  13    0.34    0.12
  10  -1 -13    0.29    0.13
  10   1  13    0.28    0.11
  10  -1 -13    0.41    0.10
 -10  -2 -13    3.20    0.32
  10   2 -13    2.94    0.23
  10  -2  13    2.74    0.27
  10  -2 -13    2.94    0.32
 -10   2 -13    3.22    0.26
 -10  -2  13    2.99    0.27
  10   2  13    2.76    0.23
  10  -2 -13    2.81    0.25
 -10   2 -13    2.77    0.31
  10  -3  13    6.61    0.43
 -10  -3 -13    6.98    0.49
  10   3 -13    6.88    0.39
 -10   3 -13    6.58    0.42
  10  -3 -13    5.83    0.50
 -10  -4 -13    0.55    0.27
  10  -4  13    0.62    0.23
 -10   4 -13    0.36    0.20
  10   0  14    7.16    0.37
  10   0 -14    7.31    0.35
 -10   0 -14    7.02    0.38
  10  -1  14    0.97    0.16
 -10  -1 -14    1.02    0.19
  10   1 -14    1.38    0.16
 -10  -1  14    1.28    0.17
 -10   1 -14    1.34    0.18
  10  -1 -14    1.28    0.16
  10   1  14    1.06    0.16
  10  -1 -14    1.49    0.21
  10  -2  14    3.07    0.29
  10   2 -14    2.66    0.23
 -10  -2 -14    3.01    0.33
  10  -2 -14    2.42    0.25
 -10  -2  14    2.47    0.25
 -10   2 -14    2.72    0.24
  10  -2 -14    2.55    0.31
 -10   2 -14    2.45    0.30
  10   2  14    2.75    0.24
 -10  -3 -14    0.35    0.21
  10  -3  14    0.47    0.19
  10   3 -14    0.41    0.15
 -10   3 -14    1.11    0.27
 -10   3 -14    0.69    0.18
  10  -3 -14    0.45    0.24
 -10   0 -15    3.03    0.25
  10   0  15    3.17    0.25
  10   0 -15    3.25    0.22
  10   1 -15    1.27    0.16
 -10  -1 -15    1.13    0.20
  10  -1  15    1.31    0.18
  10  -1 -15    1.41    0.17
  10  -1 -15    1.08    0.19
 -10  -1  15    1.09    0.17
  10   1  15    0.86    0.15
 -10   1 -15    1.28    0.19
  10  -2  15    1.38    0.22
 -10  -2 -15    1.99    0.28
  10   2 -15    1.38    0.19
 -10  -2  15    1.64    0.21
  10   2  15    1.52    0.19
 -10   2 -15    1.36    0.25
 -10   2 -15    2.21    0.24
  10  -2 -15    1.54    0.26
  10  -2 -15    1.63    0.21
  10  -3  15    0.66    0.20
 -10  -3 -15    0.41    0.22
  10   3 -15    0.78    0.17
 -10   3 -15    0.18    0.23
  10  -3 -15    0.94    0.28
 -10   3 -15    0.75    0.18
  10   0 -16    0.72    0.13
 -10   0 -16    0.61    0.16
  10   0  16    0.28    0.13
  10   1 -16    2.25    0.20
  10  -1  16    1.65    0.21
 -10  -1 -16    1.72    0.25
  10  -1 -16    1.95    0.24
 -10  -1  16    1.72    0.20
  10  -1 -16    2.12    0.21
 -10   1 -16    1.95    0.22
  10   1  16    2.19    0.21
  10  -2  16    3.74    0.32
 -10  -2 -16    5.30    0.41
  10   2 -16    4.54    0.30
  10   2  16    4.43    0.29
 -10   2 -16    4.78    0.32
  10  -2 -16    4.42    0.38
 -10  -2  16    4.63    0.33
  10  -3  16    0.20    0.18
 -10  -3 -16    0.17    0.22
  10   3 -16   -0.01    0.12
 -10   3 -16   -0.05    0.13
 -10   3 -16    0.13    0.22
  10  -3 -16   -0.13    0.21
  10   0 -17    1.62    0.18
 -10   0 -17    1.55    0.22
  10   0  17    1.36    0.20
  10  -1  17    1.87    0.24
  10   1 -17    2.21    0.21
 -10  -1 -17    1.65    0.26
 -10   1 -17    1.88    0.22
  10  -1 -17    2.16    0.25
 -10  -1  17    1.68    0.21
  10  -1 -17    2.16    0.22
  10   1  17    2.01    0.22
  10   2 -17    2.35    0.23
 -10  -2 -17    2.31    0.32
  10  -2  17    1.70    0.24
  10  -2 -17    2.24    0.30
 -10  -2  17    1.73    0.23
  10   2  17    2.26    0.23
 -10   2 -17    2.00    0.23
 -10  -3 -17    0.69    0.26
  10   3 -17    0.72    0.20
  10  -3  17    0.58    0.21
  10  -3 -17    0.89    0.28
 -10   3 -17    0.94    0.27
 -10   3 -17    0.36    0.17
  10   0 -18    4.46    0.28
  10   0  18    4.26    0.31
 -10   0 -18    4.50    0.34
  10   1 -18    0.37    0.11
  10  -1  18    0.59    0.17
 -10  -1 -18    0.57    0.19
  10   1  18    0.38    0.15
  10  -1 -18    0.56    0.13
 -10   1 -18    0.77    0.18
  10   2 -18    0.54    0.14
  10  -2  18    0.18    0.15
 -10  -2 -18    0.48    0.21
 -10  -2  18    0.23    0.15
  10  -2 -18    0.75    0.23
 -10   2 -18    0.57    0.17
 -10   3 -18    0.30    0.17
 -10   0 -19    1.88    0.26
  10   0 -19    1.70    0.19
  10   0  19    1.90    0.23
  10   1 -19    1.11    0.17
 -10  -1 -19    1.45    0.25
  10  -1  19    1.34    0.22
  10   1  19    1.32    0.20
 -10   1 -19    1.42    0.22
  10   2 -19    0.81    0.17
 -10  -2 -19    0.87    0.24
  10  -2  19    0.66    0.19
 -10  -2  19    0.49    0.17
  10  -2 -19    1.16    0.25
 -10   2 -19    0.68    0.18
 -10   0 -20    8.24    0.50
  10   0  20    7.24    0.44
  10   0 -20    8.59    0.42
  10  -1  20    0.22    0.16
 -10  -1 -20   -0.01    0.18
  10   1 -20    0.32    0.12
  10   1  20    0.08    0.14
 -10   1 -20    0.21    0.17
  10   2 -20    0.34    0.13
 -10  -2  20    0.29    0.18
 -10   2 -20    0.55    0.18
  10  -2 -20    0.61    0.24
  10   0  21    2.92    0.30
 -10   0 -21    2.21    0.29
  10  -1  21    1.47    0.25
 -10  -1 -21    1.29    0.29
  10   1 -21    1.33    0.18
  10   1  21    1.80    0.24
 -10   1 -21    1.56    0.24
 -10  -2  21    0.03    0.16
  10   0  22    0.54    0.19
  10   1 -22    0.22    0.13
  11   0   0   -0.02    0.04
 -11   0   0    0.02    0.07
  11   0   0    0.00    0.06
 -11   1   0    0.66    0.15
  11   1   0    1.06    0.08
  11   1   0    1.01    0.15
  11  -1   0    1.08    0.12
  11  -1   0    0.59    0.07
  11   2   0    0.16    0.07
  11  -2   0    0.05    0.07
  11   2   0    0.01    0.10
  11  -2   0    0.02    0.06
 -11   2   0    0.27    0.15
  11  -3   0    5.60    0.37
  11   3   0    5.22    0.30
 -11   3   0    5.69    0.44
  11  -4   0    1.18    0.26
 -11   4   0    1.63    0.35
  11   4   0    1.57    0.29
  11   0   1    0.07    0.05
  11   0   1    0.15    0.07
  11   0  -1    0.01    0.06
 -11   0  -1    0.05    0.06
  11   0  -1    0.14    0.05
 -11   0   1   -0.05    0.07
  11  -1   1    6.35    0.31
  11  -1   1    6.15    0.27
  11   1  -1    6.61    0.27
  11   1  -1    6.06    0.34
 -11  -1  -1    7.44    0.28
 -11   1   1    5.98    0.38
  11   1   1    6.81    0.34
  11  -1  -1    6.65    0.31
  11   1   1    6.54    0.26
  11  -1  -1    6.54    0.26
 -11   1  -1    6.71    0.38
 -11  -2  -1    2.49    0.19
  11  -2   1    3.42    0.24
  11   2  -1    2.98    0.20
 -11   2   1    3.19    0.33
  11  -2   1    3.13    0.19
  11   2   1    3.85    0.29
  11   2   1    3.06    0.19
 -11   2  -1    2.30    0.27
  11  -2  -1    2.68    0.16
 -11   3   1    2.09    0.32
  11  -3   1    3.10    0.31
  11   3  -1    2.75    0.22
  11  -3  -1    2.94    0.29
 -11   3  -1    2.40    0.33
  11   3   1    3.35    0.22
  11   3   1    2.61    0.29
 -11   4   1    6.95    0.58
  11  -4   1    5.93    0.46
 -11   4  -1    7.02    0.57
  11   4   1    9.01    0.54
  11  -4  -1    6.83    0.48
  11   0  -2   -0.03    0.06
  11   0   2    0.02    0.04
  11   0   2   -0.05    0.06
 -11   0   2   -0.14    0.07
 -11   0  -2    0.02    0.06
  11   0  -2    0.14    0.05
  11   1  -2    3.71    0.19
  11  -1   2    4.19    0.23
  11  -1   2    4.19    0.20
 -11   1   2    4.22    0.32
  11  -1  -2    3.98    0.17
  11  -1  -2    4.23    0.23
  11   1   2    4.23    0.25
  11   1   2    3.79    0.17
 -11   1  -2    4.16    0.30
  11  -2   2    4.23    0.23
 -11  -2  -2    4.24    0.25
  11  -2   2    4.38    0.28
 -11   2   2    4.21    0.38
  11   2  -2    4.39    0.25
  11   2   2    4.61    0.31
  11   2   2    3.81    0.21
 -11   3   2    7.00    0.53
  11  -3   2    7.56    0.43
  11   3  -2    7.14    0.38
  11   3   2    8.06    0.47
  11  -3  -2    7.88    0.44
 -11   3  -2    7.81    0.51
 -11   4   2    4.40    0.51
  11  -4  -2    3.17    0.36
  11   4   2    4.32    0.41
 -11   4  -2    3.64    0.42
  11   0   3    0.04    0.05
 -11   0   3    0.11    0.08
 -11   0  -3    0.05    0.07
  11   0  -3   -0.08    0.06
  11   0  -3    0.01    0.05
  11   0   3    0.03    0.06
  11  -1   3    4.24    0.24
 -11  -1  -3    4.44    0.22
  11   1  -3    4.25    0.21
  11  -1   3    4.23    0.21
 -11   1   3    4.42    0.33
  11   1   3    3.77    0.17
  11  -1  -3    4.53    0.23
 -11   1  -3    4.03    0.29
 -11  -2  -3    3.48    0.23
  11   2  -3    2.82    0.22
  11  -2   3    3.17    0.25
  11  -2   3    3.14    0.21
 -11   2   3    3.34    0.33
  11   2   3    3.02    0.17
  11   2   3    3.07    0.27
  11  -2  -3    3.13    0.24
  11  -3   3    2.88    0.29
  11   3  -3    2.93    0.24
 -11   3   3    2.42    0.34
 -11   3  -3    2.79    0.34
  11  -3  -3    3.09    0.30
  11   3   3    3.62    0.32
 -11   4   3    0.50    0.28
  11   4  -3    0.49    0.16
  11   4   3    0.90    0.24
  11  -4  -3    0.62    0.22
 -11   4  -3    0.93    0.29
  11   0   4    0.08    0.07
  11   0  -4    0.04    0.07
 -11   0  -4    0.02    0.07
  11   0   4   -0.04    0.05
  11   0  -4    0.01    0.05
  11  -1   4    6.67    0.29
  11   1  -4    6.67    0.29
  11  -1   4    6.48    0.31
 -11  -1  -4    6.47    0.31
 -11   1  -4    6.49    0.37
 -11  -2  -4    1.05    0.15
  11  -2   4    0.91    0.16
  11   2  -4    1.02    0.13
  11  -2   4    1.08    0.14
  11  -2  -4    1.00    0.16
  11   2   4    1.08    0.17
 -11   3   4    8.15    0.59
  11   3  -4    8.74    0.43
  11  -3   4    9.23    0.43
  11  -3   4    8.70    0.49
  11  -3  -4    8.89    0.48
  11   3   4    9.30    0.49
 -11   3  -4    9.30    0.56
  11   4  -4    0.12    0.14
 -11   4   4    0.08    0.25
  11  -4  -4    0.16    0.18
  11   4   4    0.22    0.20
 -11   4  -4    0.32    0.24
  11   0   5   -0.06    0.06
  11   0   5   -0.03    0.05
  11   0  -5   -0.01    0.04
 -11   0  -5   -0.02    0.06
  11  -1   5   10.94    0.44
  11   1  -5   10.86    0.44
  11  -1   5   10.83    0.46
 -11  -1  -5   10.82    0.47
  11  -1  -5   11.35    0.52
 -11   1  -5   11.16    0.51
  11  -1  -5   11.66    0.47
  11   1   5   11.47    0.47
  11   2  -5    3.04    0.22
  11  -2   5    2.82    0.24
 -11  -2  -5    3.44    0.25
  11  -2   5    3.02    0.22
 -11   2  -5    3.02    0.27
  11  -2  -5    3.30    0.24
  11   2   5    3.20    0.25
  11   3  -5   14.98    0.65
  11  -3   5   15.60    0.65
 -11  -3  -5   16.38    0.71
  11  -3   5   15.48    0.72
  11  -3  -5   15.52    0.71
  11   3   5   15.60    0.68
 -11   3  -5   14.32    0.77
 -11   4   5    1.14    0.33
  11   4  -5    1.81    0.23
  11   4   5    1.42    0.26
 -11   4  -5    1.29    0.31
  11  -4  -5    1.42    0.27
  11   0  -6   -0.21    0.08
 -11   0  -6   -0.03    0.06
  11   0   6   -0.01    0.06
  11   0  -6   -0.03    0.03
  11   0   6    0.02    0.05
  11  -1   6   15.92    0.59
  11  -1   6   15.73    0.61
 -11  -1  -6   14.80    0.63
  11   1  -6   15.45    0.59
  11  -1  -6   14.97    0.67
  11   1   6   15.83    0.61
  11  -1  -6   16.27    0.62
 -11   1  -6   15.13    0.66
  11   2  -6    4.47    0.27
  11  -2   6    4.59    0.27
  11  -2   6    4.51    0.30
 -11  -2  -6    4.50    0.30
  11  -2  -6    4.42    0.37
  11   2   6    4.62    0.30
  11  -2  -6    4.88    0.30
 -11   2  -6    4.63    0.34
 -11  -3  -6    1.65    0.22
  11  -3   6    1.57    0.21
  11   3  -6    1.64    0.20
  11   3   6    1.32    0.21
  11  -3  -6    1.61    0.23
 -11   3  -6    1.60    0.27
  11   4  -6    2.82    0.29
 -11   4   6    3.26    0.47
  11   4   6    3.09    0.32
  11  -4  -6    3.08    0.35
 -11   4  -6    3.37    0.40
  11   0   7   -0.04    0.06
  11   0   7    0.02    0.05
  11   0  -7   -0.05    0.07
 -11   0  -7    0.02    0.07
  11   0  -7   -0.01    0.03
  11  -1   7    6.30    0.30
  11   1  -7    5.84    0.28
  11  -1   7    6.12    0.31
 -11  -1  -7    5.71    0.31
  11   1   7    5.91    0.30
  11  -1  -7    5.67    0.34
  11  -1  -7    6.25    0.30
  11  -2   7    7.86    0.42
 -11  -2  -7    8.10    0.43
  11   2  -7    8.10    0.39
  11  -2   7    8.49    0.39
  11  -2  -7    8.01    0.41
 -11   2  -7    7.69    0.45
  11  -2  -7    7.59    0.47
  11   2   7    7.87    0.40
  11   3  -7    7.32    0.40
  11  -3   7    7.44    0.41
 -11  -3  -7    7.74    0.46
  11  -3  -7    7.23    0.44
 -11   3  -7    7.32    0.49
  11   3   7    7.34    0.42
  11   4  -7    0.00    0.15
 -11   4   7   -0.06    0.25
  11  -4  -7    0.13    0.19
  11   4   7    0.15    0.18
 -11   4  -7    0.01    0.21
  11   0   8    0.00    0.05
  11   0  -8   -0.13    0.07
  11   0  -8    0.01    0.05
 -11  -1  -8    0.26    0.10
  11   1  -8    0.08    0.05
  11  -1   8    0.16    0.09
 -11   1  -8    0.04    0.06
  11   1   8    0.07    0.09
  11  -1  -8    0.19    0.08
  11  -1  -8    0.08    0.11
  11  -2   8   12.43    0.52
 -11  -2  -8   11.81    0.58
  11   2  -8   12.82    0.53
  11  -2  -8   12.40    0.55
 -11   2  -8   11.62    0.59
  11  -2  -8   12.30    0.62
  11   2   8   11.57    0.53
  11   3  -8    0.40    0.13
 -11  -3  -8    0.17    0.17
  11  -3   8    0.44    0.15
  11   3   8    0.41    0.16
 -11   3  -8    0.07    0.18
  11  -3  -8    0.15    0.15
  11  -3  -8    0.21    0.21
  11   4  -8    0.37    0.17
 -11   4  -8    0.23    0.22
  11  -4  -8    0.09    0.18
  11   0  -9   -0.05    0.08
  11   0  -9    0.00    0.05
  11   0   9   -0.03    0.04
 -11   0  -9   -0.01    0.07
 -11  -1  -9   10.38    0.48
  11  -1   9   10.37    0.44
  11  -1  -9   10.73    0.45
  11   1   9   10.39    0.45
  11  -1  -9    9.32    0.48
 -11  -2  -9    0.91    0.18
  11   2  -9    0.97    0.14
  11  -2   9    1.01    0.16
  11  -2  -9    0.63    0.14
  11  -2  -9    1.05    0.20
  11   2   9    0.92    0.15
 -11   2  -9    0.34    0.15
 -11  -3  -9    2.68    0.30
  11  -3   9    2.00    0.24
  11   3  -9    1.74    0.22
  11  -3  -9    1.60    0.23
 -11   3  -9    2.21    0.28
  11   3   9    2.36    0.25
  11  -3  -9    1.77    0.30
  11   4  -9    1.53    0.22
 -11   4  -9    1.04    0.26
  11  -4  -9    1.17    0.25
 -11   0 -10   -0.11    0.08
  11   0 -10    0.03    0.08
  11   0 -10   -0.01    0.06
  11   0  10    0.02    0.06
  11  -1  10   11.77    0.50
 -11  -1 -10   12.15    0.55
  11   1 -10   11.99    0.49
  11  -1 -10   12.29    0.51
 -11   1 -10   11.83    0.53
  11   1  10   12.21    0.50
  11  -1 -10   11.75    0.55
  11   2 -10    0.99    0.15
 -11  -2 -10    0.71    0.18
  11  -2  10    0.81    0.15
  11  -2 -10    0.86    0.16
  11  -2 -10    0.68    0.19
 -11   2 -10    0.78    0.17
  11   2  10    1.06    0.16
  11  -3  10    5.95    0.39
  11   3 -10    6.24    0.37
 -11  -3 -10    6.42    0.45
  11  -3 -10    6.42    0.41
 -11   3 -10    5.90    0.43
  11   3  10    6.28    0.37
  11   4 -10    1.86    0.25
  11  -4  10    1.87    0.28
  11  -4 -10    1.02    0.30
  11  -4 -10    2.06    0.30
 -11   4 -10    1.23    0.26
  11   0 -11    0.04    0.08
  11   0  11    0.14    0.09
  11   0 -11    0.06    0.06
 -11   0 -11   -0.01    0.08
 -11  -1 -11   10.59    0.51
  11  -1  11   10.54    0.46
  11   1 -11   10.31    0.44
  11  -1 -11    9.93    0.50
  11  -1 -11   10.22    0.46
 -11   1 -11   10.32    0.49
  11   1  11   10.60    0.45
  11   2 -11   14.76    0.61
 -11  -2 -11   14.88    0.70
  11  -2  11   13.96    0.62
  11  -2 -11   14.46    0.64
 -11   2 -11   14.21    0.67
  11  -2 -11   14.60    0.71
  11   2  11   15.23    0.61
  11  -3  11    1.80    0.25
 -11  -3 -11    2.12    0.29
  11   3 -11    2.19    0.24
 -11   3 -11    2.35    0.29
  11  -3 -11    1.87    0.32
  11  -3 -11    1.96    0.26
  11   3  11    2.53    0.25
  11   4 -11    0.52    0.19
  11  -4  11    0.88    0.24
 -11   4 -11    0.83    0.23
  11  -4 -11    0.19    0.26
  11   0  12    0.11    0.09
  11   0 -12   -0.04    0.09
 -11   0 -12   -0.02    0.08
  11   0 -12   -0.03    0.06
 -11  -1 -12    3.27    0.30
  11  -1  12    3.58    0.25
  11   1 -12    3.19    0.21
 -11   1 -12    3.23    0.25
  11  -1 -12    3.46    0.27
  11  -1 -12    3.51    0.23
  11   1  12    3.41    0.23
  11  -2  12    3.89    0.29
  11   2 -12    4.15    0.26
 -11  -2 -12    4.03    0.34
  11  -2 -12    3.97    0.29
  11  -2 -12    3.86    0.34
  11   2  12    3.57    0.26
 -11   2 -12    3.97    0.30
  11   3 -12    6.70    0.39
 -11  -3 -12    7.47    0.50
  11  -3  12    7.08    0.43
  11  -3 -12    6.43    0.44
  11   3  12    6.86    0.38
  11  -3 -12    6.37    0.50
 -11   3 -12    6.32    0.43
 -11  -4 -12    0.24    0.25
  11  -4  12    0.39    0.22
 -11   4 -12    0.46    0.20
 -11   0 -13   -0.07    0.09
  11   0  13   -0.08    0.09
  11   0 -13    0.12    0.07
  11  -1  13    6.11    0.34
 -11  -1 -13    5.71    0.37
  11   1 -13    6.15    0.31
 -11  -1  13    5.82    0.32
 -11   1 -13    5.94    0.34
  11  -1 -13    4.99    0.35
  11  -1 -13    5.97    0.32
  11   1  13    5.76    0.32
  11   2 -13    0.37    0.11
 -11  -2 -13    0.19    0.15
  11  -2  13    0.14    0.14
  11  -2 -13    0.52    0.18
 -11   2 -13    0.33    0.14
  11   2  13    0.23    0.12
  11  -2 -13    0.12    0.11
  11   3 -13    2.87    0.27
  11  -3  13    2.89    0.31
 -11  -3 -13    3.18    0.36
  11  -3 -13    2.99    0.37
 -11   3 -13    2.92    0.30
  11  -3 -13    2.31    0.29
  11   3  13    2.84    0.26
  11  -4  13    0.00    0.20
 -11  -4 -13    0.00    0.23
 -11   4 -13   -0.05    0.18
  11   0 -14   -0.02    0.07
  11   0  14   -0.07    0.09
 -11   0 -14    0.02    0.09
  11  -1  14    2.34    0.23
  11   1 -14    2.72    0.21
 -11  -1 -14    3.20    0.30
 -11  -1  14    2.28    0.22
 -11   1 -14    2.55    0.23
  11  -1 -14    2.66    0.27
  11   1  14    2.72    0.22
  11  -1 -14    2.56    0.21
  11  -2  14    6.08    0.38
  11   2 -14    5.97    0.33
 -11  -2 -14    5.21    0.41
  11  -2 -14    5.75    0.36
  11  -2 -14    5.90    0.42
 -11   2 -14    5.26    0.41
  11   2  14    6.23    0.34
 -11   2 -14    5.65    0.35
 -11  -3 -14    2.95    0.36
  11   3 -14    2.62    0.26
  11  -3  14    2.11    0.28
  11  -3 -14    1.77    0.33
 -11   3 -14    2.30    0.27
 -11   3 -14    2.61    0.37
  11   0  15    0.04    0.10
 -11   0 -15    0.14    0.10
  11   0 -15    0.03    0.08
  11  -1  15    1.16    0.18
  11   1 -15    1.18    0.15
 -11  -1 -15    0.96    0.20
 -11  -1  15    0.84    0.15
  11   1  15    1.09    0.17
 -11   1 -15    1.25    0.18
  11  -1 -15    0.99    0.15
  11  -1 -15    0.79    0.17
  11   2 -15    1.14    0.17
 -11  -2 -15    1.43    0.26
  11  -2  15    0.93    0.19
  11   2  15    0.83    0.16
 -11   2 -15    1.04    0.18
  11  -2 -15    0.58    0.16
  11  -2 -15    0.91    0.23
  11   3 -15    0.00    0.11
 -11  -3 -15    0.28    0.21
  11  -3  15    0.03    0.16
 -11   3 -15   -0.05    0.22
 -11   3 -15    0.03    0.14
  11  -3 -15   -0.16    0.22
  11   0  16    0.14    0.11
 -11   0 -16    0.04    0.12
  11   0 -16    0.03    0.08
  11  -1  16    6.34    0.37
  11   1 -16    5.72    0.32
 -11  -1 -16    6.16    0.41
  11   1  16    6.38    0.35
  11  -1 -16    6.14    0.39
 -11   1 -16    5.81    0.36
  11  -1 -16    6.33    0.35
 -11  -1  16    5.83    0.34
 -11  -2 -16    1.74    0.28
  11   2 -16    2.04    0.21
  11  -2  16    1.46    0.23
  11  -2 -16    1.54    0.22
  11   2  16    1.66    0.21
 -11   2 -16    1.76    0.22
  11  -2 -16    1.34    0.26
  11  -3  16    0.53    0.21
  11   3 -16    0.28    0.15
 -11  -3 -16    0.67    0.26
 -11   3 -16    0.27    0.16
  11  -3 -16    0.35    0.26
 -11   3 -16    0.52    0.26
  11   0  17   -0.04    0.11
  11   0 -17   -0.05    0.08
 -11   0 -17   -0.01    0.12
  11  -1  17    1.95    0.25
  11   1 -17    2.70    0.22
 -11  -1 -17    2.36    0.30
  11   1  17    2.88    0.26
 -11  -1  17    2.27    0.23
 -11   1 -17    2.91    0.26
  11  -1 -17    2.79    0.25
 -11  -2 -17    0.82    0.23
  11   2 -17    0.47    0.14
  11  -2  17    0.85    0.20
 -11  -2  17    0.57    0.17
 -11   2 -17    0.24    0.15
  11   2  17    0.63    0.15
  11  -2 -17    0.57    0.21
 -11  -3 -17    0.21    0.23
  11  -3 -17    0.16    0.24
 -11   3 -17    0.00    0.15
  11   0  18   -0.20    0.11
 -11   0 -18    0.07    0.13
  11   0 -18    0.02    0.09
 -11  -1 -18   -0.07    0.14
  11   1 -18    0.02    0.10
  11  -1  18    0.14    0.15
  11   1  18    0.06    0.12
 -11   1 -18    0.19    0.14
  11  -1 -18    0.14    0.11
  11   2 -18    1.29    0.18
 -11  -2 -18    1.94    0.31
  11  -2  18    1.43    0.23
 -11   2 -18    1.63    0.22
 -11  -2  18    1.15    0.20
  11  -2 -18    1.40    0.27
  11   0 -19    0.04    0.09
  11   0  19   -0.01    0.12
 -11   0 -19   -0.02    0.15
 -11  -1 -19    0.80    0.23
  11  -1  19    0.95    0.20
  11   1 -19    0.84    0.16
  11   1  19    1.15    0.19
 -11   1 -19    0.76    0.19
  11  -1 -19    0.67    0.16
  11   2 -19    0.87    0.16
  11  -2  19    0.53    0.20
 -11  -2 -19    1.12    0.28
 -11   2 -19    0.74    0.19
  11  -2 -19    0.58    0.23
 -11   0 -20    0.40    0.17
  11   0  20   -0.06    0.14
  11   0 -20    0.03    0.10
  11   1 -20    4.00    0.27
  11  -1  20    3.57    0.34
 -11  -1 -20    4.30    0.42
 -11   1 -20    3.44    0.32
  11   1  20    3.50    0.31
 -11   2 -20    0.69    0.19
  11   0 -21    0.02    0.10
 -11   0 -21   -0.15    0.16
  11   0  21   -0.01    0.14
  11  -1  21    1.37    0.25
  11   1 -21    1.64    0.20
  11   1  21    1.25    0.22
 -11   1 -21    1.73    0.26
  11   0  22   -0.14    0.16
  12   0   0    0.36    0.07
 -12   0   0   -0.07    0.06
  12   0   0    0.19    0.08
 -12   1   0    1.06    0.17
  12  -1   0    1.03    0.13
  12   1   0    0.96    0.09
  12   1   0    0.97    0.15
  12   2   0    1.79    0.14
  12  -2   0    1.60    0.14
 -12   2   0    1.74    0.25
  12   3   0    0.13    0.09
  12  -3   0    0.05    0.12
  12   3   0    0.09    0.16
 -12   3   0    0.12    0.17
 -12   4   0    0.78    0.30
  12   4   0    1.37    0.29
  12   0  -1   83.87    2.74
  12   0   1   83.35    2.74
 -12   0  -1   83.37    2.99
  12   0   1   82.89    2.82
  12   0  -1   84.66    2.83
 -12  -1  -1    7.02    0.28
  12  -1   1    6.39    0.27
  12   1  -1    6.67    0.35
  12   1  -1    6.65    0.27
  12  -1   1    6.62    0.32
 -12   1   1    6.89    0.40
  12   1   1    6.20    0.34
  12   1   1    6.30    0.26
  12  -1  -1    6.20    0.26
 -12   1  -1    6.43    0.37
  12  -1  -1    6.69    0.32
  12  -2   1    5.02    0.30
  12  -2   1    4.43    0.23
 -12   2   1    4.94    0.40
  12   2  -1    4.50    0.24
  12   2   1    4.00    0.31
 -12   2  -1    5.26    0.39
  12   2   1    4.57    0.23
 -12   3   1    8.67    0.56
  12  -3   1    8.71    0.48
  12   3  -1    8.67    0.40
 -12   3  -1    7.59    0.54
  12   3   1    9.19    0.51
  12  -3  -1    8.74    0.48
 -12   4   1    2.21    0.42
  12  -4   1    2.29    0.31
  12   4  -1    3.65    0.39
  12   4   1    3.39    0.37
  12  -4  -1    2.85    0.34
 -12   4  -1    2.88    0.40
  12   0   2   61.89    2.11
  12   0  -2   63.62    2.11
 -12   0  -2   63.38    2.29
  12   0   2   62.92    2.16
 -12   0   2   65.75    2.29
  12   0  -2   64.27    2.17
  12   1  -2    2.99    0.23
  12  -1   2    2.30    0.16
 -12   1   2    2.56    0.25
  12  -1   2    2.69    0.19
  12   1  -2    2.44    0.15
  12   1   2    2.65    0.13
 -12   1  -2    2.47    0.23
  12  -1  -2    2.45    0.18
  12  -1  -2    2.45    0.13
  12   1   2    2.91    0.22
 -12   2   2    1.80    0.27
  12  -2   2    2.57    0.22
  12  -2   2    2.35    0.18
 -12  -2  -2    2.46    0.20
  12   2  -2    2.13    0.18
  12   2   2    2.26    0.23
  12   2   2    2.39    0.15
 -12   2  -2    2.40    0.27
  12   3  -2    3.78    0.25
  12  -3   2    3.79    0.31
 -12   3   2    3.85    0.42
  12   3   2    3.37    0.34
  12  -3  -2    4.09    0.32
 -12   3  -2    3.71    0.39
  12  -4   2    0.66    0.22
 -12   4   2    0.73    0.30
  12  -4  -2    1.10    0.25
 -12   4  -2    0.47    0.27
  12   4   2    0.96    0.26
 -12   0  -3   20.06    0.76
  12   0  -3   19.56    0.71
 -12   0   3   19.93    0.76
  12   0  -3   19.70    0.71
  12   0   3   19.01    0.71
  12   0   3   19.60    0.71
  12   1  -3    1.45    0.12
 -12  -1  -3    1.31    0.12
  12  -1   3    1.35    0.12
 -12   1   3    1.09    0.19
  12  -1   3    1.36    0.15
  12   1   3    1.37    0.09
  12   1   3    1.55    0.16
  12  -1  -3    1.51    0.14
 -12   1  -3    1.36    0.17
  12  -2   3    5.75    0.34
  12   2  -3    5.91    0.30
  12  -2   3    5.89    0.29
 -12   2   3    6.69    0.47
 -12  -2  -3    6.29    0.32
  12  -2  -3    6.46    0.35
  12   2   3    5.47    0.25
  12   2   3    6.51    0.36
 -12   2  -3    5.79    0.39
 -12   3   3    1.84    0.33
  12  -3   3    1.74    0.24
  12   3  -3    2.27    0.21
 -12   3  -3    1.94    0.30
  12   3   3    2.10    0.27
  12  -3  -3    1.89    0.24
  12   4  -3   -0.07    0.12
  12  -4   3   -0.11    0.14
 -12   4   3    0.22    0.26
  12  -4  -3    0.01    0.17
  12   4   3   -0.16    0.19
 -12   4  -3   -0.04    0.22
  12   0  -4    0.70    0.11
  12   0  -4    0.80    0.10
  12   0   4    0.71    0.11
 -12   0   4    0.79    0.11
  12   0   4    0.61    0.08
 -12   0  -4    0.74    0.11
 -12  -1  -4    5.26    0.27
  12  -1   4    4.94    0.25
  12  -1   4    5.36    0.27
  12   1  -4    5.19    0.25
 -12   1   4    4.90    0.36
 -12   1  -4    5.62    0.33
 -12  -2  -4   19.78    0.76
 -12   2   4   17.90    0.87
  12  -2   4   18.28    0.69
  12   2  -4   18.28    0.71
  12  -2   4   18.98    0.77
  12  -2  -4   18.80    0.76
 -12   2  -4   17.66    0.82
  12   2   4   18.04    0.74
  12  -3   4    2.26    0.27
  12   3  -4    2.67    0.23
 -12   3   4    2.63    0.39
  12   3   4    2.72    0.29
  12  -3  -4    3.28    0.30
 -12   3  -4    2.50    0.32
 -12   4   4    0.31    0.28
  12   4  -4    0.33    0.15
  12   4   4    0.37    0.20
 -12   4  -4    0.25    0.23
  12  -4  -4    0.01    0.17
  12   0   5   11.05    0.43
 -12   0  -5   10.91    0.47
  12   0  -5   11.28    0.44
  12   0   5   11.16    0.45
  12   1  -5    7.42    0.32
 -12  -1  -5    7.14    0.34
  12  -1   5    7.50    0.32
  12  -1   5    6.86    0.33
 -12   1  -5    7.07    0.39
  12  -2   5    3.45    0.23
  12   2  -5    3.48    0.23
 -12  -2  -5    3.39    0.26
  12  -2   5    3.78    0.27
  12  -2  -5    3.62    0.26
  12   2   5    3.26    0.27
 -12   2  -5    3.08    0.28
 -12   3   5    2.43    0.37
  12   3  -5    2.49    0.23
  12  -3   5    2.56    0.24
  12  -3   5    2.12    0.26
 -12   3  -5    2.61    0.33
  12  -3  -5    2.05    0.26
  12   3   5    2.57    0.27
  12   4  -5    0.04    0.14
 -12   4   5    0.33    0.28
  12  -4  -5    0.16    0.19
  12   4   5    0.05    0.18
 -12   4  -5    0.25    0.23
  12   0   6   10.70    0.41
  12   0  -6   10.75    0.43
 -12   0  -6   10.71    0.46
  12   0   6   11.09    0.44
  12  -1   6    5.74    0.31
 -12  -1  -6    6.27    0.32
  12  -1   6    6.58    0.31
  12   1  -6    6.32    0.29
  12  -1  -6    6.56    0.37
  12  -1  -6    6.53    0.31
 -12   1  -6    6.79    0.37
  12   2  -6    6.13    0.31
  12  -2   6    5.93    0.32
  12  -2   6    5.72    0.35
 -12  -2  -6    5.97    0.35
  12  -2  -6    5.65    0.34
 -12   2  -6    5.77    0.38
  12   2   6    6.11    0.35
  12  -3   6    5.12    0.36
  12  -3   6    4.16    0.30
  12   3  -6    4.50    0.29
 -12  -3  -6    4.90    0.36
  12  -3  -6    4.21    0.34
 -12   3  -6    4.01    0.40
  12   3   6    4.78    0.34
  12   4  -6    1.71    0.22
 -12   4   6    1.99    0.40
  12  -4  -6    1.53    0.28
  12   4   6    1.99    0.28
 -12   4  -6    1.48    0.30
  12   0   7    5.94    0.26
  12   0   7    5.98    0.29
 -12   0  -7    5.88    0.30
  12  -1   7   29.09    1.01
  12   1  -7   29.06    1.03
  12  -1   7   28.38    1.05
 -12  -1  -7   28.42    1.09
  12   1   7   29.79    1.03
  12  -1  -7   29.25    1.05
  12  -1  -7   29.17    1.13
 -12   1  -7   24.82    1.11
  12  -2   7    0.80    0.14
  12   2  -7    0.82    0.13
  12  -2   7    0.74    0.16
 -12  -2  -7    0.88    0.17
  12  -2  -7    0.76    0.14
 -12   2  -7    0.67    0.16
  12   2   7    0.64    0.15
  12  -2  -7    0.55    0.18
 -12  -3  -7    6.58    0.42
  12   3  -7    6.01    0.35
  12  -3   7    5.33    0.36
 -12   3  -7    5.23    0.43
  12   3   7    5.44    0.37
  12  -3  -7    5.97    0.39
 -12   4   7    0.19    0.27
  12   4  -7    0.40    0.16
  12  -4  -7   -0.04    0.18
 -12   4  -7    0.29    0.23
  12   4   7    0.36    0.20
  12  -1   8    1.85    0.17
 -12  -1  -8    1.37    0.17
  12   1  -8    1.71    0.15
  12  -1   8    1.60    0.16
  12  -1  -8    1.33    0.15
 -12   1  -8    1.19    0.16
  12  -1  -8    1.42    0.18
  12   1   8    1.56    0.17
  12  -2   8    6.86    0.36
 -12  -2  -8    6.14    0.39
  12   2  -8    7.18    0.35
  12  -2  -8    6.31    0.37
  12   2   8    6.63    0.36
  12  -2  -8    6.89    0.45
 -12   2  -8    6.94    0.42
 -12  -3  -8    0.65    0.19
  12   3  -8    1.27    0.18
  12  -3   8    1.29    0.21
 -12   3  -8    0.86    0.23
  12   3   8    1.29    0.20
  12  -3  -8    0.68    0.25
  12  -3  -8    1.24    0.20
 -12   4   8   -0.08    0.29
  12   4  -8    0.07    0.14
 -12   4  -8    0.02    0.20
  12   4   8   -0.12    0.17
  12  -4  -8    0.07    0.19
 -12   0  -9    3.82    0.25
  12   0  -9    4.18    0.22
  12   0  -9    4.26    0.24
  12   1  -9   10.12    0.42
  12  -1   9    9.91    0.44
 -12  -1  -9    9.58    0.47
 -12   1  -9    9.94    0.47
  12  -1  -9    9.97    0.49
  12  -1  -9    9.75    0.44
  12   1   9   10.47    0.45
  12   2  -9    0.67    0.13
  12  -2   9    0.51    0.14
 -12  -2  -9    0.37    0.15
  12  -2  -9    0.32    0.12
  12  -2  -9    0.51    0.17
  12   2   9    0.59    0.15
 -12   2  -9    0.47    0.16
  12  -3   9    2.08    0.24
  12   3  -9    1.95    0.22
 -12  -3  -9    1.62    0.26
 -12   3  -9    2.37    0.28
  12  -3  -9    1.51    0.23
  12  -3  -9    1.29    0.27
  12   3   9    2.41    0.25
  12   4  -9    1.73    0.24
 -12   4  -9    1.17    0.28
  12  -4  -9    1.64    0.29
 -12   0 -10   13.28    0.58
  12   0 -10   12.99    0.54
  12   0  10   14.33    0.55
  12   1 -10    4.91    0.25
  12  -1  10    4.56    0.28
 -12  -1 -10    4.83    0.31
  12  -1 -10    4.79    0.31
  12  -1 -10    4.64    0.27
  12   1  10    4.90    0.28
 -12   1 -10    4.56    0.28
  12   2 -10    0.72    0.14
  12  -2  10    0.71    0.15
 -12  -2 -10    0.89    0.19
  12  -2 -10    1.01    0.17
  12  -2 -10    1.03    0.21
  12   2  10    0.72    0.15
 -12   2 -10    1.04    0.19
  12  -3  10    3.19    0.31
  12   3 -10    3.78    0.28
 -12  -3 -10    4.18    0.37
  12   3  10    3.33    0.28
 -12   3 -10    3.89    0.37
  12  -3 -10    2.95    0.30
  12   4 -10    3.05    0.30
  12  -4 -10    2.09    0.32
 -12   4 -10    2.38    0.33
 -12   0 -11    2.24    0.21
  12   0 -11    2.04    0.17
  12   0  11    2.31    0.19
  12   1 -11    1.88    0.17
 -12  -1 -11    1.89    0.22
  12  -1  11    1.72    0.19
 -12   1 -11    1.74    0.19
  12  -1 -11    1.73    0.21
  12  -1 -11    1.52    0.17
  12   1  11    1.75    0.18
  12   2 -11    1.02    0.15
 -12  -2 -11    0.61    0.18
  12  -2  11    0.75    0.16
 -12   2 -11    0.79    0.17
  12  -2 -11    0.88    0.17
  12  -2 -11    0.61    0.19
  12   2  11    0.93    0.16
  12  -3  11    2.14    0.26
 -12  -3 -11    2.11    0.30
  12   3 -11    2.34    0.24
  12  -3 -11    2.39    0.28
  12  -3 -11    1.60    0.31
  12   3  11    2.40    0.25
 -12   3 -11    2.45    0.30
  12   4 -11    2.34    0.27
 -12   4 -11    1.86    0.31
  12   0  12   24.83    0.92
 -12   0 -12   25.36    1.00
  12   0 -12   24.40    0.92
  12   1 -12    0.15    0.08
 -12  -1 -12    0.00    0.12
  12  -1  12    0.17    0.11
  12   1  12    0.16    0.11
 -12   1 -12    0.16    0.10
  12  -1 -12    0.05    0.09
  12  -1 -12    0.30    0.14
  12  -2  12    3.73    0.29
  12   2 -12    3.75    0.24
 -12  -2 -12    3.65    0.34
  12   2  12    3.87    0.27
  12  -2 -12    3.54    0.35
  12  -2 -12    3.51    0.28
 -12   2 -12    3.55    0.29
 -12  -3 -12    0.55    0.22
  12  -3  12    0.51    0.19
  12   3 -12    0.32    0.15
  12   3  12    0.47    0.16
  12  -3 -12    0.19    0.16
  12  -3 -12    0.26    0.22
 -12   3 -12    0.57    0.19
  12  -4  12    0.91    0.26
 -12   4 -12    0.82    0.24
  12   0  13    4.14    0.27
  12   0 -13    4.39    0.25
 -12   0 -13    4.36    0.29
 -12  -1 -13    3.15    0.28
  12  -1  13    3.57    0.26
  12   1 -13    3.34    0.22
 -12   1 -13    3.12    0.25
  12  -1 -13    3.11    0.27
  12   1  13    3.91    0.25
  12  -1 -13    3.38    0.24
  12  -2  13    1.52    0.21
 -12  -2 -13    1.70    0.26
  12   2 -13    1.99    0.20
  12  -2 -13    1.99    0.26
  12   2  13    2.08    0.21
 -12   2 -13    1.58    0.21
  12  -2 -13    1.56    0.21
  12   3 -13    0.25    0.14
  12  -3  13    0.20    0.17
 -12  -3 -13    0.11    0.20
  12  -3 -13    0.43    0.18
 -12   3 -13    0.30    0.17
  12  -3 -13    0.38    0.22
  12   3  13    0.55    0.16
 -12   0 -14   12.39    0.56
  12   0  14   11.81    0.53
  12   0 -14   11.84    0.51
 -12  -1 -14    0.36    0.16
  12   1 -14    0.55    0.11
  12  -1  14    0.49    0.14
  12   1  14    0.31    0.12
  12  -1 -14    0.64    0.15
  12  -1 -14    0.61    0.13
 -12   1 -14    0.37    0.14
  12  -2  14    2.94    0.29
 -12  -2 -14    3.59    0.37
  12   2 -14    3.01    0.23
 -12   2 -14    3.35    0.35
  12  -2 -14    3.10    0.29
  12   2  14    3.18    0.25
 -12   2 -14    2.91    0.26
  12  -2 -14    3.08    0.33
  12  -3  14    0.06    0.16
 -12  -3 -14    0.68    0.24
  12   3 -14    0.71    0.17
 -12   3 -14    0.50    0.18
  12  -3 -14    0.21    0.21
 -12   3 -14    0.59    0.27
  12   0 -15    1.46    0.17
 -12   0 -15    1.27    0.18
  12   0  15    1.36    0.18
  12   1 -15    8.49    0.39
  12  -1  15    7.90    0.42
 -12  -1 -15    7.93    0.47
 -12   1 -15    7.89    0.43
  12  -1 -15    7.41    0.44
  12  -1 -15    7.51    0.40
  12   1  15    7.50    0.40
  12  -2  15    1.22    0.22
 -12  -2 -15    1.38    0.25
  12   2 -15    1.17    0.17
 -12   2 -15    1.32    0.20
  12  -2 -15    0.96    0.23
  12  -2 -15    1.12    0.20
  12   2  15    1.05    0.18
  12  -3  15    0.78    0.22
 -12  -3 -15    0.64    0.24
  12   3 -15    0.23    0.14
 -12   3 -15    0.24    0.25
  12  -3 -15    0.51    0.25
 -12   3 -15    0.27    0.16
 -12   0 -16    6.43    0.39
  12   0 -16    6.73    0.34
  12   0  16    6.26    0.37
  12  -1  16    0.40    0.14
 -12  -1 -16    0.30    0.16
  12   1 -16    0.26    0.10
  12   1  16    0.50    0.14
  12  -1 -16    0.43    0.13
 -12   1 -16    0.24    0.14
  12   2 -16   -0.10    0.10
  12  -2  16    0.11    0.15
 -12  -2 -16    0.05    0.17
  12   2  16    0.05    0.12
  12  -2 -16    0.02    0.13
 -12   2 -16   -0.08    0.12
  12  -2 -16   -0.07    0.16
 -12  -3 -16    1.87    0.34
  12  -3  16    1.71    0.28
  12   3 -16    1.71    0.22
 -12   3 -16    1.49    0.24
  12  -3 -16    2.16    0.35
  12   0 -17    3.47    0.24
  12   0  17    3.38    0.27
 -12   0 -17    3.39    0.29
  12   1 -17    0.28    0.10
 -12  -1 -17    0.30    0.17
  12  -1  17    0.22    0.14
  12  -1 -17    0.21    0.12
  12   1  17    0.19    0.13
 -12   1 -17    0.31    0.14
 -12  -2 -17    0.43    0.21
  12  -2  17    0.41    0.18
  12   2 -17    0.76    0.15
  12  -2 -17    0.69    0.22
 -12   2 -17    0.57    0.17
  12   2  17    0.77    0.17
 -12   3 -17    0.75    0.20
  12   0 -18    5.72    0.32
  12   0  18    4.88    0.34
 -12   0 -18    4.88    0.36
 -12  -1 -18    0.04    0.16
  12   1 -18    0.06    0.10
  12  -1  18    0.12    0.14
 -12   1 -18    0.18    0.14
  12  -1 -18    0.03    0.11
  12   1  18    0.14    0.13
 -12  -2 -18    1.43    0.29
  12   2 -18    1.98    0.22
  12  -2  18    1.49    0.24
 -12   2 -18    1.70    0.23
  12  -2 -18    1.95    0.29
  12   2  18    1.63    0.22
 -12   0 -19    3.14    0.33
  12   0 -19    4.10    0.27
  12   0  19    3.19    0.31
  12   1 -19    2.55    0.23
 -12  -1 -19    2.17    0.31
  12  -1  19    1.93    0.26
  12   1  19    1.83    0.24
  12  -1 -19    2.60    0.27
 -12   1 -19    2.18    0.26
  12   2 -19    1.47    0.20
  12  -2  19    1.00    0.22
 -12  -2 -19    1.45    0.30
  12  -2 -19    1.10    0.27
 -12   2 -19    1.28    0.23
 -12   0 -20    3.67    0.36
  12   0  20    3.38    0.33
  12   0 -20    3.39    0.27
 -12  -1 -20    1.37    0.27
  12   1 -20    1.87    0.20
  12  -1  20    1.25    0.23
 -12   1 -20    0.92    0.22
  12   1  20    1.64    0.23
  12   0  21    0.24    0.16
 -12   0 -21    0.27    0.20
  12   0 -21    0.11    0.12
  12   1 -21    0.24    0.12
  12   1  21    0.08    0.16
 -13   0   0   -0.03    0.07
  13   0   0   -0.05    0.06
  13   0   0    0.00    0.05
 -13   1   0    3.60    0.30
  13   1   0    3.61    0.26
  13  -1   0    3.68    0.23
  13  -1   0    3.86    0.19
  13   1   0    3.63    0.18
  13  -2   0    0.01    0.07
  13   2   0    0.05    0.09
  13   2   0    0.09    0.07
 -13   2   0    0.13    0.16
  13  -2   0    0.34    0.11
  13  -3   0    0.82    0.18
  13   3   0    1.64    0.26
 -13   3   0    1.17    0.26
  13  -4   0    0.32    0.19
  13   4   0    0.67    0.24
 -13   4   0    0.20    0.27
 -13   0   1    0.08    0.07
 -13   1   1    5.69    0.37
  13  -1   1    5.52    0.29
  13   1  -1    5.71    0.25
  13  -1   1    5.70    0.25
  13   1  -1    5.60    0.32
  13  -1  -1    5.80    0.29
  13   1   1    5.77    0.24
 -13   1  -1    5.30    0.35
  13   1   1    5.48    0.32
  13   2  -1    0.78    0.11
  13  -2   1    0.81    0.15
  13  -2   1    0.76    0.11
 -13   2   1    0.91    0.21
  13   2  -1    0.71    0.15
  13  -2  -1    0.87    0.14
  13   2   1    0.89    0.16
 -13   2  -1    0.39    0.17
  13   2   1    0.75    0.09
  13   3  -1    0.56    0.19
 -13   3   1    0.26    0.20
  13  -3   1    0.43    0.16
  13   3  -1    0.37    0.11
  13  -3  -1    0.45    0.17
 -13   3  -1    0.23    0.19
  13   3   1    0.07    0.18
  13  -4   1    0.20    0.19
 -13   4   1    0.03    0.24
  13   4  -1    0.34    0.22
  13  -4  -1    0.03    0.16
 -13   4  -1   -0.05    0.23
  13   4   1    0.22    0.22
  13   0   2    0.05    0.07
 -13   0   2    0.15    0.08
  13   0   2    0.06    0.05
  13   0  -2    0.12    0.07
 -13   0  -2    0.19    0.07
  13  -1   2   21.73    0.81
  13   1  -2   21.00    0.77
  13   1  -2   21.51    0.82
  13  -1   2   21.89    0.75
 -13  -1  -2   21.94    0.80
 -13   1   2   20.39    0.89
  13  -1  -2   21.88    0.81
  13  -1  -2   21.38    0.73
 -13   1  -2   20.90    0.88
  13   1   2   20.97    0.80
  13   1   2   21.15    0.75
 -13  -2  -2   11.90    0.50
  13  -2   2   11.56    0.53
  13   2  -2   11.52    0.47
 -13   2   2   11.35    0.64
  13  -2   2   11.46    0.46
  13   2   2   12.06    0.54
 -13   2  -2   11.23    0.61
  13   2   2   11.58    0.44
 -13   3   2    4.63    0.46
  13  -3   2    4.72    0.35
  13   3  -2    4.68    0.30
 -13   3  -2    4.64    0.41
  13   3   2    4.91    0.38
  13  -3  -2    4.52    0.35
 -13   4   2    1.77    0.37
  13  -4   2    1.81    0.28
  13   4  -2    1.97    0.31
  13  -4  -2    2.09    0.31
 -13   4  -2    2.37    0.38
  13   4   2    2.43    0.33
  13   0  -3    0.02    0.07
  13   0  -3    0.02    0.05
 -13   0  -3   -0.03    0.07
  13   0   3   -0.04    0.06
  13   0   3   -0.08    0.05
 -13   0   3    0.01    0.07
 -13   1   3   30.48    1.24
 -13  -1  -3   32.40    1.15
  13  -1   3   31.38    1.07
  13  -1   3   30.82    1.13
  13   1  -3   30.81    1.09
  13   1   3   31.58    1.12
 -13   1  -3   31.50    1.23
  13  -1  -3   31.70    1.14
  13   1   3   29.77    1.07
  13  -2   3    0.73    0.15
 -13   2   3    0.71    0.21
  13  -2   3    0.41    0.11
 -13  -2  -3    0.68    0.13
  13   2  -3    0.74    0.11
  13  -2  -3    0.50    0.12
 -13   2  -3    0.58    0.17
  13   2   3    0.29    0.14
 -13   3   3    6.56    0.55
  13  -3   3    6.63    0.42
  13   3  -3    6.32    0.35
  13  -3  -3    5.71    0.40
 -13   3  -3    6.17    0.46
  13   3   3    6.69    0.43
 -13   4   3    1.27    0.35
  13  -4   3    1.00    0.24
 -13   4  -3    0.81    0.28
  13  -4  -3    1.37    0.27
  13   4   3    1.40    0.28
  13   0  -4    0.05    0.05
  13   0   4   -0.03    0.04
 -13   0   4    0.05    0.08
 -13   0  -4   -0.10    0.06
  13   0   4    0.05    0.07
  13   0  -4    0.04    0.08
 -13   1   4    6.89    0.43
  13   1  -4    6.79    0.30
  13  -1   4    6.64    0.31
 -13  -1  -4    6.52    0.32
  13  -1   4    7.63    0.34
 -13   1  -4    7.48    0.39
  13   1   4    6.71    0.27
  13   2  -4   10.50    0.46
  13  -2   4   11.41    0.52
 -13  -2  -4   11.46    0.51
  13  -2   4   11.12    0.46
 -13   2   4   11.13    0.63
 -13   2  -4   10.05    0.57
  13  -2  -4   11.33    0.52
  13   2   4   10.93    0.51
  13   3  -4    3.25    0.25
 -13   3   4    3.29    0.43
  13  -3   4    2.87    0.31
  13  -3  -4    2.81    0.30
 -13   3  -4    2.92    0.35
  13   3   4    3.36    0.32
 -13   4   4    0.27    0.28
  13   4  -4    0.18    0.15
 -13   4  -4    0.17    0.23
  13   4   4    0.31    0.20
  13  -4  -4    0.43    0.22
 -13   0  -5   -0.04    0.07
  13   0  -5   -0.08    0.05
  13   0   5   -0.03    0.07
  13   0   5    0.03    0.05
  13   0  -5    0.00    0.08
 -13   1   5    0.38    0.15
 -13  -1  -5    0.27    0.09
  13  -1   5    0.14    0.09
  13  -1   5    0.25    0.08
  13   1  -5    0.31    0.07
 -13   1  -5    0.35    0.11
 -13  -2  -5    8.09    0.40
  13  -2   5    7.62    0.41
  13   2  -5    7.44    0.36
 -13   2   5    7.42    0.52
  13  -2   5    7.78    0.37
  13   2   5    7.94    0.42
  13  -2  -5    7.97    0.41
 -13   2  -5    7.06    0.45
  13   3  -5    1.69    0.19
  13  -3   5    1.17    0.18
 -13   3   5    1.44    0.32
  13  -3   5    1.32    0.22
  13  -3  -5    1.09    0.20
  13   3   5    1.09    0.22
 -13   3  -5    1.29    0.26
  13   4  -5    0.27    0.15
 -13   4   5    0.06    0.25
 -13   4  -5    0.23    0.23
  13  -4  -5    0.51    0.21
  13   4   5    0.33    0.20
  13   0   6   -0.08    0.05
 -13   0  -6    0.11    0.08
  13   0   6   -0.04    0.07
  13   0  -6   -0.01    0.05
 -13  -1  -6    6.24    0.32
  13   1  -6    6.14    0.29
  13  -1   6    6.52    0.30
  13  -1   6    6.65    0.32
 -13   1  -6    5.61    0.35
  13   2  -6    0.22    0.09
 -13  -2  -6    0.35    0.12
  13  -2   6    0.13    0.11
  13  -2   6    0.02    0.12
  13  -2  -6    0.20    0.10
 -13   2  -6    0.27    0.12
  13   2   6    0.35    0.14
 -13   3   6    1.61    0.33
  13   3  -6    1.83    0.21
  13  -3   6    1.80    0.25
  13  -3   6    1.75    0.22
 -13   3  -6    2.02    0.30
  13   3   6    1.69    0.24
  13  -3  -6    1.48    0.24
  13   4  -6    1.60    0.22
 -13   4   6    1.49    0.37
  13  -4  -6    1.69    0.29
  13   4   6    1.31    0.27
 -13   4  -6    1.59    0.30
 -13   0  -7   -0.01    0.08
  13   0  -7   -0.02    0.03
  13   0   7   -0.10    0.06
  13   0   7   -0.07    0.07
  13   1  -7    1.27    0.13
  13  -1   7    0.90    0.13
 -13  -1  -7    1.09    0.14
  13  -1   7    1.10    0.14
  13   1   7    1.33    0.15
 -13   1  -7    0.92    0.15
  13  -1  -7    1.06    0.14
  13  -1  -7    1.03    0.18
 -13  -2  -7    5.04    0.34
  13  -2   7    5.45    0.31
  13   2  -7    4.85    0.28
  13  -2   7    4.88    0.32
  13  -2  -7    4.89    0.32
  13   2   7    5.12    0.32
 -13   2  -7    4.74    0.35
 -13  -3  -7    2.05    0.27
  13  -3   7    1.55    0.21
  13   3  -7    1.77    0.21
 -13   3  -7    1.13    0.25
  13  -3  -7    1.60    0.23
  13   3   7    1.74    0.24
  13   4  -7    1.06    0.20
 -13   4   7    0.13    0.32
  13   4   7    1.04    0.25
  13  -4  -7    0.66    0.22
 -13   4  -7    1.21    0.28
  13   0   8   -0.03    0.07
 -13   0  -8    0.01    0.08
  13   0  -8    0.02    0.03
  13  -1   8   28.62    1.06
  13   1  -8   28.85    1.04
  13  -1   8   28.78    1.03
 -13  -1  -8   28.08    1.11
  13   1   8   28.37    1.04
  13  -1  -8   29.67    1.07
  13  -1  -8   28.84    1.15
 -13   1  -8   29.01    1.14
  13  -2   8    0.95    0.18
  13   2  -8    1.25    0.16
  13  -2   8    0.99    0.16
 -13  -2  -8    1.40    0.20
  13   2   8    1.43    0.19
 -13   2  -8    1.56    0.22
  13  -2  -8    1.34    0.24
  13  -2  -8    1.09    0.18
  13   3  -8    0.89    0.16
 -13  -3  -8    1.32    0.23
  13  -3   8    0.82    0.18
  13  -3  -8    1.02    0.20
 -13   3  -8    0.91    0.22
  13   3   8    0.81    0.19
 -13   4   8    1.36    0.37
  13   4  -8    1.61    0.23
  13  -4  -8    1.06    0.26
 -13   4  -8    1.50    0.30
  13   4   8    1.70    0.26
  13   0  -9    0.04    0.06
 -13   0  -9    0.08    0.09
  13   0   9    0.03    0.07
  13   1  -9   11.35    0.47
  13  -1   9   11.31    0.49
 -13  -1  -9   11.10    0.52
 -13   1  -9   11.00    0.52
  13   1   9   11.26    0.49
  13  -1  -9   11.22    0.50
  13  -1  -9   11.72    0.54
 -13  -2  -9    3.20    0.29
  13   2  -9    2.88    0.22
  13  -2   9    2.50    0.24
  13  -2  -9    3.02    0.25
 -13   2  -9    3.01    0.29
  13   2   9    2.73    0.25
  13  -2  -9    3.05    0.31
  13   3  -9    0.43    0.14
  13  -3   9    0.47    0.17
 -13  -3  -9    0.36    0.18
  13  -3  -9    0.12    0.15
  13   3   9    0.23    0.16
 -13   3  -9    0.14    0.17
  13  -3  -9    0.14    0.22
  13   4  -9    4.81    0.36
 -13   4   9    4.98    0.59
 -13   4  -9    4.67    0.46
  13  -4  -9    4.96    0.46
  13   0  10    0.00    0.07
  13   0 -10    0.05    0.06
 -13   0 -10   -0.06    0.08
  13   1 -10    7.15    0.33
  13  -1  10    6.93    0.36
 -13  -1 -10    7.54    0.40
 -13   1 -10    6.76    0.37
  13   1  10    7.25    0.36
  13  -1 -10    7.03    0.40
  13  -1 -10    7.19    0.36
  13  -2  10    2.07    0.23
  13   2 -10    2.31    0.20
 -13  -2 -10    1.96    0.26
  13  -2 -10    2.19    0.24
  13  -2 -10    2.04    0.27
  13   2  10    2.14    0.22
 -13   2 -10    2.35    0.25
 -13  -3 -10    1.52    0.26
  13   3 -10    1.31    0.19
  13  -3  10    1.49    0.22
  13  -3 -10    1.23    0.28
 -13   3 -10    1.18    0.23
  13   3  10    1.26    0.20
  13  -3 -10    1.30    0.23
  13   4 -10    1.79    0.24
 -13   4 -10    1.11    0.26
  13  -4 -10    1.71    0.31
  13   0 -11   -0.07    0.06
  13   0  11    0.18    0.09
 -13   0 -11    0.18    0.10
 -13  -1 -11    3.79    0.30
  13  -1  11    3.77    0.26
  13   1 -11    4.21    0.23
  13   1  11    4.01    0.26
  13  -1 -11    4.04    0.26
  13  -1 -11    3.64    0.29
 -13   1 -11    4.00    0.26
 -13  -2 -11    2.23    0.28
  13   2 -11    2.08    0.20
  13  -2  11    2.23    0.24
  13   2  11    2.36    0.24
  13  -2 -11    2.25    0.28
  13  -2 -11    2.19    0.24
 -13   2 -11    2.24    0.25
 -13  -3 -11    1.74    0.28
  13   3 -11    1.66    0.21
  13  -3  11    1.78    0.25
 -13   3 -11    2.02    0.27
  13  -3 -11    1.46    0.24
  13   3  11    1.73    0.22
  13  -3 -11    1.21    0.28
  13   4 -11    0.65    0.19
 -13   4 -11    0.52    0.23
  13   0  12    0.04    0.09
  13   0 -12   -0.02    0.07
 -13   0 -12    0.08    0.10
  13  -1  12    1.08    0.17
 -13  -1 -12    0.98    0.18
  13   1 -12    1.17    0.14
 -13   1 -12    1.50    0.18
  13  -1 -12    1.28    0.19
  13   1  12    1.04    0.16
  13  -1 -12    0.95    0.15
  13   2 -12    2.31    0.20
 -13  -2 -12    2.85    0.31
  13  -2  12    2.02    0.24
  13  -2 -12    2.03    0.24
 -13   2 -12    2.65    0.27
  13  -2 -12    2.35    0.30
  13   2  12    2.55    0.24
 -13  -3 -12    0.69    0.23
  13   3 -12    0.91    0.17
  13  -3  12    0.58    0.19
  13  -3 -12    0.52    0.19
  13   3  12    0.68    0.17
  13  -3 -12    0.58    0.25
 -13   3 -12    0.65    0.20
  13   0 -13    0.01    0.07
 -13   0 -13    0.21    0.11
  13   0  13    0.21    0.11
  13   1 -13    2.14    0.18
 -13  -1 -13    2.38    0.26
  13  -1  13    2.47    0.24
  13  -1 -13    2.23    0.22
  13   1  13    2.39    0.23
 -13   1 -13    2.31    0.21
  13  -1 -13    2.31    0.25
 -13  -2 -13    3.03    0.33
  13   2 -13    3.12    0.22
  13  -2  13    2.68    0.27
  13  -2 -13    2.82    0.33
  13   2  13    3.01    0.25
 -13   2 -13    2.51    0.27
  13  -2 -13    2.90    0.28
  13   3 -13    0.01    0.12
 -13  -3 -13   -0.13    0.17
  13  -3  13    0.38    0.18
  13  -3 -13    0.20    0.23
 -13   3 -13    0.34    0.17
  13  -3 -13   -0.13    0.15
  13   3  13    0.17    0.14
  13   0  14   -0.11    0.10
 -13   0 -14    0.06    0.11
  13   0 -14   -0.01    0.08
  13  -1  14    0.40    0.13
  13   1 -14    0.05    0.09
 -13  -1 -14    0.06    0.13
  13  -1 -14    0.06    0.13
 -13   1 -14    0.05    0.11
  13  -1 -14    0.14    0.10
  13   1  14    0.06    0.11
  13  -2  14    1.67    0.23
 -13  -2 -14    1.63    0.27
  13   2 -14    1.55    0.18
  13  -2 -14    1.25    0.25
 -13   2 -14    1.56    0.22
  13   2  14    1.77    0.21
  13  -2 -14    1.28    0.20
 -13  -3 -14    0.05    0.20
  13  -3  14    0.10    0.17
  13   3 -14    0.02    0.12
  13   3  14    0.21    0.14
  13  -3 -14    0.03    0.16
  13  -3 -14   -0.03    0.22
 -13   3 -14    0.18    0.17
  13   0  15    0.03    0.11
  13   0 -15    0.18    0.08
 -13   0 -15    0.05    0.11
  13   1 -15    0.05    0.09
  13  -1  15    0.19    0.12
 -13  -1 -15    0.09    0.13
 -13   1 -15    0.01    0.12
  13   1  15    0.05    0.11
  13  -1 -15    0.12    0.10
  13  -2  15    0.60    0.19
  13   2 -15    0.55    0.13
 -13  -2 -15    0.88    0.23
  13  -2 -15    0.76    0.18
  13   2  15    0.82    0.16
 -13   2 -15    0.50    0.16
  13  -2 -15    0.92    0.24
 -13  -3 -15    0.51    0.24
  13  -3  15    0.34    0.19
  13   3 -15    0.12    0.12
 -13   3 -15    0.31    0.17
 -13   3 -15    0.25    0.26
  13  -3 -15   -0.27    0.20
 -13   0 -16   -0.05    0.11
  13   0  16   -0.07    0.11
  13   0 -16   -0.03    0.08
  13   1 -16    0.77    0.14
  13  -1  16    0.74    0.17
 -13  -1 -16    1.19    0.22
 -13   1 -16    0.88    0.17
  13  -1 -16    0.93    0.17
  13   1  16    0.76    0.16
  13   2 -16    1.08    0.16
 -13  -2 -16    0.99    0.24
  13  -2  16    0.72    0.19
  13   2  16    1.15    0.19
  13  -2 -16    1.01    0.20
 -13   2 -16    0.87    0.18
  13  -2 -16    1.49    0.26
 -13  -3 -16    2.70    0.36
  13  -3  16    2.02    0.30
  13  -3 -16    1.77    0.34
 -13   3 -16    2.11    0.26
  13   0  17    0.03    0.12
 -13   0 -17   -0.02    0.12
  13   0 -17    0.18    0.09
 -13  -1 -17    1.61    0.26
  13   1 -17    1.33    0.17
  13  -1  17    1.73    0.23
  13   1  17    1.62    0.21
  13  -1 -17    1.57    0.21
 -13   1 -17    1.48    0.21
 -13  -2 -17    1.94    0.31
  13   2 -17    2.52    0.23
  13  -2  17    2.00    0.27
 -13   2 -17    2.24    0.26
  13  -2 -17    1.76    0.29
  13   2  17    2.56    0.25
  13  -2 -17    2.26    0.27
 -13   0 -18   -0.18    0.13
  13   0 -18   -0.11    0.09
  13   0  18    0.02    0.12
  13   1 -18    2.09    0.21
 -13  -1 -18    2.29    0.30
  13  -1  18    1.79    0.24
 -13   1 -18    2.12    0.25
  13   1  18    1.46    0.22
  13  -1 -18    2.29    0.25
  13   2 -18    0.20    0.11
  13  -2  18   -0.04    0.16
 -13  -2 -18    0.28    0.21
 -13   2 -18    0.32    0.17
  13  -2 -18    0.18    0.21
  13   2  18   -0.03    0.13
  13   0 -19   -0.01    0.10
 -13   0 -19   -0.13    0.14
  13   0  19    0.07    0.13
  13  -1  19    0.15    0.16
  13   1 -19    0.17    0.11
 -13  -1 -19    0.14    0.19
  13  -1 -19    0.14    0.13
  13   1  19    0.17    0.14
 -13   1 -19    0.12    0.16
 -13   2 -19   -0.04    0.15
 -13   0 -20   -0.13    0.15
  13   0 -20   -0.02    0.10
  13   0  20    0.03    0.15
 -13  -1 -20    1.95    0.32
  13   1 -20    1.76    0.20
  13  -1  20    1.75    0.26
  13   1  20    1.75    0.24
 -13   1 -20    1.65    0.24
  13   0 -21   -0.07    0.10
  13   0  21    0.06    0.16
  13   1  21    2.78    0.30
 -14   0   0    0.31    0.09
  14   0   0    0.38    0.07
  14   0   0    0.37    0.09
  14   1   0    4.51    0.30
  14  -1   0    4.70    0.22
  14  -1   0    4.36    0.26
 -14   1   0    4.37    0.32
  14   1   0    4.44    0.21
  14  -2   0    7.84    0.40
  14   2   0    6.85    0.31
  14   2   0    7.29    0.41
 -14   2   0    7.41    0.48
  14  -3   0    4.18    0.32
 -14   3   0    3.67    0.40
  14   3   0    3.63    0.36
  14   4   0    1.73    0.30
  14  -4   0    0.90    0.24
 -14   4   0    1.26    0.31
  14   0   1   13.95    0.54
  14   0   1   13.63    0.55
 -14   0  -1   14.64    0.58
  14   0  -1   14.58    0.55
  14   0  -1   14.17    0.55
 -14   0   1   14.20    0.58
  14   1  -1    4.50    0.29
  14  -1   1    4.64    0.23
 -14   1   1    4.13    0.33
  14   1  -1    4.45    0.21
  14  -1   1    4.65    0.26
 -14   1  -1    4.36    0.32
  14  -1  -1    4.49    0.26
  14   1   1    4.80    0.21
  14  -1  -1    4.38    0.21
  14   1   1    4.45    0.29
 -14   2   1    3.60    0.36
  14  -2   1    4.01    0.29
  14   2  -1    3.57    0.21
  14   2  -1    4.12    0.30
  14  -2   1    3.53    0.22
  14  -2  -1    4.01    0.28
  14   2   1    3.91    0.20
 -14   2  -1    4.14    0.36
  14   2   1    4.12    0.29
  14  -3   1    0.07    0.13
  14   3  -1    0.40    0.10
 -14   3   1    0.44    0.23
  14   3  -1    0.31    0.18
  14  -3  -1   -0.03    0.12
 -14   3  -1    0.17    0.18
  14   3   1    0.45    0.20
  14   4  -1    2.76    0.37
  14  -4   1    1.93    0.30
 -14   4   1    2.09    0.38
  14   4   1    2.45    0.34
 -14   4  -1    1.57    0.34
  14  -4  -1    1.63    0.30
  14   0  -2    5.78    0.27
  14   0  -2    5.92    0.29
  14   0   2    5.68    0.27
 -14   0  -2    6.15    0.30
  14   0   2    6.11    0.29
  14   1  -2    4.56    0.22
  14   1  -2    4.95    0.31
 -14   1   2    5.05    0.36
  14  -1   2    4.61    0.27
 -14  -1  -2    4.90    0.23
  14  -1   2    4.54    0.23
 -14   1  -2    4.49    0.32
  14  -1  -2    4.46    0.26
  14   1   2    4.51    0.21
  14   1   2    5.02    0.29
  14  -2   2   17.20    0.65
 -14   2   2   16.60    0.83
  14  -2   2   18.20    0.74
  14   2  -2   17.23    0.66
  14  -2  -2   16.96    0.73
  14   2   2   18.70    0.74
  14   2   2   16.88    0.63
 -14   2  -2   17.14    0.81
  14   3  -2    7.54    0.37
  14  -3   2    7.41    0.45
 -14   3   2    7.43    0.56
 -14   3  -2    6.98    0.51
  14   3   2    7.64    0.46
  14  -3  -2    7.08    0.44
  14   4  -2    3.39    0.38
 -14   4   2    3.00    0.43
  14  -4   2    2.29    0.32
  14  -4  -2    2.52    0.35
  14   4   2    3.10    0.37
 -14   4  -2    2.49    0.40
  14   0  -3   16.10    0.61
  14   0   3   16.11    0.60
  14   0   3   15.90    0.61
  14   0  -3   16.57    0.62
 -14   0  -3   15.95    0.65
 -14  -1  -3    5.93    0.28
  14   1  -3    5.94    0.27
  14  -1   3    6.12    0.31
  14  -1   3    5.81    0.28
  14   1  -3    5.99    0.35
 -14   1   3    5.58    0.40
  14  -1  -3    6.21    0.31
 -14   1  -3    6.04    0.36
  14   1   3    6.16    0.33
  14   1   3    5.86    0.25
  14   2  -3    0.07    0.07
  14  -2   3    0.30    0.13
 -14  -2  -3    0.16    0.10
 -14   2   3    0.24    0.18
  14  -2   3    0.26    0.10
 -14   2  -3    0.19    0.16
  14   2   3    0.15    0.13
  14  -2  -3    0.12    0.10
 -14   3   3    0.69    0.26
  14   3  -3    0.53    0.12
  14  -3   3    0.30    0.16
 -14   3  -3    0.36    0.18
  14  -3  -3    0.74    0.18
  14   3   3    0.37    0.18
 -14   4   3    0.85    0.30
  14  -4   3    0.74    0.22
  14   4   3    0.51    0.23
 -14   4  -3    0.82    0.28
  14  -4  -3    0.68    0.23
  14   0  -4    5.88    0.30
  14   0   4    5.72    0.29
  14   0  -4    5.60    0.27
 -14   0  -4    5.26    0.29
  14   0   4    5.64    0.26
 -14   1   4    1.84    0.23
  14   1  -4    1.73    0.14
  14  -1   4    1.70    0.17
  14  -1   4    1.65    0.15
 -14  -1  -4    1.42    0.14
  14   1   4    1.74    0.11
 -14   1  -4    1.64    0.20
  14   2  -4    9.76    0.43
 -14   2   4    9.24    0.61
  14  -2   4   10.94    0.51
 -14  -2  -4   11.01    0.48
  14  -2   4   10.67    0.44
  14   2   4   10.32    0.50
 -14   2  -4    9.34    0.54
  14  -2  -4   10.01    0.49
  14  -3   4    0.72    0.19
  14   3  -4    0.66    0.13
 -14   3   4    0.58    0.26
  14   3   4    0.51    0.18
  14  -3  -4    0.64    0.18
 -14   3  -4    0.53    0.20
  14  -4   4    0.90    0.23
 -14   4   4    1.12    0.34
  14  -4  -4    1.13    0.27
  14   4   4    1.41    0.26
 -14   4  -4    1.30    0.34
  14   0   5    3.33    0.22
  14   0  -5    3.65    0.24
  14   0   5    3.27    0.19
 -14   0  -5    3.62    0.23
  14   0  -5    3.62    0.20
  14  -1   5   11.87    0.49
 -14   1   5   11.73    0.58
  14  -1   5   11.10    0.46
 -14  -1  -5   11.45    0.48
  14   1  -5   11.23    0.45
 -14   1  -5   10.38    0.53
  14  -2   5   16.52    0.71
 -14  -2  -5   17.37    0.71
  14  -2   5   16.99    0.65
 -14   2   5   17.16    0.83
  14   2  -5   16.27    0.65
 -14   2  -5   16.01    0.77
  14  -2  -5   15.73    0.70
  14   2   5   16.48    0.70
  14   3  -5    4.09    0.28
 -14   3   5    3.60    0.43
  14  -3   5    3.34    0.34
  14  -3  -5    4.56    0.35
 -14   3  -5    3.52    0.38
  14   3   5    3.94    0.33
  14   4  -5    1.45    0.21
 -14   4   5    1.27    0.36
  14   4   5    1.13    0.26
  14  -4  -5    1.03    0.26
 -14   4  -5    1.02    0.31
  14   0  -6   52.19    1.84
 -14   0  -6   52.22    1.95
  14   0   6   52.21    1.82
  14   0  -6   55.34    1.80
  14   0   6   54.32    1.80
  14  -1   6    9.53    0.41
 -14  -1  -6    9.14    0.43
  14  -1   6    9.41    0.43
 -14   1   6    9.80    0.52
  14   1  -6    9.03    0.39
 -14   1  -6   10.17    0.48
 -14   2   6    1.16    0.26
  14   2  -6    1.21    0.14
 -14  -2  -6    1.13    0.18
  14  -2   6    1.32    0.17
  14  -2   6    1.19    0.18
  14   2   6    1.39    0.19
 -14   2  -6    1.59    0.23
  14  -2  -6    1.16    0.17
  14   3  -6    4.38    0.29
 -14   3   6    4.77    0.49
  14  -3   6    4.90    0.37
  14  -3   6    4.92    0.33
  14   3   6    4.95    0.37
 -14   3  -6    4.76    0.41
  14  -3  -6    4.36    0.36
  14   4  -6    0.07    0.14
 -14   4   6   -0.02    0.29
 -14   4  -6    0.42    0.25
  14  -4  -6    0.31    0.20
  14   4   6    0.53    0.22
  14   0  -7    0.37    0.08
 -14   0  -7    0.79    0.12
  14   0   7    0.64    0.09
  14   0   7    0.65    0.12
  14   1  -7    2.62    0.18
  14  -1   7    2.71    0.21
  14  -1   7    2.75    0.20
 -14  -1  -7    2.59    0.22
  14  -1  -7    2.76    0.21
 -14   1  -7    2.73    0.24
  14   1   7    2.96    0.21
  14   2  -7    7.52    0.36
  14  -2   7    7.12    0.41
  14  -2   7    7.35    0.38
 -14  -2  -7    7.75    0.42
  14  -2  -7    7.26    0.41
  14   2   7    7.21    0.40
 -14   2  -7    7.85    0.45
  14  -3   7    0.50    0.16
  14   3  -7    0.61    0.14
 -14   3   7    1.02    0.30
 -14   3  -7    0.94    0.24
  14  -3  -7    0.50    0.17
  14   3   7    0.35    0.17
 -14   4   7    0.40    0.31
  14   4  -7    0.48    0.17
 -14   4  -7    0.58    0.26
  14  -4  -7    0.68    0.23
  14   4   7    0.53    0.22
 -14   0  -8    5.96    0.33
  14   0   8    6.57    0.32
  14  -1   8    3.49    0.24
 -14  -1  -8    3.80    0.26
  14  -1   8    3.38    0.24
  14   1  -8    3.76    0.22
  14   1   8    3.86    0.25
 -14   1  -8    3.48    0.27
  14  -1  -8    3.63    0.29
  14  -1  -8    3.73    0.24
  14  -2   8    0.95    0.17
  14  -2   8    0.91    0.18
  14   2  -8    0.97    0.14
 -14  -2  -8    1.31    0.20
  14  -2  -8    0.79    0.21
 -14   2  -8    0.86    0.19
  14  -2  -8    1.15    0.18
  14   2   8    1.07    0.18
  14   3  -8    0.27    0.13
  14  -3   8    0.24    0.15
 -14   3  -8    0.10    0.18
  14  -3  -8    0.22    0.15
  14   3   8    0.03    0.15
  14   4  -8    0.11    0.15
 -14   4   8   -0.15    0.28
 -14   4  -8    0.15    0.22
  14  -4  -8    0.49    0.22
  14   4   8    0.54    0.21
  14   0   9   63.70    2.12
  14   0  -9   61.94    2.17
 -14   0  -9   62.46    2.30
  14  -1   9    1.34    0.17
 -14  -1  -9    1.70    0.19
  14   1  -9    1.53    0.15
  14  -1  -9    1.43    0.20
  14   1   9    1.44    0.17
  14  -1  -9    1.53    0.17
 -14   1  -9    1.84    0.21
  14  -2   9    3.72    0.28
 -14  -2  -9    3.96    0.32
  14   2  -9    3.80    0.24
  14  -2  -9    3.84    0.29
 -14   2  -9    3.77    0.31
  14   2   9    3.85    0.28
  14  -2  -9    2.68    0.32
  14   3  -9    2.82    0.25
  14  -3   9    2.19    0.26
 -14  -3  -9    2.73    0.32
  14   3   9    2.88    0.28
 -14   3  -9    2.97    0.33
  14  -3  -9    1.98    0.27
  14   4  -9    0.22    0.16
 -14   4   9    0.63    0.32
  14  -4  -9   -0.13    0.19
  14   4   9    0.41    0.20
 -14   4  -9    0.27    0.22
  14   0  10   62.13    2.12
 -14   0 -10   64.06    2.31
  14   0 -10   62.17    2.18
  14  -1  10    2.39    0.22
  14   1 -10    2.49    0.18
 -14  -1 -10    2.65    0.24
  14  -1 -10    2.27    0.21
  14  -1 -10    2.85    0.26
  14   1  10    2.45    0.22
 -14   1 -10    2.70    0.23
 -14  -2 -10    4.68    0.35
  14   2 -10    4.10    0.26
  14  -2  10    3.80    0.29
  14  -2 -10    4.02    0.36
 -14   2 -10    4.67    0.32
  14  -2 -10    3.96    0.30
  14   2  10    4.19    0.29
  14  -3  10    1.24    0.22
  14   3 -10    1.19    0.17
 -14  -3 -10    1.00    0.22
  14   3  10    1.10    0.19
 -14   3 -10    1.32    0.24
  14  -3 -10    0.71    0.20
  14  -3 -10    0.81    0.24
  14   4 -10    0.87    0.18
  14  -4 -10    0.41    0.23
 -14   4 -10    0.47    0.24
  14   0  11    1.67    0.18
  14   0 -11    1.69    0.16
 -14   0 -11    1.49    0.19
  14  -1  11    3.68    0.27
  14   1 -11    4.09    0.23
 -14  -1 -11    3.53    0.30
  14  -1 -11    4.26    0.30
  14  -1 -11    3.80    0.26
 -14   1 -11    3.99    0.27
  14   1  11    4.03    0.27
 -14  -2 -11    1.43    0.24
  14   2 -11    1.40    0.17
  14  -2  11    0.87    0.18
  14  -2 -11    1.06    0.18
 -14   2 -11    1.23    0.20
  14   2  11    1.20    0.19
  14  -2 -11    0.99    0.23
  14   3 -11    0.59    0.15
 -14  -3 -11    0.48    0.21
  14  -3  11    0.42    0.17
  14  -3 -11    0.32    0.18
 -14   3 -11    0.63    0.20
  14   3  11    0.47    0.17
  14  -3 -11    0.18    0.23
  14  -4 -11    0.19    0.20
  14   0 -12    2.45    0.19
  14   0  12    2.08    0.21
 -14   0 -12    2.29    0.23
  14  -1  12    0.23    0.12
  14   1 -12    0.04    0.07
 -14  -1 -12    0.24    0.13
  14   1  12    0.27    0.12
  14  -1 -12    0.10    0.14
  14  -1 -12    0.12    0.09
 -14   1 -12    0.07    0.11
  14  -2  12    0.89    0.18
 -14  -2 -12    0.81    0.20
  14   2 -12    0.83    0.14
  14   2  12    1.02    0.17
  14  -2 -12    0.65    0.21
  14  -2 -12    0.71    0.17
 -14   2 -12    0.84    0.18
 -14  -3 -12    0.16    0.19
  14  -3  12    0.08    0.16
  14   3 -12    0.14    0.11
  14  -3 -12    0.14    0.16
  14  -3 -12    0.63    0.29
  14   3  12    0.36    0.16
 -14   3 -12    0.08    0.15
  14   0 -13   12.12    0.51
  14   0  13   11.28    0.52
 -14   0 -13   11.89    0.56
  14   1 -13    4.93    0.27
 -14  -1 -13    5.08    0.35
  14  -1  13    5.24    0.32
  14  -1 -13    4.56    0.34
  14   1  13    4.31    0.29
 -14   1 -13    4.99    0.31
  14  -1 -13    4.77    0.30
  14   2 -13    1.88    0.19
  14  -2  13    1.54    0.22
 -14  -2 -13    1.51    0.25
 -14   2 -13    1.66    0.22
  14   2  13    1.57    0.20
  14  -2 -13    1.47    0.22
  14  -2 -13    1.25    0.25
 -14  -3 -13   -0.23    0.18
  14  -3  13    0.22    0.17
  14   3 -13    0.16    0.12
  14   3  13   -0.11    0.14
 -14   3 -13   -0.13    0.15
  14  -3 -13    0.01    0.15
  14  -3 -13   -0.11    0.22
 -14   0 -14    2.91    0.26
  14   0  14    3.03    0.24
  14   0 -14    2.79    0.21
 -14  -1 -14    3.10    0.31
  14   1 -14    2.86    0.22
  14  -1  14    2.95    0.27
  14   1  14    2.98    0.26
  14  -1 -14    3.33    0.25
 -14   1 -14    2.90    0.25
  14   2 -14    1.01    0.15
 -14  -2 -14    0.46    0.21
  14  -2  14    0.85    0.19
  14  -2 -14    1.18    0.20
  14  -2 -14    0.82    0.23
  14   2  14    1.16    0.18
 -14   2 -14    1.11    0.19
  14  -3  14    0.71    0.21
 -14  -3 -14    0.82    0.25
  14   3 -14    0.34    0.14
  14  -3 -14    0.77    0.20
  14   3  14    0.90    0.19
  14  -3 -14    0.69    0.28
 -14   3 -14    0.90    0.22
 -14   0 -15    6.32    0.37
  14   0 -15    5.58    0.32
  14   0  15    5.51    0.34
 -14  -1 -15    0.52    0.17
  14  -1  15    0.74    0.16
  14   1 -15    0.65    0.13
 -14   1 -15    0.43    0.14
  14  -1 -15    0.78    0.15
  14   1  15    0.36    0.14
  14   2 -15    0.21    0.10
  14  -2  15    0.15    0.15
 -14  -2 -15    0.15    0.20
 -14   2 -15    0.04    0.14
  14   2  15    0.36    0.13
  14  -2 -15    0.12    0.19
  14  -2 -15    0.26    0.14
  14   3 -15    0.00    0.12
  14  -3  15    0.24    0.19
 -14  -3 -15    0.14    0.23
 -14   3 -15    0.11    0.15
  14  -3 -15    0.03    0.24
  14   0  16    0.90    0.18
 -14   0 -16    0.61    0.17
  14   0 -16    0.90    0.15
  14  -1  16    1.43    0.21
  14   1 -16    1.86    0.19
 -14  -1 -16    1.87    0.26
 -14   1 -16    1.27    0.20
  14  -1 -16    1.70    0.21
  14   1  16    1.53    0.21
 -14  -2 -16    0.38    0.21
  14  -2  16    0.20    0.16
  14   2 -16    0.27    0.11
 -14   2 -16    0.50    0.16
  14  -2 -16    0.12    0.14
  14  -2 -16    0.29    0.21
  14   2  16    0.25    0.15
 -14  -3 -16    0.37    0.24
  14  -3 -16   -0.24    0.23
  14   0 -17    0.81    0.14
  14   0  17    0.63    0.17
 -14   0 -17    0.90    0.19
 -14  -1 -17    0.50    0.19
  14   1 -17    0.49    0.12
  14  -1  17    0.48    0.16
 -14   1 -17    0.41    0.16
  14  -1 -17    0.65    0.16
  14   1  17    0.22    0.14
  14  -2  17    1.56    0.25
  14   2 -17    1.66    0.20
 -14  -2 -17    1.34    0.28
  14  -2 -17    0.78    0.25
 -14   2 -17    1.22    0.21
  14  -2 -17    1.21    0.23
  14   2  17    1.78    0.22
  14   0 -18    5.95    0.34
  14   0  18    5.66    0.37
 -14   0 -18    6.07    0.40
  14   1 -18    1.28    0.17
 -14  -1 -18    1.02    0.23
  14  -1  18    1.05    0.20
  14   1  18    1.01    0.19
 -14   1 -18    1.24    0.22
  14  -1 -18    0.88    0.18
 -14  -2 -18    1.75    0.30
  14   2 -18    1.38    0.18
  14  -2  18    1.21    0.25
  14   2  18    1.30    0.21
 -14   2 -18    0.98    0.21
 -14   0 -19    0.25    0.17
  14   0 -19    0.20    0.11
  14   0  19    0.08    0.15
  14  -1  19    0.14    0.15
  14   1 -19    0.21    0.11
 -14  -1 -19   -0.02    0.18
  14  -1 -19    0.16    0.14
 -14   1 -19    0.29    0.17
  14   1  19    0.20    0.16
  14   2  19    1.88    0.25
  14   0  20    3.97    0.34
  14   0 -20    4.37    0.30
 -14   0 -20    3.72    0.38
  14   1 -20    1.38    0.19
 -14   1 -20    1.12    0.22
  14   1  20    1.52    0.24
  14  -1 -20    1.78    0.24
  14   0 -21    1.25    0.19
  15   0   0    0.02    0.06
  15   0   0   -0.05    0.07
 -15   0   0   -0.07    0.08
  15   1   0    6.80    0.29
  15   1   0    6.34    0.36
  15  -1   0    7.31    0.30
  15  -1   0    7.49    0.36
 -15   1   0    7.46    0.42
  15  -2   0    3.14    0.27
  15   2   0    2.73    0.27
  15   2   0    2.39    0.17
 -15   2   0    2.54    0.30
  15  -3   0    0.29    0.15
  15   3   0    0.42    0.19
 -15   3   0    0.19    0.20
  15  -4   0    0.66    0.21
 -15   4   0    0.59    0.27
  15   4   0    1.03    0.28
  15   0   1    0.14    0.08
  15   0  -1    0.19    0.07
 -15   0  -1    0.08    0.08
  15   0   1    0.14    0.07
 -15   0   1   -0.04    0.08
  15   0  -1    0.20    0.08
  15  -1   1   14.39    0.53
 -15   1   1   14.26    0.66
  15   1  -1   14.11    0.60
  15   1  -1   14.17    0.54
  15  -1   1   14.36    0.59
  15   1   1   14.15    0.60
  15   1   1   14.34    0.53
  15  -1  -1   13.86    0.59
 -15   1  -1   14.76    0.66
  15  -1  -1   14.69    0.52
  15   2  -1    3.16    0.30
  15  -2   1    2.68    0.26
  15   2  -1    2.42    0.17
 -15   2   1    2.50    0.31
  15   2   1    2.83    0.27
  15   2   1    2.47    0.16
 -15   2  -1    2.47    0.30
  15  -2  -1    2.63    0.25
  15  -3   1    7.39    0.45
  15   3  -1    7.82    0.48
 -15   3   1    7.31    0.55
  15  -3  -1    7.34    0.45
  15   3   1    7.51    0.48
 -15   3  -1    7.15    0.52
  15   4  -1    1.06    0.28
 -15   4   1    0.87    0.31
  15  -4   1    0.90    0.24
  15   4   1    1.23    0.28
 -15   4  -1    1.61    0.34
  15  -4  -1    1.38    0.27
  15   0   2    0.16    0.06
  15   0  -2    0.06    0.08
 -15   0   2    0.04    0.08
  15   0   2    0.04    0.08
 -15   0  -2   -0.05    0.07
  15   0  -2    0.06    0.06
  15  -1   2    1.42    0.16
  15  -1   2    1.43    0.14
  15   1  -2    1.86    0.21
 -15  -1  -2    1.85    0.14
 -15   1   2    1.45    0.20
  15   1  -2    1.51    0.13
  15  -1  -2    1.44    0.12
  15   1   2    1.58    0.12
 -15   1  -2    1.58    0.20
  15   1   2    1.20    0.17
  15  -1  -2    1.59    0.17
 -15   2   2    3.70    0.37
  15  -2   2    3.53    0.23
  15   2  -2    3.77    0.22
  15  -2   2    4.00    0.29
  15   2  -2    4.14    0.32
  15   2   2    3.98    0.29
  15  -2  -2    3.62    0.28
 -15   2  -2    3.84    0.37
  15   3  -2    3.21    0.23
 -15   3   2    2.24    0.35
  15   3  -2    3.18    0.33
  15  -3   2    3.23    0.33
  15   3   2    3.60    0.35
  15  -3  -2    3.67    0.31
 -15   3  -2    3.12    0.37
 -15   4   2    0.23    0.27
  15  -4   2    0.43    0.22
  15   4  -2    0.75    0.25
  15   4   2    0.37    0.24
  15  -4  -2    0.82    0.24
 -15   4  -2    0.62    0.28
 -15   0   3   -0.10    0.07
  15   0   3    0.02    0.06
  15   0   3   -0.09    0.07
  15   0  -3    0.13    0.07
 -15   0  -3   -0.12    0.07
  15   0  -3    0.11    0.08
  15   1  -3   24.28    0.88
  15  -1   3   24.28    0.93
 -15   1   3   23.84    1.02
  15   1  -3   24.22    0.94
 -15  -1  -3   25.03    0.93
  15  -1   3   23.68    0.87
 -15   1  -3   24.36    1.00
  15   1   3   24.58    0.86
  15   1   3   24.89    0.92
  15  -1  -3   25.25    0.93
 -15   2   3    3.64    0.37
  15  -2   3    3.36    0.23
  15  -2   3    3.82    0.28
  15   2  -3    3.67    0.21
 -15   2  -3    3.84    0.36
  15  -2  -3    3.58    0.27
  15   2   3    3.25    0.28
  15   3  -3    6.00    0.32
 -15   3   3    5.36    0.50
  15  -3   3    5.64    0.41
  15  -3  -3    6.01    0.41
 -15   3  -3    5.73    0.45
  15   3   3    6.15    0.42
  15   4  -3    0.52    0.23
  15  -4   3    0.54    0.22
 -15   4   3    1.06    0.30
 -15   4  -3    0.48    0.26
  15   4   3    0.93    0.25
  15  -4  -3    0.72    0.24
  15   0   4   -0.06    0.05
  15   0  -4   -0.03    0.08
  15   0   4    0.09    0.08
  15   0  -4    0.01    0.06
 -15   0   4    0.02    0.07
 -15   0  -4   -0.02    0.07
  15  -1   4   18.79    0.74
 -15  -1  -4   19.20    0.74
  15  -1   4   18.82    0.70
  15   1  -4   18.60    0.70
 -15   1   4   18.49    0.83
  15   1  -4   18.81    0.76
  15  -1  -4   19.72    0.75
  15   1   4   19.31    0.74
 -15   1  -4   18.20    0.80
 -15   2   4    8.65    0.57
  15  -2   4    8.79    0.40
  15  -2   4    8.35    0.45
 -15  -2  -4    9.04    0.43
  15   2  -4    8.67    0.39
 -15   2  -4    9.36    0.52
  15   2   4    9.32    0.47
  15  -2  -4    8.92    0.45
  15   3  -4    4.33    0.28
 -15   3   4    4.44    0.50
  15  -3   4    4.03    0.35
 -15   3  -4    4.50    0.40
  15  -3  -4    4.33    0.35
  15   3   4    5.22    0.37
  15  -4   4    1.06    0.26
 -15   4   4    1.77    0.40
 -15   4  -4    1.52    0.32
  15  -4  -4    1.33    0.28
  15   4   4    2.07    0.30
  15   0  -5   -0.02    0.06
  15   0  -5    0.02    0.09
  15   0   5    0.01    0.08
  15   0   5    0.04    0.06
 -15   0  -5   -0.01    0.08
  15  -1   5    2.11    0.19
  15   1  -5    2.01    0.16
 -15  -1  -5    2.16    0.18
 -15   1   5    2.52    0.26
  15  -1   5    2.25    0.19
  15   1   5    2.71    0.21
 -15   1  -5    2.17    0.23
  15  -1  -5    1.77    0.18
  15  -2   5    5.90    0.36
 -15   2   5    5.40    0.47
  15   2  -5    5.38    0.29
 -15  -2  -5    5.81    0.34
  15  -2   5    5.15    0.30
  15  -2  -5    5.53    0.35
 -15   2  -5    5.41    0.40
  15   2   5    5.56    0.35
  15   3  -5    0.16    0.10
 -15   3   5    0.28    0.25
  15  -3   5    0.13    0.15
 -15   3  -5    0.32    0.19
  15  -3  -5    0.12    0.15
  15   3   5    0.29    0.17
 -15   4   5    0.27    0.28
 -15   4  -5   -0.11    0.22
  15  -4  -5   -0.03    0.19
  15   4   5   -0.12    0.19
  15   0  -6    0.00    0.06
  15   0   6    0.13    0.09
  15   0   6   -0.06    0.06
  15   0  -6   -0.24    0.08
 -15   0  -6    0.12    0.09
  15   1  -6    2.63    0.18
  15  -1   6    2.71    0.21
  15  -1   6    2.54    0.20
 -15   1   6    2.81    0.28
 -15  -1  -6    2.43    0.21
  15   1   6    2.57    0.21
 -15   1  -6    2.64    0.25
  15  -1  -6    2.67    0.20
 -15   2   6    2.74    0.34
  15  -2   6    2.40    0.22
 -15  -2  -6    2.89    0.25
  15   2  -6    2.47    0.19
  15  -2   6    2.72    0.26
  15   2   6    2.36    0.25
  15  -2  -6    2.21    0.24
 -15   2  -6    2.68    0.30
 -15   3   6    0.59    0.26
  15  -3   6    0.38    0.18
  15   3  -6    0.66    0.14
  15  -3  -6    0.39    0.17
 -15   3  -6    0.96    0.23
  15   3   6    1.03    0.21
  15   4  -6    0.19    0.14
 -15   4   6   -0.09    0.28
 -15   4  -6    0.48    0.26
  15   4   6    0.80    0.24
  15  -4  -6    0.06    0.19
  15   0  -7   -0.01    0.06
 -15   0  -7   -0.01    0.08
  15   0   7    0.09    0.08
  15   0  -7   -0.05    0.08
 -15   1   7    8.25    0.49
  15   1  -7    7.94    0.36
  15  -1   7    8.24    0.40
  15  -1   7    8.25    0.38
 -15  -1  -7    8.50    0.41
 -15   1  -7    8.14    0.43
  15   1   7    8.12    0.39
  15  -1  -7    8.28    0.39
 -15   2   7   24.23    1.10
  15   2  -7   24.12    0.91
 -15  -2  -7   24.07    1.00
  15  -2   7   24.71    0.98
  15  -2   7   24.20    0.91
  15   2   7   23.71    0.94
 -15   2  -7   24.96    1.04
  15  -2  -7   23.41    0.97
  15   3  -7    0.11    0.11
  15  -3   7    0.13    0.14
 -15   3   7    0.46    0.25
  15  -3   7    0.36    0.17
 -15   3  -7    0.24    0.19
  15  -3  -7    0.20    0.16
  15   3   7    0.23    0.17
  15   4  -7    0.05    0.13
 -15   4   7    0.08    0.31
  15  -4  -7   -0.08    0.18
 -15   4  -7    0.09    0.22
  15   4   7    0.13    0.20
  15   0  -8   -0.04    0.05
  15   0   8    0.08    0.09
 -15   0  -8   -0.03    0.09
  15   1  -8    2.89    0.19
 -15  -1  -8    2.59    0.23
  15  -1   8    2.48    0.22
  15  -1   8    2.52    0.21
 -15   1  -8    2.82    0.26
  15   1   8    2.81    0.21
  15  -1  -8    2.79    0.22
  15  -2   8    3.31    0.28
  15  -2   8    3.28    0.26
  15   2  -8    3.40    0.23
 -15  -2  -8    3.27    0.29
  15   2   8    3.23    0.28
  15  -2  -8    3.21    0.27
 -15   2  -8    3.60    0.31
  15  -3   8    0.34    0.16
  15   3  -8    0.45    0.13
 -15   3   8    0.75    0.28
 -15   3  -8    1.01    0.24
  15  -3  -8    0.40    0.17
  15   3   8    0.51    0.18
  15   4  -8    0.81    0.18
 -15   4   8    1.10    0.37
  15  -4  -8    0.58    0.24
  15   4   8    0.85    0.24
 -15   4  -8    0.71    0.27
 -15   0  -9   -0.01    0.09
  15   0  -9    0.03    0.06
  15   0   9   -0.18    0.09
  15   1  -9    1.96    0.16
 -15  -1  -9    1.78    0.20
  15  -1   9    1.22    0.17
  15  -1   9    1.68    0.19
  15   1   9    1.80    0.19
  15  -1  -9    1.83    0.19
 -15   1  -9    1.98    0.21
  15  -1  -9    1.95    0.22
 -15  -2  -9    0.27    0.16
  15   2  -9    0.54    0.12
  15  -2   9    0.47    0.14
  15  -2  -9    0.42    0.14
  15   2   9    0.49    0.15
  15  -2  -9    0.44    0.18
 -15   2  -9    0.60    0.16
  15   3  -9    0.41    0.13
  15  -3   9    0.41    0.18
  15   3   9    0.19    0.16
 -15   3  -9    0.34    0.18
  15  -3  -9    0.11    0.16
  15   4  -9    0.77    0.17
 -15   4  -9    0.29    0.24
  15  -4  -9    0.28    0.20
  15   4   9    0.66    0.23
  15   0 -10   -0.02    0.06
  15   0  10   -0.02    0.09
 -15   0 -10    0.01    0.10
  15   1 -10    0.40    0.09
  15  -1  10    0.27    0.11
 -15  -1 -10    0.35    0.13
  15   1  10    0.41    0.12
  15  -1 -10    0.32    0.15
 -15   1 -10    0.37    0.13
  15  -1 -10    0.51    0.12
  15   2 -10    2.32    0.19
  15  -2  10    2.39    0.24
 -15  -2 -10    1.67    0.25
  15   2  10    1.99    0.22
  15  -2 -10    2.18    0.25
  15  -2 -10    1.51    0.25
 -15   2 -10    2.35    0.25
  15   3 -10    1.29    0.18
  15  -3  10    0.90    0.21
 -15   3 -10    0.79    0.22
  15   3  10    1.19    0.21
  15  -3 -10    0.90    0.22
  15   4 -10    1.68    0.23
  15  -4 -10    2.04    0.33
  15   0 -11    0.14    0.07
  15   0  11    0.09    0.09
 -15   0 -11    0.03    0.10
  15   1 -11   11.16    0.48
  15  -1  11   10.77    0.51
 -15  -1 -11   11.52    0.55
 -15   1 -11   11.62    0.54
  15  -1 -11   11.38    0.55
  15  -1 -11   10.78    0.51
  15   1  11   11.14    0.51
  15   2 -11    0.84    0.14
  15  -2  11    0.67    0.17
 -15  -2 -11    0.58    0.19
 -15   2 -11    0.59    0.17
  15  -2 -11    0.66    0.17
  15   2  11    0.55    0.16
  15  -2 -11    0.68    0.21
  15   3 -11    0.90    0.16
  15  -3  11    0.77    0.20
 -15  -3 -11    0.97    0.23
  15  -3 -11    0.14    0.24
  15  -3 -11    0.54    0.19
 -15   3 -11    0.65    0.19
  15   3  11    0.61    0.17
  15   0 -12    0.15    0.08
 -15   0 -12   -0.02    0.11
  15   0  12    0.02    0.09
 -15  -1 -12    7.56    0.43
  15   1 -12    7.36    0.36
  15  -1  12    6.95    0.39
  15  -1 -12    7.85    0.40
  15  -1 -12    7.19    0.42
 -15   1 -12    7.42    0.41
  15   1  12    7.31    0.39
  15   2 -12    3.25    0.24
  15  -2  12    3.97    0.31
 -15  -2 -12    3.87    0.38
  15  -2 -12    3.35    0.35
  15   2  12    3.70    0.28
  15  -2 -12    3.70    0.30
 -15   2 -12    3.59    0.30
  15  -3  12    0.64    0.20
  15   3 -12    0.93    0.16
 -15  -3 -12    0.73    0.24
  15   3  12    0.76    0.19
 -15   3 -12    0.90    0.23
  15  -3 -12    0.81    0.26
  15  -3 -12    0.91    0.21
 -15   0 -13    0.01    0.12
  15   0  13    0.09    0.10
  15   0 -13   -0.05    0.07
 -15  -1 -13    5.16    0.35
  15  -1  13    4.46    0.31
  15   1 -13    4.47    0.27
  15   1  13    4.25    0.29
 -15   1 -13    4.92    0.31
  15  -1 -13    4.42    0.30
  15   2 -13    0.74    0.13
 -15  -2 -13    0.57    0.20
  15  -2  13    0.63    0.18
  15  -2 -13    0.28    0.19
  15   2  13    0.62    0.16
  15  -2 -13    0.46    0.16
 -15   2 -13    0.46    0.15
  15  -3  13    0.51    0.20
 -15  -3 -13    0.64    0.24
  15   3 -13    0.69    0.15
  15   3  13    0.61    0.18
 -15   3 -13    0.45    0.19
  15  -3 -13    0.50    0.26
  15  -3 -13    0.23    0.18
  15   0 -14    0.07    0.08
 -15   0 -14    0.05    0.13
  15   0  14   -0.04    0.10
  15   1 -14    2.53    0.20
  15  -1  14    2.40    0.26
 -15  -1 -14    2.75    0.30
 -15   1 -14    2.56    0.23
  15   1  14    2.54    0.25
  15  -1 -14    2.84    0.24
  15   2 -14    0.29    0.11
  15  -2  14    0.18    0.16
 -15  -2 -14    0.35    0.19
  15  -2 -14    0.35    0.15
  15  -2 -14    0.33    0.19
 -15   2 -14    0.12    0.15
  15   2  14    0.29    0.14
  15  -3  14    1.52    0.26
 -15  -3 -14    1.05    0.29
  15   3 -14    1.43    0.20
  15   3  14    1.19    0.21
  15  -3 -14    0.91    0.23
  15  -3 -14    0.68    0.29
 -15   3 -14    1.78    0.25
 -15   0 -15   -0.15    0.11
  15   0  15    0.02    0.11
  15   0 -15   -0.03    0.08
  15  -1  15    0.74    0.16
  15   1 -15    0.52    0.12
 -15  -1 -15    0.24    0.17
  15   1  15    0.45    0.14
  15  -1 -15    0.65    0.14
 -15   1 -15    0.29    0.15
 -15  -2 -15    0.40    0.19
  15  -2  15    0.00    0.14
  15   2 -15    0.13    0.10
  15  -2 -15    0.14    0.14
  15   2  15    0.08    0.13
 -15   2 -15    0.09    0.14
  15  -2 -15    0.26    0.19
 -15  -3 -15    0.68    0.25
  15  -3  15    0.67    0.21
 -15   3 -15    0.40    0.18
  15  -3 -15    0.75    0.22
  15  -3 -15    0.38    0.28
  15   0  16    0.15    0.13
  15   0 -16    0.07    0.09
 -15   0 -16    0.07    0.12
  15   1 -16    1.95    0.20
  15  -1  16    2.43    0.26
 -15  -1 -16    2.24    0.29
  15  -1 -16    2.58    0.26
  15   1  16    2.47    0.25
 -15   1 -16    2.12    0.25
 -15  -2 -16    4.19    0.42
  15   2 -16    3.71    0.26
  15  -2  16    3.98    0.36
  15  -2 -16    3.45    0.37
 -15   2 -16    3.63    0.31
  15   2  16    3.41    0.30
  15  -2 -16    3.77    0.35
  15   0 -17    0.08    0.09
  15   0  17    0.10    0.13
 -15   0 -17    0.08    0.14
  15  -1  17    0.59    0.18
  15   1 -17    0.99    0.15
 -15  -1 -17    0.74    0.22
 -15   1 -17    0.87    0.18
  15   1  17    0.74    0.18
  15  -1 -17    0.74    0.17
  15  -2  17    0.19    0.17
  15   2 -17    0.30    0.13
 -15  -2 -17    0.16    0.21
  15   2  17    0.21    0.15
  15  -2 -17    0.26    0.17
 -15   2 -17    0.01    0.15
  15   0  18    0.00    0.13
 -15   0 -18   -0.17    0.12
  15   0 -18    0.04    0.10
  15   1 -18    5.65    0.33
  15  -1  18    5.35    0.39
 -15  -1 -18    5.90    0.45
 -15   1 -18    6.36    0.40
  15  -1 -18    6.01    0.38
  15   1  18    5.60    0.37
 -15  -2 -18    0.62    0.25
  15   2 -18    0.54    0.14
  15   2  18    0.82    0.18
 -15   2 -18    0.87    0.21
 -15   0 -19   -0.09    0.15
  15   0  19   -0.10    0.12
  15   0 -19    0.00    0.10
  15   1 -19    0.40    0.13
 -15  -1 -19    0.67    0.23
  15  -1  19    0.95    0.21
  15  -1 -19    0.32    0.16
 -15   1 -19    0.84    0.20
  15   1  19    0.68    0.19
  15   2  19    1.46    0.24
  15   0  20   -0.21    0.14
  15   0 -20    0.00    0.10
  15  -1 -20    0.02    0.14
  15   1  20   -0.09    0.15
  16   0   0    5.12    0.29
  16   0   0    5.62    0.27
 -16   0   0    5.57    0.29
  16  -1   0    0.39    0.08
  16  -1   0    0.36    0.11
 -16   1   0    0.51    0.15
  16   1   0    0.53    0.08
  16   1   0    0.37    0.12
 -16   2   0    3.54    0.37
  16   2   0    3.76    0.20
  16  -2   0    3.98    0.30
  16   2   0    4.56    0.33
  16   3   0    2.46    0.32
 -16   3   0    2.22    0.35
  16  -3   0    2.97    0.30
  16   4   0   -0.05    0.22
  16  -4   0    0.14    0.19
 -16   4   0   -0.12    0.23
  16   0  -1    7.99    0.37
  16   0   1    8.10    0.36
  16   0  -1    8.24    0.38
 -16   0   1    8.85    0.39
  16   0   1    8.53    0.38
 -16   0  -1    8.66    0.39
  16  -1   1   16.16    0.58
  16  -1   1   15.65    0.64
 -16   1   1   15.30    0.70
  16   1  -1   15.14    0.59
  16   1  -1   15.74    0.66
  16  -1  -1   16.66    0.65
 -16   1  -1   15.56    0.70
  16   1   1   15.48    0.58
  16   1   1   15.45    0.65
  16  -1  -1   15.68    0.57
  16  -2   1    0.05    0.11
  16   2  -1    0.20    0.07
  16   2  -1    0.01    0.14
 -16   2   1   -0.07    0.15
 -16   2  -1   -0.10    0.15
  16   2   1    0.19    0.12
  16  -2  -1    0.11    0.12
  16   3  -1    1.49    0.25
  16  -3   1    0.60    0.19
 -16   3   1    1.00    0.26
 -16   3  -1    0.86    0.25
  16  -3  -1    0.39    0.16
  16   3   1    0.96    0.22
  16  -4   1    0.14    0.18
 -16   4   1    0.15    0.24
  16   4  -1    0.13    0.23
  16   4   1    0.14    0.21
 -16   4  -1   -0.16    0.23
  16  -4  -1    0.12    0.19
  16   0   2   12.07    0.49
 -16   0  -2   12.67    0.53
 -16   0   2   12.39    0.52
  16   0  -2   12.60    0.51
  16   0  -2   12.46    0.50
  16   0   2   11.76    0.50
  16   1  -2    9.10    0.39
  16  -1   2   10.05    0.40
 -16  -1  -2    9.97    0.41
  16  -1   2    9.56    0.45
  16   1  -2    9.19    0.46
 -16   1   2    9.49    0.51
  16  -1  -2    9.78    0.45
  16   1   2   10.24    0.39
  16   1   2    9.78    0.46
 -16   1  -2    9.59    0.50
  16  -1  -2    9.77    0.38
  16   2  -2    0.89    0.11
  16  -2   2    1.00    0.13
  16   2  -2    1.11    0.20
 -16   2   2    1.15    0.24
  16  -2   2    0.82    0.16
  16  -2  -2    0.84    0.16
 -16   2  -2    0.91    0.21
  16   2   2    0.98    0.17
 -16   3   2    0.01    0.20
  16  -3   2    0.05    0.15
  16   3  -2    0.18    0.16
  16   3   2   -0.20    0.16
  16  -3  -2    0.10    0.14
 -16   3  -2   -0.04    0.18
 -16   4   2   -0.03    0.23
  16   4  -2    0.18    0.23
  16  -4   2    0.14    0.18
 -16   4  -2   -0.12    0.22
  16   4   2   -0.11    0.20
  16  -4  -2    0.05    0.19
  16   0  -3    6.52    0.33
  16   0  -3    6.71    0.31
 -16   0  -3    6.44    0.33
  16   0   3    6.39    0.30
  16   0   3    7.22    0.33
 -16   0   3    6.35    0.33
  16   1  -3    0.36    0.08
  16  -1   3    0.16    0.09
  16  -1   3    0.25    0.10
 -16  -1  -3    0.40    0.09
  16   1  -3    0.33    0.14
 -16   1   3    0.23    0.15
  16  -1  -3    0.47    0.11
  16   1   3    0.32    0.12
 -16   1  -3    0.24    0.13
  16   1   3    0.33    0.07
  16  -2   3    0.11    0.12
  16   2  -3    0.02    0.07
  16   2  -3   -0.01    0.13
 -16   2   3   -0.06    0.17
  16  -2   3    0.10    0.10
  16  -2  -3    0.03    0.09
 -16   2  -3    0.01    0.14
  16   2   3   -0.02    0.11
  16   3  -3    0.05    0.10
 -16   3   3    0.00    0.21
  16  -3   3    0.12    0.14
  16   3  -3    0.21    0.15
  16   3   3    0.00    0.15
  16  -3  -3   -0.03    0.13
 -16   3  -3    0.17    0.19
  16   4  -3    0.69    0.25
  16  -4   3    0.92    0.25
 -16   4   3    0.77    0.32
  16   4   3    1.09    0.27
  16  -4  -3    1.41    0.28
 -16   4  -3    0.50    0.27
  16   0   4   13.27    0.52
  16   0  -4   13.21    0.53
 -16   0   4   13.03    0.55
 -16   0  -4   12.79    0.55
  16   0   4   13.23    0.54
  16   0  -4   13.74    0.54
  16   1  -4    1.45    0.20
  16  -1   4    1.51    0.17
  16  -1   4    1.57    0.16
 -16  -1  -4    1.81    0.17
 -16   1   4    1.85    0.24
  16   1  -4    1.68    0.14
  16   1   4    1.65    0.19
  16  -1  -4    2.13    0.20
 -16   1  -4    1.59    0.21
  16  -2   4    1.20    0.16
  16   2  -4    1.04    0.13
  16  -2   4    1.18    0.19
 -16   2   4    1.11    0.25
  16   2   4    1.11    0.19
 -16   2  -4    1.05    0.22
  16  -2  -4    0.92    0.17
  16  -3   4    3.12    0.33
 -16   3   4    3.50    0.44
  16   3  -4    3.17    0.23
  16   3   4    3.25    0.33
  16  -3  -4    2.64    0.30
 -16   3  -4    3.19    0.37
  16   4  -4    0.59    0.24
  16  -4   4    0.52    0.22
 -16   4   4    0.58    0.30
  16  -4  -4    0.33    0.21
  16   4   4    0.50    0.23
 -16   4  -4    0.13    0.23
  16   0   5    6.96    0.35
  16   0  -5    6.54    0.32
 -16   0  -5    6.88    0.35
  16   0  -5    7.67    0.35
  16   0   5    7.09    0.32
  16  -1   5   16.00    0.62
  16  -1   5   16.60    0.65
 -16   1   5   15.77    0.74
 -16  -1  -5   15.64    0.65
  16   1  -5   15.26    0.61
  16  -1  -5   16.60    0.67
  16   1   5   15.85    0.66
 -16   1  -5   16.55    0.71
  16  -2   5    3.15    0.24
 -16   2   5    3.29    0.36
  16  -2   5    3.19    0.27
  16   2  -5    2.97    0.21
 -16   2  -5    2.94    0.32
  16   2   5    2.95    0.28
  16  -2  -5    3.14    0.26
 -16   3   5    1.81    0.35
  16   3  -5    2.23    0.20
  16  -3   5    1.53    0.25
  16  -3  -5    1.53    0.24
 -16   3  -5    1.62    0.27
  16   3   5    1.67    0.25
 -16   4   5    0.09    0.27
  16  -4  -5    0.06    0.19
  16   4   5    0.04    0.21
 -16   4  -5    0.01    0.24
  16   0  -6   18.14    0.67
  16   0   6   17.04    0.67
  16   0  -6   17.31    0.67
 -16   0  -6   16.74    0.70
  16   0   6   16.94    0.65
  16  -1   6    1.81    0.18
 -16   1   6    1.57    0.23
  16   1  -6    1.76    0.15
 -16  -1  -6    1.89    0.18
  16  -1   6    2.01    0.19
  16  -1  -6    1.61    0.18
  16   1   6    2.24    0.21
 -16   1  -6    2.12    0.22
 -16  -2  -6    4.58    0.32
  16  -2   6    4.60    0.29
  16   2  -6    4.44    0.26
  16  -2   6    4.34    0.32
 -16   2   6    4.24    0.42
 -16   2  -6    4.92    0.37
  16   2   6    4.22    0.32
  16  -2  -6    4.58    0.32
  16  -3   6    0.17    0.17
 -16   3   6    0.54    0.27
  16   3  -6    0.31    0.11
  16   3   6    0.29    0.18
 -16   3  -6    0.27    0.19
  16  -3  -6    0.20    0.16
 -16   4   6    0.03    0.28
  16   4   6    0.06    0.21
 -16   4  -6    0.12    0.23
  16  -4  -6    0.18    0.20
  16   0   7    9.69    0.43
  16   0  -7    9.16    0.43
  16   0  -7    9.22    0.42
 -16   0  -7    9.89    0.45
  16  -1   7    5.68    0.32
  16   1  -7    5.71    0.28
 -16   1   7    5.46    0.42
 -16  -1  -7    5.85    0.33
  16  -1   7    5.53    0.31
  16   1   7    6.19    0.33
 -16   1  -7    5.81    0.36
  16  -1  -7    5.86    0.32
 -16  -2  -7    0.04    0.13
  16  -2   7   -0.03    0.11
  16  -2   7    0.01    0.12
 -16   2   7   -0.14    0.18
  16   2  -7   -0.03    0.08
  16  -2  -7   -0.05    0.11
 -16   2  -7    0.13    0.14
  16   2   7    0.07    0.13
  16   3  -7    0.81    0.14
 -16   3   7    0.47    0.27
  16  -3   7    0.58    0.20
 -16   3  -7    0.89    0.22
  16  -3  -7    0.32    0.17
  16   3   7    0.90    0.20
  16   4  -7    0.03    0.14
 -16   4   7    0.00    0.30
 -16   4  -7    0.50    0.24
  16   4   7    0.00    0.19
  16  -4  -7    0.31    0.22
  16   0  -8   14.95    0.60
 -16   0  -8   15.14    0.64
  16   0  -8   15.58    0.61
  16   0   8   14.54    0.61
 -16   1   8    8.46    0.51
  16  -1   8    9.08    0.42
  16   1  -8    8.69    0.38
 -16  -1  -8    8.18    0.43
  16  -1   8    8.49    0.41
  16   1   8    8.78    0.42
  16  -1  -8    8.87    0.42
 -16   1  -8    8.47    0.45
 -16   2   8    5.86    0.48
  16  -2   8    6.10    0.34
  16  -2   8    5.40    0.36
  16   2  -8    5.44    0.30
 -16  -2  -8    5.69    0.38
 -16   2  -8    5.50    0.38
  16  -2  -8    5.74    0.37
  16   2   8    5.27    0.35
  16  -3   8    0.64    0.19
 -16   3   8    0.49    0.28
  16   3  -8    1.04    0.16
  16  -3  -8    0.75    0.19
 -16   3  -8    0.55    0.20
  16   3   8    1.15    0.22
  16   4  -8   -0.06    0.12
  16   4   8    0.06    0.18
  16  -4  -8   -0.02    0.20
  16   0  -9    6.51    0.32
  16   0   9    5.97    0.34
 -16   0  -9    6.58    0.35
 -16  -1  -9    1.55    0.19
  16  -1   9    1.59    0.18
  16   1  -9    1.50    0.15
  16  -1   9    1.37    0.18
 -16   1  -9    1.44    0.19
  16  -1  -9    1.78    0.19
  16   1   9    1.34    0.17
 -16  -2  -9    0.88    0.19
  16   2  -9    0.81    0.13
  16  -2   9    0.48    0.15
 -16   2  -9    0.80    0.18
  16   2   9    0.71    0.16
  16  -2  -9    0.88    0.17
  16  -3   9    0.96    0.20
 -16   3   9    0.78    0.30
  16   3  -9    1.31    0.18
  16  -3  -9    1.20    0.23
 -16   3  -9    0.82    0.23
  16   3   9    1.10    0.21
  16   4  -9    1.68    0.22
  16  -4  -9    1.26    0.29
  16   4   9    2.32    0.30
  16   0 -10   17.48    0.68
  16   0  10   17.00    0.69
 -16   0 -10   17.08    0.73
  16   1 -10   10.30    0.45
  16  -1  10   10.19    0.48
 -16  -1 -10    9.90    0.51
 -16   1 -10   10.51    0.51
  16  -1 -10    9.99    0.52
  16  -1 -10   11.22    0.49
  16   1  10   10.31    0.48
  16   2 -10    0.29    0.11
  16  -2  10    0.30    0.14
 -16  -2 -10    0.20    0.15
  16   2  10    0.28    0.14
  16  -2 -10    0.10    0.13
  16  -2 -10    0.20    0.18
 -16   2 -10    0.15    0.14
  16  -3  10    0.67    0.19
  16   3 -10    0.93    0.16
 -16   3 -10    0.80    0.22
  16   3  10    0.80    0.20
  16  -3 -10    1.03    0.23
  16   4  10    1.04    0.25
  16   0  11   22.97    0.88
  16   0 -11   23.09    0.88
 -16   0 -11   23.28    0.95
 -16  -1 -11    4.34    0.32
  16  -1  11    4.78    0.31
  16   1 -11    4.87    0.26
  16  -1 -11    4.46    0.34
  16  -1 -11    4.86    0.30
  16   1  11    4.66    0.30
 -16   1 -11    4.53    0.31
  16   2 -11    0.32    0.11
  16  -2  11    0.35    0.15
 -16  -2 -11    0.15    0.16
  16  -2 -11    0.22    0.14
  16  -2 -11    0.17    0.18
 -16   2 -11    0.27    0.14
  16   2  11    0.43    0.15
  16  -3  11   -0.12    0.15
  16   3 -11    0.15    0.12
  16   3  11    0.11    0.15
 -16   3 -11   -0.03    0.16
  16  -3 -11   -0.01    0.16
 -16   0 -12    0.32    0.13
  16   0 -12    0.69    0.12
  16   0  12    0.71    0.14
  16  -1  12    0.84    0.17
  16   1 -12    0.76    0.12
 -16  -1 -12    0.99    0.19
 -16   1 -12    0.84    0.16
  16  -1 -12    0.85    0.16
  16   1  12    0.97    0.17
 -16  -2 -12    2.68    0.31
  16   2 -12    2.49    0.20
  16  -2  12    2.34    0.26
 -16   2 -12    2.14    0.25
  16  -2 -12    1.62    0.28
  16  -2 -12    1.84    0.25
  16   2  12    2.18    0.24
  16   3 -12    0.68    0.16
  16  -3  12    0.83    0.21
 -16   3 -12    0.96    0.22
  16  -3 -12    0.56    0.20
  16   3  12    1.00    0.20
  16   0  13    2.12    0.22
 -16   0 -13    2.37    0.25
  16   0 -13    2.42    0.20
  16  -1  13    2.81    0.26
  16   1 -13    2.31    0.19
 -16  -1 -13    2.68    0.28
  16   1  13    2.54    0.25
 -16   1 -13    2.64    0.24
  16  -1 -13    2.95    0.27
  16   2 -13    0.31    0.11
 -16  -2 -13    0.07    0.17
  16  -2  13    0.23    0.15
 -16   2 -13    0.40    0.16
  16  -2 -13    0.49    0.16
  16   2  13    0.46    0.15
  16  -2 -13    0.33    0.21
  16  -3  13    0.63    0.20
 -16  -3 -13    0.94    0.27
  16   3 -13    1.11    0.17
  16  -3 -13    0.37    0.26
  16  -3 -13    0.91    0.22
  16   3  13    0.72    0.19
 -16   3 -13    0.62    0.22
  16   0  14    2.57    0.24
  16   0 -14    2.71    0.22
 -16   0 -14    2.97    0.29
 -16  -1 -14    1.06    0.21
  16  -1  14    0.75    0.16
  16   1 -14    0.72    0.12
  16   1  14    0.62    0.16
 -16   1 -14    0.61    0.16
  16  -1 -14    1.02    0.17
  16   2 -14    0.78    0.14
  16  -2  14    0.39    0.17
 -16  -2 -14    0.46    0.21
  16   2  14    0.42    0.15
  16  -2 -14    0.55    0.17
 -16   2 -14    0.73    0.18
  16  -2 -14    0.24    0.21
  16  -3  14    0.05    0.20
 -16  -3 -14    0.24    0.22
  16   3 -14    0.17    0.13
  16   3  14    0.26    0.16
 -16   3 -14    0.23    0.18
  16  -3 -14    0.47    0.20
  16  -3 -14   -0.02    0.26
  16   0 -15    0.16    0.10
 -16   0 -15    0.06    0.13
  16   0  15    0.14    0.12
  16  -1  15    2.62    0.27
 -16  -1 -15    2.93    0.32
  16   1 -15    2.54    0.21
  16   1  15    2.36    0.25
  16  -1 -15    2.75    0.27
 -16   1 -15    2.55    0.26
  16  -2  15    0.45    0.18
 -16  -2 -15    0.24    0.20
  16   2 -15    0.47    0.12
  16  -2 -15    0.55    0.17
  16   2  15    0.55    0.16
  16  -2 -15    0.53    0.23
 -16   2 -15    0.30    0.16
 -16  -3 -15    0.43    0.25
  16  -3 -15    0.34    0.29
  16  -3 -15    0.31    0.20
  16   3  15    0.34    0.17
  16   0  16    4.16    0.31
 -16   0 -16    4.63    0.34
  16   0 -16    4.42    0.28
 -16  -1 -16    0.28    0.17
  16   1 -16    0.23    0.11
  16  -1  16    0.13    0.14
 -16   1 -16    0.08    0.14
  16  -1 -16    0.36    0.13
  16   1  16    0.42    0.15
  16  -2  16    0.00    0.15
  16   2 -16    0.39    0.12
 -16  -2 -16    0.54    0.22
  16   2  16    0.35    0.15
  16  -2 -16    0.32    0.17
 -16   2 -16    0.28    0.16
 -16   0 -17    2.70    0.29
  16   0 -17    2.61    0.24
  16   0  17    2.10    0.26
  16   1 -17    0.68    0.14
  16  -1  17    0.38    0.16
 -16  -1 -17    0.45    0.20
 -16   1 -17    0.44    0.16
  16  -1 -17    0.63    0.15
  16   1  17    0.90    0.18
 -16  -2 -17    5.69    0.47
  16   2 -17    5.40    0.32
  16  -2  17    4.91    0.39
  16  -2 -17    4.52    0.38
 -16   2 -17    4.63    0.36
  16   2  17    4.75    0.35
  16   0 -18    0.80    0.16
 -16   0 -18    1.03    0.22
  16   0  18    0.69    0.19
  16  -1  18   -0.05    0.14
 -16  -1 -18   -0.18    0.16
  16   1 -18    0.19    0.11
  16   1  18   -0.07    0.14
 -16   1 -18    0.17    0.14
  16  -1 -18   -0.10    0.11
  16   2  18    4.08    0.33
  16  -2 -18    4.32    0.37
 -16   0 -19    1.15    0.23
  16   0  19    1.88    0.25
  16   0 -19    1.78    0.21
  16  -1  19   -0.07    0.15
 -16  -1 -19    0.16    0.20
  16   1 -19    0.16    0.11
  16  -1 -19    0.35    0.14
 -16   1 -19    0.01    0.15
  16   1  19    0.31    0.16
  16   0 -20    4.19    0.31
  16  -1 -20    0.85    0.19
  17   0   0    0.09    0.08
  17   0   0    0.07    0.07
 -17   0   0    0.13    0.09
  17  -1   0    5.90    0.33
  17   1   0    6.32    0.36
 -17   1   0    5.84    0.39
  17   1   0    5.87    0.27
  17  -1   0    6.28    0.28
  17  -2   0   11.61    0.57
  17   2   0   11.93    0.58
  17   2   0   12.35    0.47
 -17   2   0   11.73    0.65
  17  -3   0    2.21    0.27
 -17   3   0    1.98    0.33
  17   3   0    1.62    0.26
  17  -4   0   -0.17    0.16
  17   4   0   -0.05    0.21
 -17   4   0    0.18    0.25
  17   0  -1    0.06    0.06
  17   0   1   -0.07    0.08
 -17   0   1    0.20    0.09
  17   0   1    0.21    0.07
  17   0  -1    0.15    0.08
 -17   0  -1    0.17    0.09
  17   1  -1    5.18    0.25
 -17   1   1    5.66    0.37
  17  -1   1    5.02    0.26
  17   1  -1    5.01    0.33
  17  -1   1    5.26    0.30
  17   1   1    5.03    0.32
 -17   1  -1    5.30    0.36
  17  -1  -1    5.42    0.25
  17   1   1    5.29    0.25
  17  -1  -1    5.40    0.31
  17   2  -1    3.53    0.32
  17   2  -1    3.25    0.19
 -17   2   1    3.02    0.34
  17  -2   1    3.17    0.28
  17   2   1    3.16    0.30
  17  -2  -1    3.23    0.28
 -17   2  -1    3.18    0.34
 -17   3   1   -0.05    0.20
  17  -3   1   -0.10    0.14
  17   3  -1   -0.09    0.15
  17   3   1   -0.05    0.16
 -17   3  -1   -0.09    0.19
  17  -3  -1    0.04    0.13
  17  -4   1   -0.14    0.17
  17   4  -1    0.14    0.22
 -17   4   1    0.06    0.24
 -17   4  -1   -0.03    0.22
  17  -4  -1   -0.16    0.19
  17   4   1   -0.31    0.20
  17   0  -2    0.24    0.08
  17   0   2    0.21    0.09
 -17   0   2    0.06    0.09
  17   0  -2    0.13    0.08
  17   0   2    0.00    0.07
 -17   0  -2    0.20    0.09
  17  -1   2    6.18    0.30
  17   1  -2    6.04    0.29
 -17   1   2    6.00    0.39
  17  -1   2    6.19    0.34
  17   1  -2    5.90    0.36
 -17   1  -2    6.34    0.39
  17   1   2    6.77    0.28
  17  -1  -2    6.20    0.28
  17   1   2    6.54    0.36
  17  -1  -2    6.78    0.35
 -17   2   2    7.64    0.50
  17   2  -2    7.96    0.45
  17  -2   2    7.83    0.43
  17   2  -2    7.22    0.33
  17   2   2    7.37    0.42
 -17   2  -2    7.33    0.48
  17  -2  -2    7.35    0.43
  17  -3   2    5.49    0.40
 -17   3   2    4.71    0.50
  17   3  -2    4.92    0.39
 -17   3  -2    5.65    0.47
  17  -3  -2    4.66    0.37
  17   3   2    4.91    0.39
 -17   4   2    0.64    0.31
  17  -4   2    0.74    0.25
  17   4  -2    1.18    0.29
 -17   4  -2    0.58    0.28
  17   4   2    0.92    0.26
  17  -4  -2    0.41    0.22
  17   0   3    0.04    0.08
  17   0  -3    0.08    0.07
  17   0  -3    0.15    0.09
 -17   0  -3    0.05    0.08
  17   0   3    0.10    0.07
  17   1  -3    7.85    0.43
 -17   1   3    8.69    0.48
  17  -1   3    8.51    0.41
  17   1  -3    8.25    0.36
 -17  -1  -3    8.30    0.37
  17  -1   3    7.88    0.37
  17   1   3    8.15    0.42
  17  -1  -3    9.01    0.42
  17   1   3    8.25    0.34
 -17   1  -3    8.54    0.46
  17   2  -3    1.13    0.21
 -17   2   3    0.15    0.20
  17  -2   3    1.22    0.19
  17   2  -3    1.34    0.13
  17  -2   3    1.06    0.15
 -17   2  -3    1.34    0.23
  17  -2  -3    1.16    0.19
  17   2   3    1.11    0.18
  17   3  -3    0.82    0.22
  17   3  -3    1.64    0.17
  17  -3   3    1.10    0.22
 -17   3   3    1.04    0.30
 -17   3  -3    0.64    0.23
  17  -3  -3    0.63    0.18
  17   3   3    0.63    0.20
 -17   4   3    1.90    0.39
  17   4  -3    1.60    0.32
  17  -4   3    1.38    0.28
  17  -4  -3    2.07    0.32
  17   4   3    1.60    0.30
 -17   4  -3    1.63    0.34
  17   0  -4    0.11    0.08
  17   0  -4    0.10    0.07
 -17   0  -4    0.08    0.09
  17   0   4   -0.08    0.06
  17   0   4   -0.04    0.08
  17   1  -4   18.64    0.73
 -17   1   4   17.53    0.78
  17  -1   4   16.62    0.69
  17  -1   4   17.04    0.65
  17   1  -4   16.34    0.65
 -17  -1  -4   16.97    0.68
  17   1   4   16.90    0.70
 -17   1  -4   16.99    0.75
  17  -1  -4   17.38    0.70
  17   2  -4    0.01    0.07
  17  -2   4    0.15    0.12
 -17   2   4   -0.07    0.16
  17   2  -4   -0.09    0.13
  17  -2   4    0.02    0.10
  17  -2  -4    0.05    0.10
  17   2   4    0.23    0.12
 -17   2  -4    0.04    0.14
  17   3  -4    1.17    0.15
 -17   3   4    0.65    0.27
  17  -3   4    1.03    0.22
  17   3   4    1.27    0.22
  17  -3  -4    0.68    0.20
 -17   3  -4    1.10    0.26
  17   4  -4    0.79    0.26
 -17   4   4    0.63    0.32
  17  -4   4    0.59    0.24
 -17   4  -4    0.51    0.26
  17  -4  -4    0.91    0.25
  17   4   4    0.53    0.24
  17   0   5   -0.04    0.09
  17   0  -5    0.02    0.07
  17   0   5   -0.05    0.07
 -17   0  -5    0.01    0.09
  17   0  -5    0.03    0.09
  17  -1   5    8.83    0.43
  17  -1   5    9.14    0.42
 -17  -1  -5    9.37    0.43
 -17   1   5    9.42    0.52
  17   1  -5    9.26    0.47
  17   1  -5    9.14    0.40
  17   1   5    9.62    0.45
 -17   1  -5    9.55    0.49
  17  -1  -5    9.17    0.44
 -17   2   5    0.30    0.21
  17  -2   5    0.21    0.13
  17   2  -5    0.43    0.10
  17  -2   5    0.55    0.13
  17  -2  -5    0.27    0.12
  17   2   5    0.34    0.14
 -17   2  -5    0.63    0.19
  17  -3   5    0.81    0.20
  17   3  -5    0.44    0.12
 -17   3   5    0.58    0.27
 -17   3  -5    0.50    0.22
  17   3   5    0.24    0.18
  17  -3  -5    0.39    0.17
  17  -4   5    0.27    0.23
 -17   4   5    0.43    0.30
  17   4  -5    0.63    0.24
 -17   4  -5    0.37    0.26
  17   4   5    0.78    0.25
  17  -4  -5    0.82    0.26
  17   0  -6    0.14    0.07
  17   0   6   -0.15    0.08
  17   0  -6    0.05    0.10
 -17   0  -6   -0.06    0.08
  17  -1   6    7.61    0.38
 -17   1   6    7.97    0.50
  17   1  -6    8.20    0.36
  17  -1   6    7.86    0.40
 -17  -1  -6    8.27    0.40
 -17   1  -6    8.46    0.44
  17  -1  -6    8.11    0.41
  17   1   6    8.60    0.42
  17   2  -6   10.94    0.49
 -17   2   6   11.87    0.68
  17  -2   6   11.65    0.52
  17  -2   6   12.92    0.58
  17  -2  -6   11.11    0.56
  17   2   6   11.73    0.56
 -17   2  -6   11.81    0.62
 -17   3   6    1.00    0.29
  17   3  -6    0.94    0.15
  17  -3   6    1.09    0.24
 -17   3  -6    0.70    0.21
  17   3   6    1.14    0.22
  17  -3  -6    0.92    0.22
 -17   4   6    1.13    0.37
  17  -4  -6    0.84    0.25
  17   4   6    1.15    0.27
 -17   4  -6    1.02    0.30
 -17   0  -7    0.09    0.09
  17   0  -7    0.02    0.07
  17   0  -7    0.02    0.10
  17   0   7    0.02    0.09
 -17   1   7    1.71    0.24
  17  -1   7    1.00    0.16
 -17  -1  -7    1.53    0.17
  17   1  -7    1.36    0.14
  17  -1   7    1.54    0.18
 -17   1  -7    1.47    0.20
  17   1   7    1.54    0.18
  17  -1  -7    1.38    0.17
  17  -2   7    0.11    0.12
  17   2  -7    0.14    0.09
 -17  -2  -7   -0.07    0.12
 -17   2   7    0.00    0.18
  17  -2   7    0.07    0.12
  17  -2  -7    0.07    0.12
  17   2   7   -0.10    0.12
 -17   2  -7   -0.05    0.15
 -17   3   7    1.59    0.35
  17  -3   7    1.31    0.24
  17   3  -7    1.72    0.19
  17  -3  -7    1.16    0.23
  17   3   7    1.47    0.24
 -17   3  -7    1.17    0.26
  17   4  -7    0.58    0.16
  17   4   7    1.06    0.25
  17  -4  -7    0.86    0.26
 -17   0  -8    0.10    0.10
  17   0   8    0.08    0.10
  17   0  -8    0.04    0.07
  17  -1   8    0.67    0.14
  17   1  -8    0.85    0.12
  17  -1   8    0.90    0.14
 -17   1   8    0.72    0.19
 -17  -1  -8    0.90    0.15
  17  -1  -8    0.81    0.14
  17   1   8    1.08    0.16
 -17   1  -8    0.94    0.16
 -17   2   8    1.77    0.32
  17  -2   8    2.19    0.23
 -17  -2  -8    2.37    0.26
  17  -2   8    2.16    0.24
  17   2  -8    2.62    0.20
  17   2   8    2.81    0.27
 -17   2  -8    2.56    0.29
  17  -2  -8    2.26    0.26
 -17   3   8    0.64    0.28
  17   3  -8    0.40    0.12
 -17   3  -8    0.51    0.21
  17   3   8    0.28    0.18
  17  -3  -8    0.33    0.18
  17   4  -8    0.36    0.15
  17   4   8    0.32    0.21
  17   0  -9    0.02    0.07
 -17   0  -9   -0.09    0.09
  17   0   9   -0.07    0.09
  17   1  -9   28.38    1.05
 -17   1   9   29.49    1.19
 -17  -1  -9   29.71    1.14
  17  -1   9   27.35    1.05
  17   1   9   27.78    1.06
 -17   1  -9   27.51    1.14
  17  -1  -9   29.17    1.10
  17  -2   9    0.69    0.16
 -17  -2  -9    0.91    0.20
  17   2  -9    0.96    0.14
 -17   2   9    0.65    0.24
  17  -2   9    0.57    0.18
  17  -2  -9    0.80    0.18
  17   2   9    0.55    0.16
 -17   2  -9    0.90    0.20
  17   3  -9    1.25    0.17
  17  -3   9    0.88    0.20
 -17   3   9    1.49    0.34
 -17   3  -9    1.16    0.24
  17  -3  -9    0.62    0.20
  17   3   9    1.16    0.22
 -17   0 -10    0.07    0.10
  17   0  10    0.00    0.10
  17   0 -10   -0.01    0.07
 -17  -1 -10   17.05    0.74
  17   1 -10   16.17    0.66
  17  -1  10   16.44    0.69
 -17   1 -10   17.02    0.74
  17  -1 -10   16.97    0.71
  17   1  10   16.71    0.69
  17  -2  10    6.85    0.39
 -17  -2 -10    6.38    0.43
  17   2 -10    6.32    0.34
 -17   2 -10    6.30    0.40
  17   2  10    6.21    0.38
  17  -2 -10    6.15    0.40
 -17   3  10    0.49    0.28
  17  -3  10    0.68    0.19
  17   3 -10    0.59    0.14
  17   3  10    0.65    0.19
  17  -3 -10    0.44    0.20
 -17   3 -10    0.46    0.21
  17   0  11   -0.01    0.10
  17   0 -11    0.04    0.07
 -17   0 -11   -0.02    0.11
  17   1 -11    2.78    0.20
  17  -1  11    2.27    0.24
 -17  -1 -11    2.93    0.28
 -17   1 -11    2.96    0.25
  17   1  11    2.53    0.25
  17  -1 -11    2.76    0.23
 -17  -2 -11    1.77    0.26
  17   2 -11    1.73    0.19
  17  -2  11    1.72    0.23
  17   2  11    1.57    0.22
 -17   2 -11    2.11    0.25
  17  -2 -11    1.45    0.23
  17  -3  11    2.64    0.30
  17   3 -11    2.80    0.24
 -17   3  11    2.74    0.44
  17   3  11    2.54    0.29
 -17   3 -11    2.31    0.31
  17  -3 -11    2.08    0.30
  17   0 -12   -0.07    0.07
 -17   0 -12    0.01    0.11
  17   0  12   -0.01    0.09
  17   1 -12    0.95    0.13
 -17  -1 -12    1.32    0.21
  17  -1  12    0.88    0.17
  17  -1 -12    0.94    0.16
  17   1  12    0.75    0.16
 -17   1 -12    1.02    0.19
  17   2 -12    2.42    0.22
 -17  -2 -12    1.94    0.29
  17  -2  12    2.29    0.26
  17  -2 -12    1.54    0.26
 -17   2 -12    2.75    0.29
  17  -2 -12    2.39    0.28
  17   2  12    2.60    0.26
  17  -3  12    1.11    0.23
  17   3 -12    0.95    0.17
 -17   3 -12    0.96    0.24
  17   3  12    1.01    0.22
  17  -3 -12    0.79    0.23
 -17   0 -13   -0.02    0.12
  17   0  13    0.02    0.10
  17   0 -13   -0.01    0.08
  17  -1  13    2.34    0.26
 -17  -1 -13    3.10    0.31
  17   1 -13    3.12    0.22
  17   1  13    3.18    0.26
  17  -1 -13    2.83    0.25
 -17   1 -13    3.27    0.27
  17   2 -13    3.53    0.24
 -17  -2 -13    3.63    0.38
  17  -2  13    3.72    0.34
 -17   2 -13    3.06    0.31
  17  -2 -13    2.19    0.33
  17   2  13    3.11    0.29
  17  -2 -13    3.22    0.32
  17   3 -13    0.18    0.12
  17  -3  13   -0.02    0.17
  17   3  13    0.14    0.17
  17  -3 -13    0.02    0.16
 -17   3 -13    0.09    0.17
 -17   0 -14    0.08    0.13
  17   0 -14    0.12    0.09
  17   0  14    0.00    0.10
  17  -1  14    0.19    0.13
  17   1 -14    0.03    0.08
 -17  -1 -14    0.06    0.15
  17   1  14    0.03    0.12
  17  -1 -14    0.29    0.12
 -17   1 -14    0.05    0.13
  17  -2  14   -0.02    0.14
 -17  -2 -14   -0.03    0.16
  17   2 -14    0.14    0.10
 -17   2 -14   -0.06    0.12
  17   2  14    0.05    0.14
  17  -2 -14    0.01    0.13
  17  -2 -14    0.09    0.21
  17  -3  14    0.17    0.19
  17  -3 -14    0.34    0.20
  17   3  14    0.32    0.17
  17   0 -15    0.01    0.09
 -17   0 -15   -0.05    0.13
  17   0  15    0.06    0.11
  17  -1  15    2.10    0.26
  17   1 -15    2.09    0.21
 -17  -1 -15    2.14    0.28
  17  -1 -15    2.54    0.26
  17   1  15    2.05    0.24
 -17   1 -15    2.09    0.24
 -17  -2 -15    0.66    0.23
  17   2 -15    0.59    0.13
  17  -2  15    0.40    0.18
  17  -2 -15    0.29    0.16
 -17   2 -15    0.19    0.16
  17   2  15    0.47    0.16
 -17  -3 -15    0.75    0.27
  17  -3 -15    0.69    0.22
  17   3  15    1.16    0.22
  17   0 -16   -0.06    0.09
 -17   0 -16   -0.01    0.14
  17   0  16   -0.01    0.12
  17   1 -16    1.95    0.20
 -17  -1 -16    1.92    0.28
  17  -1  16    1.67    0.24
  17   1  16    1.81    0.23
  17  -1 -16    1.25    0.20
 -17   1 -16    1.83    0.24
  17  -2  16   -0.19    0.15
 -17  -2 -16    0.11    0.19
  17   2 -16    0.16    0.11
 -17   2 -16    0.23    0.16
  17   2  16    0.08    0.15
  17  -2 -16    0.07    0.15
 -17   0 -17    0.13    0.15
  17   0  17   -0.08    0.12
  17   0 -17    0.07    0.10
 -17  -1 -17    1.10    0.25
  17   1 -17    0.91    0.16
  17  -1  17    0.86    0.20
  17  -1 -17    0.84    0.18
  17   1  17    0.64    0.17
 -17   1 -17    0.85    0.19
 -17  -2 -17    3.41    0.41
  17  -2  17    2.41    0.31
  17   2  17    2.46    0.27
  17  -2 -17    2.52    0.32
  17   0 -18   -0.04    0.10
  17   0  18   -0.06    0.14
 -17   0 -18    0.09    0.16
  17   1 -18    0.95    0.16
 -17  -1 -18    0.95    0.26
  17  -1  18    1.01    0.22
  17   1  18    0.93    0.20
  17  -1 -18    1.09    0.20
 -17   1 -18    0.81    0.20
  17  -2 -18   -0.08    0.15
 -17   0 -19   -0.03    0.16
  17   0  19   -0.02    0.15
  17   0 -19   -0.15    0.10
  17   1  19    1.07    0.22
  17  -1 -19    1.09    0.20
  18   0   0   24.14    0.89
  18   0   0   23.66    0.89
 -18   0   0   23.82    0.93
  18  -1   0    5.72    0.28
  18  -1   0    5.86    0.33
 -18   1   0    6.21    0.38
  18   1   0    5.86    0.35
  18   1   0    5.62    0.27
 -18   2   0    7.38    0.49
  18   2   0    7.79    0.46
  18  -2   0    8.20    0.45
  18   3   0   -0.09    0.15
  18  -3   0    0.09    0.14
 -18   3   0    0.00    0.21
 -18   4   0    0.22    0.25
  18   4   0    0.14    0.22
  18  -4   0    0.16    0.21
 -18   0   1    0.53    0.10
  18   0   1    0.35    0.10
 -18   0  -1    0.50    0.11
  18   0   1    0.46    0.12
  18   0  -1    0.41    0.09
  18   0  -1    0.48    0.12
 -18   1   1    5.34    0.37
  18  -1   1    5.36    0.32
  18  -1   1    5.76    0.28
  18   1  -1    5.53    0.27
  18   1  -1    5.54    0.35
  18   1   1    5.37    0.26
  18  -1  -1    5.92    0.33
  18  -1  -1    5.09    0.26
  18   1   1    5.76    0.35
 -18   1  -1    5.90    0.38
  18   2  -1    6.63    0.30
 -18   2   1    6.24    0.46
  18  -2   1    6.97    0.41
  18   2  -1    7.02    0.42
  18  -2  -1    7.10    0.42
  18   2   1    6.84    0.42
 -18   2  -1    5.61    0.45
  18  -3   1    0.12    0.14
 -18   3   1   -0.21    0.18
  18   3  -1   -0.07    0.15
 -18   3  -1   -0.28    0.18
  18  -3  -1    0.04    0.14
  18   3   1    0.10    0.17
  18  -4   1    0.12    0.21
  18   4  -1    0.39    0.25
 -18   4   1    0.36    0.27
 -18   4  -1    0.00    0.23
  18   4   1    0.36    0.24
  18  -4  -1    0.18    0.21
  18   0   2    4.65    0.25
 -18   0   2    4.06    0.26
  18   0  -2    4.30    0.27
  18   0  -2    4.55    0.26
 -18   0  -2    4.46    0.27
  18   0   2    4.37    0.27
  18   1  -2    4.98    0.25
  18  -1   2    4.59    0.30
 -18   1   2    4.81    0.36
  18  -1   2    5.06    0.27
  18   1  -2    5.09    0.33
 -18   1  -2    4.47    0.34
  18   1   2    5.38    0.33
  18   1   2    5.26    0.25
  18  -1  -2    5.22    0.31
  18   2  -2    2.95    0.31
  18   2  -2    3.46    0.20
 -18   2   2    3.52    0.37
  18  -2   2    3.88    0.30
  18  -2  -2    3.59    0.30
  18   2   2    3.50    0.31
 -18   2  -2    2.81    0.33
  18  -3   2    1.69    0.25
 -18   3   2    1.55    0.32
  18   3  -2    1.93    0.29
  18   3   2    1.99    0.28
  18  -3  -2    1.18    0.22
 -18   3  -2    1.40    0.30
  18   4  -2    0.35    0.25
 -18   4   2    0.08    0.26
  18  -4   2    0.43    0.21
 -18   4  -2    0.08    0.26
  18   4   2    0.40    0.23
  18  -4  -2    0.22    0.20
  18   0   3   78.68    2.61
  18   0  -3   78.46    2.60
  18   0   3   76.31    2.67
  18   0  -3   78.25    2.69
 -18   0  -3   77.77    2.82
  18  -1   3    4.82    0.27
 -18   1   3    4.46    0.35
  18   1  -3    4.70    0.25
  18  -1   3    4.39    0.29
 -18  -1  -3    4.75    0.26
  18   1  -3    4.77    0.32
  18   1   3    4.72    0.31
  18  -1  -3    4.98    0.30
 -18   1  -3    4.38    0.33
  18   2  -3    9.93    0.43
 -18   2   3   10.92    0.64
  18   2  -3   10.00    0.54
  18  -2   3   10.88    0.53
  18   2   3   10.12    0.52
  18  -2  -3   10.64    0.53
 -18   2  -3    9.92    0.58
 -18   3   3    1.47    0.32
  18   3  -3    1.17    0.25
  18  -3   3    1.59    0.26
 -18   3  -3    1.24    0.28
  18   3   3    1.53    0.25
  18  -3  -3    1.57    0.24
 -18   4   3    0.46    0.31
  18   4  -3    0.91    0.27
  18  -4   3    1.31    0.28
  18   4   3    1.44    0.29
 -18   4  -3    0.89    0.30
  18  -4  -3    1.49    0.31
  18   0  -4   30.83    1.13
  18   0  -4   31.25    1.10
  18   0   4   29.99    1.11
  18   0   4   30.49    1.11
 -18   0  -4   31.53    1.18
  18   1  -4    1.56    0.15
  18   1  -4    1.51    0.21
 -18   1   4    1.11    0.20
  18  -1   4    1.42    0.16
  18  -1   4    1.33    0.17
 -18  -1  -4    1.13    0.14
  18   1   4    1.17    0.18
 -18   1  -4    1.48    0.20
  18  -1  -4    1.46    0.18
  18  -2   4    2.78    0.23
  18  -2   4    2.61    0.27
 -18   2   4    2.90    0.34
  18   2  -4    3.10    0.30
  18   2  -4    2.58    0.19
 -18   2  -4    3.31    0.34
  18  -2  -4    2.70    0.27
  18   2   4    3.02    0.29
 -18   3   4    0.32    0.26
  18   3  -4    0.16    0.17
  18  -3   4    0.08    0.16
  18   3  -4    0.31    0.11
  18   3   4    0.44    0.20
  18  -3  -4    0.27    0.17
 -18   3  -4    0.16    0.19
 -18   4   4    0.36    0.30
  18  -4   4    0.25    0.23
  18   4  -4    0.15    0.23
 -18   4  -4   -0.10    0.22
  18  -4  -4    0.08    0.21
  18   4   4    0.35    0.22
 -18   0  -5   32.84    1.25
  18   0  -5   33.42    1.20
  18   0   5   32.62    1.18
  18   0  -5   33.06    1.17
  18   0   5   31.93    1.17
  18  -1   5    9.94    0.44
 -18   1   5   10.32    0.55
  18  -1   5    9.62    0.46
  18   1  -5   10.25    0.43
  18   1  -5    9.81    0.50
 -18  -1  -5    9.61    0.45
  18  -1  -5    9.91    0.47
  18   1   5   10.41    0.48
 -18   1  -5    9.38    0.50
  18   2  -5    1.87    0.17
 -18   2   5    1.69    0.29
  18  -2   5    2.00    0.24
  18  -2   5    1.76    0.20
  18   2  -5    1.52    0.23
 -18   2  -5    1.81    0.27
  18   2   5    1.92    0.23
  18  -2  -5    1.37    0.20
  18  -3   5    1.88    0.27
  18   3  -5    2.01    0.20
 -18   3   5    1.49    0.33
 -18   3  -5    1.43    0.28
  18   3   5    1.71    0.26
  18  -3  -5    1.78    0.27
  18  -4   5   -0.12    0.21
  18   4   5    0.07    0.22
  18  -4  -5    0.12    0.21
  18   0  -6    3.45    0.23
  18   0   6    3.36    0.24
 -18   0  -6    3.52    0.25
  18   0  -6    3.50    0.25
 -18  -1  -6    1.23    0.16
  18  -1   6    0.90    0.15
  18   1  -6    1.02    0.18
  18  -1   6    0.85    0.15
  18   1  -6    1.15    0.13
 -18   1   6    1.33    0.21
  18  -1  -6    0.87    0.15
 -18   1  -6    0.83    0.17
  18   1   6    0.73    0.16
  18   2  -6    1.75    0.17
  18  -2   6    1.76    0.20
  18  -2   6    1.33    0.21
 -18   2   6    1.58    0.29
  18  -2  -6    1.43    0.21
 -18   2  -6    1.61    0.25
  18   2   6    1.63    0.22
 -18   3   6    0.21    0.25
  18   3  -6    0.11    0.10
  18  -3   6    0.02    0.16
 -18   3  -6   -0.10    0.16
  18  -3  -6    0.11    0.17
  18   3   6    0.19    0.17
  18   4   6    0.01    0.20
  18   0   7   20.90    0.81
 -18   0  -7   20.56    0.85
  18   0  -7   21.20    0.81
  18  -1   7    4.99    0.31
 -18  -1  -7    5.60    0.32
 -18   1   7    5.08    0.40
  18   1  -7    4.99    0.27
  18  -1   7    5.17    0.30
  18   1   7    5.32    0.32
 -18   1  -7    4.48    0.33
  18  -1  -7    4.81    0.30
  18  -2   7    0.65    0.14
  18   2  -7    0.69    0.12
 -18   2   7    0.37    0.23
  18  -2   7    0.51    0.15
  18   2   7    0.56    0.17
 -18   2  -7    0.44    0.18
  18  -2  -7    0.51    0.17
  18   3  -7    1.47    0.17
 -18   3   7    1.75    0.35
  18  -3   7    1.33    0.24
  18  -3  -7    1.22    0.23
 -18   3  -7    1.20    0.26
  18   3   7    1.22    0.23
  18   0  -8    6.86    0.35
 -18   0  -8    6.79    0.37
  18   0   8    7.18    0.37
 -18   1   8    2.63    0.28
  18  -1   8    1.89    0.20
  18  -1   8    2.13    0.21
  18   1  -8    2.56    0.19
 -18  -1  -8    2.58    0.23
  18  -1  -8    2.34    0.23
 -18   1  -8    2.36    0.25
  18   1   8    2.39    0.23
  18  -2   8    1.20    0.20
 -18  -2  -8    1.23    0.21
 -18   2   8    1.52    0.29
  18   2  -8    1.32    0.15
  18  -2   8    1.12    0.19
 -18   2  -8    1.16    0.23
  18  -2  -8    1.20    0.20
  18   2   8    1.30    0.20
 -18   3   8    0.89    0.30
  18   3  -8    0.84    0.14
 -18   3  -8    0.56    0.21
  18   3   8    0.54    0.19
  18  -3  -8    0.50    0.20
  18   4  -8    0.33    0.14
  18   0  -9    4.33    0.25
 -18   0  -9    3.95    0.28
  18   0   9    3.48    0.26
  18   1  -9    3.94    0.24
 -18  -1  -9    3.90    0.29
  18  -1   9    4.15    0.29
 -18   1  -9    4.34    0.31
  18   1   9    4.32    0.29
  18  -1  -9    4.28    0.28
  18   2  -9    1.57    0.17
 -18   2   9    1.63    0.31
  18  -2   9    1.17    0.21
 -18  -2  -9    1.73    0.25
  18  -2   9    1.78    0.22
  18  -2  -9    1.55    0.23
  18   2   9    1.89    0.23
 -18   2  -9    1.46    0.23
 -18   3   9    0.80    0.30
  18   3  -9    0.78    0.14
  18   3   9    0.74    0.20
 -18   3  -9    0.31    0.19
  18  -3  -9    0.46    0.20
  18   0 -10    4.80    0.28
 -18   0 -10    5.07    0.32
  18   0  10    4.62    0.30
  18  -1  10    2.73    0.26
  18   1 -10    2.69    0.21
 -18  -1 -10    3.30    0.29
  18   1  10    2.62    0.25
 -18   1 -10    3.26    0.27
  18  -1 -10    2.93    0.25
 -18  -2 -10    1.93    0.26
  18  -2  10    1.89    0.24
 -18   2  10    2.41    0.35
  18   2 -10    2.02    0.19
  18  -2 -10    1.99    0.25
  18   2  10    1.56    0.22
 -18   2 -10    2.01    0.26
 -18   3  10    0.21    0.27
  18  -3  10    0.34    0.19
  18   3 -10    0.51    0.14
  18  -3 -10    0.49    0.19
  18   3  10    0.66    0.20
 -18   3 -10    0.38    0.19
  18   0 -11   11.38    0.49
 -18   0 -11   10.97    0.53
  18   0  11   10.55    0.51
 -18  -1 -11    0.63    0.16
  18   1 -11    0.49    0.11
  18  -1  11    0.47    0.15
  18  -1 -11    0.33    0.13
  18   1  11    0.33    0.13
 -18   1 -11    0.64    0.16
  18   2 -11    5.00    0.30
 -18  -2 -11    4.94    0.41
  18  -2  11    5.02    0.35
  18   2  11    5.74    0.36
 -18   2 -11    5.08    0.37
  18  -2 -11    5.68    0.38
  18   3 -11    2.38    0.23
 -18   3  11    3.09    0.44
  18  -3  11    1.69    0.27
  18  -3 -11    1.40    0.26
  18   3  11    2.03    0.26
 -18   3 -11    1.97    0.29
  18   0 -12    2.71    0.21
  18   0  12    2.79    0.25
 -18   0 -12    2.60    0.26
  18   1 -12    4.08    0.26
  18  -1  12    4.44    0.32
 -18  -1 -12    4.17    0.34
  18  -1 -12    4.75    0.31
 -18   1 -12    4.81    0.33
  18   1  12    4.72    0.31
 -18  -2 -12    1.12    0.25
  18   2 -12    1.16    0.16
  18  -2  12    1.16    0.21
  18   2  12    1.18    0.20
  18  -2 -12    1.22    0.22
 -18   2 -12    1.13    0.20
  18  -3  12    0.62    0.21
 -18   3  12    0.29    0.30
  18   3 -12    0.29    0.12
  18  -3 -12    0.42    0.20
 -18   3 -12    0.32    0.19
  18   3  12    0.20    0.17
 -18   0 -13    4.20    0.31
  18   0  13    3.66    0.28
  18   0 -13    4.03    0.27
  18   1 -13    1.36    0.16
  18  -1  13    0.97    0.19
 -18  -1 -13    1.36    0.24
  18   1  13    1.26    0.20
 -18   1 -13    1.41    0.20
  18  -1 -13    1.26    0.19
  18   2 -13    0.08    0.10
 -18  -2 -13    0.20    0.20
  18  -2  13    0.29    0.17
  18  -2 -13    0.21    0.15
  18   2  13    0.21    0.15
 -18   2 -13    0.20    0.15
 -18   3  13    1.14    0.37
  18  -3  13    1.81    0.28
  18   3 -13    1.31    0.19
  18  -3 -13    0.98    0.24
  18   3  13    1.28    0.24
  18   0  14    7.39    0.40
 -18   0 -14    6.63    0.42
  18   0 -14    7.48    0.38
  18  -1  14    0.92    0.20
 -18  -1 -14    1.21    0.22
  18   1 -14    0.99    0.15
 -18   1 -14    1.28    0.21
  18  -1 -14    0.83    0.17
  18   1  14    1.12    0.19
  18   2 -14    1.10    0.16
 -18  -2 -14    1.29    0.26
  18  -2  14    1.33    0.24
  18   2  14    0.94    0.19
 -18   2 -14    1.00    0.20
  18  -2 -14    0.68    0.20
  18  -3  14    0.55    0.22
  18  -3 -14    0.44    0.21
  18   3  14    0.78    0.21
 -18   0 -15    3.29    0.30
  18   0  15    3.19    0.29
  18   0 -15    3.12    0.25
  18  -1  15    2.94    0.30
  18   1 -15    3.48    0.25
 -18  -1 -15    3.68    0.36
 -18   1 -15    3.77    0.30
  18   1  15    3.47    0.31
  18  -1 -15    3.07    0.29
 -18  -2 -15    0.08    0.19
  18  -2  15    0.18    0.18
  18   2 -15    0.19    0.11
  18   2  15    0.29    0.16
  18  -2 -15    0.23    0.15
 -18   2 -15    0.17    0.16
  18   0  16    1.93    0.25
  18   0 -16    2.44    0.24
 -18   0 -16    2.70    0.29
  18   1 -16    1.11    0.17
  18  -1  16    1.27    0.22
 -18  -1 -16    1.54    0.26
 -18   1 -16    1.69    0.23
  18   1  16    0.98    0.20
  18  -1 -16    1.09    0.19
  18  -2  16    2.60    0.31
 -18  -2 -16    2.49    0.35
  18   2 -16    2.36    0.23
  18   2  16    1.92    0.25
 -18   2 -16    2.20    0.27
  18  -2 -16    2.72    0.31
  18   0  17    1.85    0.24
  18   0 -17    1.98    0.22
 -18   0 -17    1.74    0.27
  18   1 -17    0.25    0.12
  18  -1  17    0.51    0.18
 -18  -1 -17    0.12    0.18
 -18   1 -17    0.42    0.17
  18   1  17    0.19    0.15
  18  -1 -17    0.45    0.15
  18   2  17    1.05    0.21
  18  -2 -17    1.38    0.24
  18   0 -18    3.54    0.28
 -18   0 -18    3.53    0.36
  18   0  18    3.80    0.34
  18  -1  18    2.10    0.28
 -18  -1 -18    1.71    0.31
  18   1 -18    2.23    0.23
  18   1  18    2.03    0.25
  18  -1 -18    1.92    0.25
  18   0 -19    1.72    0.22
 -19   0   0    0.31    0.10
  19   0   0    0.61    0.11
  19  -1   0   -0.01    0.07
  19  -1   0    0.07    0.09
  19   1   0   -0.13    0.10
 -19   1   0   -0.01    0.13
  19   1   0    0.13    0.07
 -19   2   0    1.17    0.25
  19   2   0    1.40    0.23
  19  -2   0    1.39    0.21
  19   3   0    1.47    0.26
 -19   3   0    1.22    0.28
  19  -3   0    1.07    0.22
  19   4   0    0.01    0.22
  19  -4   0   -0.17    0.19
 -19   0   1    0.03    0.09
  19   0  -1    0.04    0.07
 -19   0  -1    0.02    0.09
  19   0  -1    0.06    0.09
  19   0   1    0.04    0.09
  19   0   1    0.02    0.08
 -19   1   1    3.50    0.31
  19   1  -1    2.99    0.19
  19  -1   1    3.14    0.21
  19   1  -1    2.87    0.26
  19  -1   1    3.19    0.25
  19   1   1    2.93    0.27
  19  -1  -1    3.23    0.25
 -19   1  -1    2.58    0.27
  19   1   1    3.11    0.19
 -19   2   1    4.36    0.40
  19  -2   1    5.51    0.37
  19   2  -1    5.47    0.38
  19   2  -1    4.82    0.25
  19  -2  -1    5.69    0.37
  19   2   1    4.81    0.36
 -19   2  -1    5.55    0.42
 -19   3   1    1.51    0.31
  19  -3   1    0.90    0.22
  19   3  -1    1.20    0.24
  19   3   1    1.12    0.23
 -19   3  -1    0.44    0.24
  19  -3  -1    0.98    0.22
  19   4  -1    0.36    0.24
  19  -4   1    0.23    0.22
  19  -4  -1    0.55    0.24
  19   4   1    0.19    0.22
 -19   0  -2    0.05    0.09
  19   0   2   -0.03    0.09
  19   0   2    0.02    0.07
  19   0  -2    0.10    0.09
  19   0  -2    0.17    0.08
 -19   1   2    0.65    0.18
  19  -1   2    0.53    0.11
  19   1  -2    0.84    0.11
  19   1  -2    0.81    0.17
  19  -1   2    0.65    0.15
  19   1   2    1.02    0.17
  19  -1  -2    0.76    0.15
 -19   1  -2    0.68    0.17
  19  -2   2    2.01    0.25
 -19   2   2    1.50    0.27
  19   2  -2    2.12    0.27
  19   2  -2    1.95    0.16
 -19   2  -2    1.64    0.26
  19  -2  -2    1.88    0.24
  19   2   2    2.25    0.26
  19   3  -2    2.20    0.30
 -19   3   2    2.16    0.34
  19  -3   2    1.87    0.28
 -19   3  -2    2.08    0.35
  19  -3  -2    1.87    0.27
  19   3   2    2.41    0.30
  19  -4   2    0.11    0.23
  19   4   2    0.20    0.23
  19   1  -3   20.43    0.82
  19  -1   3   20.34    0.75
 -19   1   3   19.58    0.86
  19  -1   3   20.23    0.81
  19   1  -3   19.28    0.75
 -19   1  -3   19.97    0.86
  19  -1  -3   20.14    0.81
  19   1   3   19.44    0.80
 -19   2   3    2.61    0.33
  19   2  -3    3.40    0.33
  19   2  -3    2.98    0.20
  19  -2   3    3.11    0.30
  19   2   3    3.21    0.30
 -19   2  -3    2.94    0.33
  19  -2  -3    2.67    0.28
  19  -3   3    1.65    0.26
 -19   3   3    1.10    0.31
  19   3  -3    1.39    0.26
  19   3   3    1.09    0.23
  19  -3  -3    0.62    0.19
 -19   3  -3    1.27    0.29
  19   4   3    1.02    0.27
 -19   0  -4    0.39    0.11
  19   0   4    0.27    0.10
  19   0   4    0.17    0.08
  19   0  -4    0.16    0.10
  19   1  -4    3.78    0.30
  19  -1   4    3.99    0.26
 -19  -1  -4    3.96    0.25
  19  -1   4    3.88    0.28
 -19   1   4    3.83    0.33
  19   1  -4    4.27    0.23
  19  -1  -4    4.55    0.29
  19   1   4    4.07    0.30
 -19   1  -4    3.90    0.31
  19   2  -4    0.03    0.15
  19  -2   4    0.03    0.12
  19   2  -4    0.07    0.08
 -19   2   4    0.37    0.20
  19   2   4    0.01    0.12
  19  -2  -4    0.03    0.11
 -19   2  -4   -0.03    0.16
 -19   3   4    0.11    0.23
  19  -3   4    0.37    0.19
  19   3  -4    0.39    0.20
  19  -3  -4    0.40    0.18
 -19   3  -4    0.29    0.21
  19   3   4    0.67    0.21
  19   0  -5    0.22    0.09
  19   0  -5    0.19    0.10
  19   0   5    0.13    0.10
 -19   0  -5    0.10    0.10
 -19   1   5    1.67    0.23
  19  -1   5    1.30    0.17
  19   1  -5    1.40    0.21
 -19  -1  -5    1.55    0.16
  19   1  -5    1.77    0.16
  19  -1   5    1.47    0.18
 -19   1  -5    1.34    0.20
  19   1   5    1.92    0.22
  19  -1  -5    1.57    0.19
  19  -2   5    2.57    0.23
  19  -2   5    2.48    0.27
 -19   2   5    2.09    0.31
  19   2  -5    2.40    0.19
  19   2  -5    2.70    0.30
  19  -2  -5    2.17    0.25
 -19   2  -5    2.86    0.32
  19   2   5    2.51    0.26
  19   3  -5    0.90    0.14
  19  -3   5    0.56    0.21
  19   3  -5    0.80    0.22
 -19   3   5    0.23    0.25
  19  -3  -5    0.43    0.18
 -19   3  -5    0.74    0.24
  19   3   5    0.76    0.21
  19   0  -6    0.00    0.08
  19   0  -6   -0.04    0.09
 -19   0  -6    0.20    0.10
  19   0   6    0.01    0.10
  19   1  -6   12.98    0.61
 -19  -1  -6   13.17    0.58
  19  -1   6   12.27    0.55
 -19   1   6   12.82    0.65
  19  -1   6   14.04    0.58
  19   1  -6   13.57    0.54
  19  -1  -6   13.51    0.59
  19   1   6   13.65    0.59
 -19   1  -6   12.34    0.61
 -19   2   6    1.70    0.30
  19   2  -6    1.66    0.24
  19   2  -6    2.12    0.18
  19  -2   6    1.94    0.21
  19  -2   6    1.94    0.25
  19   2   6    1.71    0.23
  19  -2  -6    1.64    0.22
 -19   2  -6    1.36    0.24
 -19   3   6    1.94    0.37
  19   3  -6    1.36    0.17
  19  -3   6    1.24    0.25
  19  -3  -6    1.56    0.26
 -19   3  -6    1.04    0.25
  19   3   6    1.92    0.27
  19   0   7    0.01    0.10
 -19   0  -7   -0.04    0.10
  19   0  -7    0.03    0.08
 -19  -1  -7    2.41    0.22
  19   1  -7    2.28    0.18
  19  -1   7    2.01    0.21
  19  -1   7    2.14    0.21
  19   1  -7    2.02    0.25
  19  -1  -7    1.95    0.22
 -19   1  -7    1.82    0.23
  19   1   7    2.18    0.23
  19  -2   7    1.12    0.20
 -19   2   7    1.30    0.28
  19  -2   7    1.22    0.19
  19   2  -7    1.43    0.15
  19  -2  -7    1.12    0.20
 -19   2  -7    1.10    0.22
  19   2   7    0.87    0.18
  19   3  -7    0.40    0.11
  19  -3   7    0.59    0.22
 -19   3   7    0.00    0.23
  19   3   7    0.29    0.18
 -19   3  -7    0.52    0.21
  19  -3  -7    0.41    0.19
  19   0  -8    0.04    0.08
 -19   0  -8   -0.03    0.10
  19   0   8   -0.11    0.09
  19   1  -8    0.74    0.17
  19  -1   8    0.75    0.15
 -19  -1  -8    1.00    0.17
  19   1  -8    1.21    0.14
 -19   1  -8    0.93    0.18
  19  -1  -8    0.80    0.15
  19   1   8    1.19    0.18
  19  -2   8    5.99    0.39
  19  -2   8    5.87    0.37
  19   2  -8    5.88    0.31
 -19   2   8    6.47    0.52
 -19   2  -8    5.90    0.42
  19   2   8    6.18    0.38
  19  -2  -8    5.84    0.40
  19   3  -8    2.63    0.22
  19  -3   8    1.89    0.29
 -19   3   8    3.83    0.46
  19  -3  -8    1.93    0.29
 -19   3  -8    3.19    0.36
  19   3   8    2.40    0.30
 -19   0  -9   -0.06    0.10
  19   0  -9   -0.07    0.08
  19   0   9   -0.08    0.10
 -19  -1  -9    0.72    0.15
  19  -1   9    0.72    0.16
  19   1  -9    0.72    0.12
  19  -1  -9    0.71    0.14
 -19   1  -9    0.60    0.16
  19   1   9    0.67    0.15
  19  -2   9    0.74    0.20
  19   2  -9    0.91    0.14
  19  -2   9    0.96    0.19
 -19   2   9    0.59    0.26
  19   2   9    1.33    0.21
 -19   2  -9    0.96    0.21
  19  -2  -9    1.09    0.20
  19   3  -9    1.68    0.19
 -19   3   9    2.03    0.40
  19  -3  -9    1.18    0.25
 -19   3  -9    1.60    0.28
  19   3   9    1.77    0.26
  19   0 -10    0.05    0.08
  19   0  10    0.17    0.12
 -19   0 -10   -0.07    0.11
  19  -1  10    0.15    0.12
  19   1 -10    0.05    0.09
 -19  -1 -10    0.13    0.13
 -19   1 -10    0.00    0.12
  19  -1 -10    0.11    0.10
  19   1  10   -0.01    0.10
 -19   2  10    4.82    0.48
 -19  -2 -10    5.31    0.40
  19   2 -10    5.42    0.30
  19  -2  10    5.61    0.36
 -19   2 -10    4.63    0.39
  19  -2 -10    5.19    0.37
  19   2  10    5.19    0.35
  19   3 -10    1.58    0.19
 -19   3  10    1.89    0.38
 -19   3 -10    1.34    0.27
  19   3  10    1.43    0.25
  19  -3 -10    1.35    0.26
 -19   0 -11    0.00    0.12
  19   0  11   -0.02    0.11
  19   0 -11    0.06    0.08
 -19  -1 -11    3.19    0.29
  19  -1  11    2.62    0.26
  19   1 -11    3.06    0.22
  19  -1 -11    3.22    0.26
  19   1  11    2.44    0.25
 -19   1 -11    2.99    0.27
  19  -2  11    0.57    0.17
 -19   2  11    0.15    0.22
 -19  -2 -11    0.77    0.21
  19   2 -11    0.46    0.12
 -19   2 -11    0.63    0.18
  19  -2 -11    0.30    0.16
  19   2  11    0.65    0.18
  19   3 -11    1.53    0.19
 -19   3  11    1.30    0.36
 -19   3 -11    1.27    0.25
  19   3  11    1.00    0.23
  19  -3 -11    0.88    0.24
 -19   0 -12    0.09    0.13
  19   0 -12   -0.08    0.06
  19   0  12    0.04    0.12
  19   1 -12    4.64    0.28
 -19  -1 -12    3.95    0.35
  19  -1  12    4.35    0.33
 -19   1 -12    4.66    0.33
  19   1  12    4.45    0.31
  19  -1 -12    4.92    0.32
  19   2 -12    0.60    0.13
  19  -2  12    0.58    0.18
 -19  -2 -12    1.01    0.22
  19  -2 -12    0.74    0.19
 -19   2 -12    0.71    0.19
  19   2  12    0.59    0.17
  19   3 -12    0.39    0.14
 -19   3  12    0.10    0.29
  19  -3  12    0.37    0.20
  19  -3 -12    0.41    0.20
  19   3  12    0.17    0.18
  19   0 -13    0.00    0.08
 -19   0 -13   -0.03    0.12
  19   0  13    0.10    0.11
  19   1 -13    0.03    0.08
 -19  -1 -13    0.13    0.15
  19  -1  13    0.03    0.12
 -19   1 -13    0.09    0.14
  19  -1 -13    0.03    0.11
  19   1  13    0.06    0.13
  19  -2  13    5.03    0.38
 -19  -2 -13    4.74    0.45
  19   2 -13    5.13    0.30
  19   2  13    4.85    0.34
 -19   2 -13    4.76    0.35
  19  -2 -13    4.64    0.37
 -19   3  13    2.16    0.42
  19  -3  13    1.62    0.28
  19   3  13    1.41    0.25
  19   0  14    0.10    0.12
  19   0 -14    0.00    0.09
 -19   0 -14   -0.02    0.13
 -19  -1 -14    0.76    0.20
  19  -1  14    0.67    0.17
  19   1 -14    0.66    0.13
 -19   1 -14    0.93    0.19
  19  -1 -14    0.77    0.17
  19   1  14    1.00    0.19
 -19  -2 -14    1.15    0.26
  19  -2  14    0.59    0.20
  19   2 -14    0.85    0.16
 -19   2 -14    0.47    0.18
  19  -2 -14    0.88    0.21
  19   2  14    0.72    0.18
  19   0  15    0.14    0.13
  19   0 -15    0.12    0.10
 -19   0 -15    0.01    0.15
  19   1 -15    0.76    0.14
  19  -1  15    1.15    0.21
 -19  -1 -15    0.80    0.21
 -19   1 -15    0.93    0.20
  19   1  15    0.95    0.19
  19  -1 -15    1.04    0.19
  19  -2  15   -0.12    0.16
  19   2 -15   -0.01    0.10
 -19  -2 -15   -0.17    0.18
  19  -2 -15   -0.06    0.14
 -19   2 -15    0.05    0.15
  19   2  15   -0.03    0.14
  19   0 -16    0.04    0.11
 -19   0 -16    0.09    0.16
  19   0  16    0.09    0.13
  19   1 -16    1.89    0.21
 -19  -1 -16    1.92    0.28
  19  -1  16    1.93    0.26
 -19   1 -16    2.15    0.26
  19   1  16    1.95    0.25
  19  -1 -16    1.81    0.24
  19  -2  16    2.29    0.31
 -19  -2 -16    3.31    0.41
  19  -2 -16    2.47    0.31
  19   2  16    3.01    0.31
  19   0 -17    0.10    0.11
 -19   0 -17    0.10    0.17
  19   0  17    0.17    0.15
 -19  -1 -17    4.99    0.42
  19  -1  17    5.05    0.38
  19   1 -17    4.74    0.31
  19  -1 -17    3.68    0.33
  19   1  17    4.70    0.35
 -19   1 -17    5.04    0.36
  19   0 -18    0.00    0.11
  19   0  18    0.01    0.14
 -19   0 -18   -0.09    0.16
  19  -1 -18    2.86    0.31
 -20   0   0   28.78    1.11
  20   0   0   29.26    1.06
  20   0   0   28.66    1.07
  20  -1   0    0.33    0.09
  20   1   0    0.41    0.14
  20  -1   0    0.42    0.13
  20   1   0    0.41    0.10
 -20   1   0    0.39    0.17
  20  -2   0    0.33    0.15
  20   2   0    0.27    0.16
 -20   2   0    0.19    0.18
  20  -3   0   -0.02    0.15
 -20   3   0   -0.02    0.21
  20   3   0    0.19    0.18
  20   0   1    4.15    0.28
 -20   0  -1    4.90    0.28
  20   0   1    4.49    0.27
  20   0  -1    4.73    0.30
  20   0  -1    4.95    0.28
 -20   1   1   10.69    0.55
  20  -1   1   10.60    0.51
  20   1  -1   10.60    0.45
  20   1  -1   10.16    0.52
  20  -1   1   11.72    0.46
  20   1   1    9.65    0.51
  20  -1  -1   10.87    0.51
  20   1   1   11.19    0.45
 -20   1  -1   10.85    0.55
  20  -2   1    0.50    0.16
 -20   2   1    0.53    0.20
  20   2  -1    0.41    0.18
 -20   2  -1    0.63    0.22
  20  -2  -1    0.46    0.16
  20   2   1    0.59    0.17
  20   3  -1    0.07    0.17
 -20   3   1   -0.07    0.21
  20  -3   1   -0.01    0.15
  20   3   1    0.25    0.18
  20  -3  -1   -0.15    0.15
 -20   3  -1    0.05    0.22
  20   0   2    7.86    0.38
  20   0  -2    6.64    0.36
  20   0  -2    7.70    0.38
  20   0   2    7.86    0.37
 -20   0  -2    7.99    0.38
  20   1  -2    4.10    0.23
  20   1  -2    3.57    0.30
  20  -1   2    3.73    0.28
 -20   1   2    4.11    0.34
  20  -1   2    4.18    0.25
  20   1   2    4.09    0.31
  20  -1  -2    3.99    0.29
 -20   1  -2    3.82    0.32
  20  -2   2    3.70    0.32
  20   2  -2    4.17    0.23
 -20   2   2    4.00    0.40
  20   2  -2    4.04    0.36
 -20   2  -2    4.87    0.39
  20   2   2    4.55    0.34
  20  -2  -2    4.36    0.34
  20   3  -2   -0.09    0.16
  20  -3   2   -0.07    0.15
 -20   3   2    0.27    0.24
  20  -3  -2    0.09    0.15
  20   3   2   -0.03    0.16
 -20   3  -2    0.02    0.21
  20   0   3   23.65    0.90
  20   0  -3   24.34    0.90
  20   0  -3   24.30    0.92
 -20   0  -3   24.22    0.95
  20   0   3   23.23    0.90
  20  -1   3    1.75    0.20
  20   1  -3    1.85    0.23
  20   1  -3    1.89    0.17
 -20   1   3    1.71    0.23
  20  -1   3    1.74    0.18
  20   1   3    2.29    0.24
 -20   1  -3    1.94    0.23
  20  -1  -3    1.96    0.22
 -20   2   3    1.42    0.27
  20   2  -3    1.69    0.15
  20  -2   3    1.24    0.21
  20   2  -3    1.20    0.22
  20   2   3    1.55    0.23
  20  -2  -3    1.62    0.23
 -20   2  -3    0.98    0.22
  20  -3   3    1.17    0.25
 -20   3   3    0.47    0.25
  20   3  -3    0.78    0.23
  20   3   3    0.80    0.21
 -20   3  -3    0.59    0.25
  20  -3  -3    0.45    0.18
 -20   0  -4   49.85    1.81
  20   0   4   47.10    1.69
  20   0   4   47.41    1.72
  20   0  -4   51.43    1.69
  20   0  -4   48.27    1.74
  20   1  -4    2.38    0.19
  20  -1   4    2.34    0.23
  20  -1   4    2.16    0.20
 -20   1   4    2.66    0.27
  20   1  -4    2.37    0.26
 -20   1  -4    2.21    0.25
  20   1   4    2.53    0.25
  20  -1  -4    2.25    0.23
  20  -2   4    0.76    0.18
 -20   2   4    0.97    0.25
  20   2  -4    1.15    0.22
  20   2  -4    1.00    0.13
  20   2   4    0.76    0.18
 -20   2  -4    0.72    0.23
  20  -2  -4    0.75    0.18
  20   3  -4    0.73    0.23
  20  -3   4    0.34    0.19
 -20   3   4    0.29    0.25
  20  -3  -4    0.38    0.18
 -20   3  -4    0.48    0.23
  20   3   4    0.48    0.20
 -20   0  -5    0.04    0.10
  20   0  -5    0.05    0.08
  20   0  -5    0.10    0.10
  20   0   5    0.11    0.11
  20   1  -5    0.85    0.12
  20  -1   5    0.47    0.13
  20  -1   5    0.88    0.15
 -20  -1  -5    1.07    0.14
 -20   1   5    0.57    0.18
  20   1  -5    1.00    0.19
  20   1   5    0.87    0.17
 -20   1  -5    0.59    0.17
  20  -1  -5    1.06    0.16
 -20   2   5    1.56    0.28
  20   2  -5    1.68    0.16
  20  -2   5    1.78    0.24
  20   2  -5    1.41    0.24
  20   2   5    1.83    0.23
  20  -2  -5    1.30    0.21
 -20   2  -5    1.55    0.26
  20   3  -5    0.22    0.19
 -20   3   5   -0.07    0.23
  20  -3   5    0.38    0.21
  20  -3  -5    0.31    0.17
  20   3   5    0.35    0.19
 -20   3  -5    0.20    0.20
 -20   0  -6    2.35    0.22
  20   0   6    2.52    0.23
  20   0  -6    2.36    0.20
  20   1  -6    1.05    0.19
 -20  -1  -6    1.00    0.15
  20  -1   6    0.91    0.16
  20  -1   6    1.16    0.17
  20   1  -6    1.13    0.14
  20  -1  -6    0.96    0.16
 -20   1  -6    0.65    0.17
  20   1   6    0.91    0.17
  20  -2   6    0.88    0.20
  20   2  -6    1.32    0.15
 -20   2   6    0.56    0.23
  20  -2   6    0.85    0.17
  20   2  -6    1.06    0.21
  20   2   6    1.11    0.20
 -20   2  -6    1.19    0.24
  20  -2  -6    0.91    0.18
  20   3  -6    0.01    0.17
  20   3  -6    0.13    0.10
  20  -3   6   -0.11    0.17
 -20   3   6    0.32    0.25
  20  -3  -6    0.03    0.15
 -20   3  -6    0.06    0.19
  20   3   6    0.28    0.18
  20   0  -7    1.30    0.16
 -20   0  -7    0.97    0.16
  20   0   7    1.03    0.17
  20   1  -7    2.57    0.27
  20  -1   7    2.59    0.24
  20   1  -7    2.50    0.20
  20  -1   7    2.44    0.24
 -20  -1  -7    2.60    0.24
  20  -1  -7    2.46    0.25
 -20   1  -7    2.87    0.26
  20   1   7    2.31    0.24
  20  -2   7   -0.03    0.14
 -20   2   7    0.12    0.20
  20   2  -7   -0.03    0.14
  20  -2   7    0.03    0.13
  20   2  -7    0.08    0.08
  20  -2  -7   -0.10    0.10
  20   2   7    0.36    0.15
 -20   2  -7   -0.07    0.15
  20   3  -7    0.32    0.12
  20  -3   7    0.21    0.20
 -20   3   7    0.34    0.27
  20   3  -7    0.56    0.21
  20  -3  -7   -0.05    0.15
  20   3   7    0.34    0.20
 -20   3  -7    0.46    0.21
 -20   0  -8    2.62    0.24
  20   0   8    2.51    0.24
  20   0  -8    2.76    0.22
  20   1  -8    0.52    0.16
  20  -1   8    0.72    0.15
  20   1  -8    0.87    0.13
 -20  -1  -8    0.75    0.16
 -20   1  -8    0.61    0.16
  20   1   8    0.35    0.14
  20  -1  -8    0.57    0.13
  20  -2   8    2.33    0.25
  20  -2   8    2.42    0.28
 -20   2   8    2.07    0.33
  20   2  -8    2.61    0.21
  20   2   8    3.27    0.30
 -20   2  -8    2.85    0.31
  20  -2  -8    2.45    0.28
 -20   3   8    3.22    0.45
  20   3  -8    2.79    0.23
  20  -3   8    2.43    0.34
 -20   3  -8    2.90    0.36
  20   3   8    3.04    0.33
  20  -3  -8    2.32    0.31
  20   0  -9    6.33    0.33
 -20   0  -9    5.70    0.35
  20   0   9    5.49    0.34
  20   1  -9    2.28    0.25
  20   1  -9    2.17    0.19
 -20  -1  -9    2.37    0.24
  20  -1   9    2.33    0.24
 -20   1  -9    2.77    0.28
  20  -1  -9    2.25    0.24
  20   1   9    2.30    0.24
  20  -2   9    5.55    0.36
  20   2  -9    5.28    0.30
 -20   2   9    5.10    0.49
  20  -2   9    5.27    0.38
 -20   2  -9    5.30    0.40
  20  -2  -9    5.22    0.38
  20   2   9    5.17    0.36
 -20   3   9    0.17    0.29
  20   3  -9    0.24    0.11
  20   3   9    0.26    0.18
  20  -3  -9    0.33    0.19
 -20   3  -9    0.34    0.20
  20   0  10    7.85    0.42
 -20   0 -10    8.27    0.44
  20   0 -10    8.47    0.41
  20   1 -10    3.12    0.22
 -20  -1 -10    3.09    0.28
  20  -1  10    2.69    0.27
 -20   1 -10    2.86    0.28
  20  -1 -10    2.88    0.28
  20   1  10    2.68    0.26
  20   2 -10    4.96    0.30
 -20   2  10    5.19    0.49
  20  -2  10    5.12    0.36
  20   2  10    5.20    0.36
 -20   2 -10    5.03    0.38
  20  -2 -10    5.20    0.38
 -20   3  10    1.27    0.35
  20   3 -10    1.92    0.20
 -20   3 -10    1.61    0.28
  20   3  10    1.76    0.27
  20  -3 -10    1.23    0.26
 -20   0 -11    0.02    0.12
  20   0  11   -0.04    0.11
  20   0 -11    0.21    0.10
 -20  -1 -11    0.81    0.18
  20  -1  11    0.73    0.17
  20   1 -11    0.54    0.12
  20   1  11    0.61    0.15
 -20   1 -11    0.53    0.16
  20  -1 -11    0.40    0.14
  20   2 -11    1.94    0.20
  20  -2  11    1.92    0.25
  20   2  11    2.17    0.26
 -20   2 -11    2.21    0.28
  20  -2 -11    2.27    0.28
  20   3 -11    7.77    0.40
 -20   3  11    7.23    0.64
  20   3  11    7.97    0.48
  20   0 -12    5.52    0.32
  20   0  12    5.24    0.34
 -20   0 -12    5.73    0.36
 -20  -1 -12    0.06    0.15
  20  -1  12    0.37    0.15
  20   1 -12    0.27    0.10
 -20   1 -12    0.41    0.16
  20   1  12    0.09    0.11
  20  -1 -12    0.44    0.14
  20   2 -12    2.07    0.21
 -20  -2 -12    2.06    0.31
  20  -2  12    1.78    0.25
  20   2  12    2.05    0.25
  20  -2 -12    1.80    0.27
 -20   2 -12    1.71    0.25
 -20   3  12    0.49    0.31
 -20   0 -13    3.53    0.30
  20   0 -13    3.68    0.26
  20   0  13    3.07    0.29
  20  -1  13    2.25    0.26
  20   1 -13    2.16    0.21
 -20  -1 -13    2.16    0.27
  20   1  13    1.78    0.23
 -20   1 -13    1.96    0.25
  20  -1 -13    1.74    0.23
  20  -2  13    0.33    0.18
 -20  -2 -13    0.31    0.21
  20   2 -13    0.15    0.10
 -20   2 -13    0.18    0.15
  20  -2 -13    0.11    0.16
  20   2  13   -0.05    0.15
 -20   3  13    1.65    0.39
  20  -3  13    2.27    0.31
  20   0  14    1.63    0.22
 -20   0 -14    1.92    0.25
  20   0 -14    2.13    0.22
 -20  -1 -14    0.70    0.21
  20   1 -14    0.75    0.14
  20  -1  14    0.45    0.17
 -20   1 -14    0.56    0.18
  20   1  14    0.58    0.17
  20  -1 -14    0.74    0.17
 -20  -2 -14    0.92    0.26
  20  -2  14    0.85    0.23
  20   2 -14    0.98    0.16
  20   2  14    0.96    0.20
  20  -2 -14    0.78    0.21
 -20   2 -14    1.54    0.24
  20   0 -15    0.27    0.13
 -20   0 -15    0.53    0.19
  20   0  15    0.34    0.14
  20   1 -15    0.36    0.12
 -20  -1 -15    0.41    0.21
  20  -1  15    0.33    0.17
  20   1  15    0.25    0.15
  20  -1 -15    0.45    0.15
 -20   1 -15    0.36    0.17
  20  -2  15    0.24    0.19
 -20  -2 -15   -0.22    0.20
  20   2 -15    0.08    0.10
  20  -2 -15   -0.11    0.15
  20   2  15    0.09    0.15
  20   0  16    2.85    0.30
  20   0 -16    3.19    0.27
 -20   0 -16    3.50    0.32
  20  -1  16    1.30    0.23
 -20  -1 -16    1.37    0.28
  20   1 -16    1.15    0.17
  20   1  16    1.32    0.22
  20  -1 -16    1.16    0.20
 -20   1 -16    1.13    0.21
 -20  -2 -16    2.46    0.36
  20   0 -17   -0.12    0.10
 -20   0 -17    0.46    0.20
  20   0  17    0.06    0.15
 -20  -1 -17    4.34    0.42
  20  -1 -17    4.24    0.34
  20   1  17    4.02    0.34
  21   0   0    0.80    0.13
  21  -1   0   10.72    0.52
  21   1   0   10.55    0.53
  21   1   0   10.87    0.46
 -21   1   0   11.06    0.56
  21  -2   0    4.00    0.34
  21   2   0    4.15    0.37
 -21   2   0    4.50    0.40
  21  -3   0    0.03    0.16
  21   3   0    0.16    0.17
 -21   3   0    0.06    0.22
  21   0   1    0.12    0.09
  21   0  -1    0.22    0.10
 -21   0  -1    0.00    0.09
  21   0   1    0.01    0.10
  21   0  -1    0.21    0.10
  21   1  -1    1.17    0.19
  21  -1   1    1.61    0.20
 -21   1   1    1.12    0.20
  21  -1   1    1.09    0.14
  21   1  -1    1.48    0.15
  21   1   1    1.15    0.19
 -21   1  -1    1.07    0.20
  21  -1  -1    1.45    0.19
 -21   2   1    8.16    0.53
  21   2  -1    7.96    0.48
  21  -2   1    8.65    0.49
  21  -2  -1    8.44    0.49
  21   2   1    8.92    0.49
 -21   2  -1    7.98    0.52
  21   3  -1    0.57    0.21
  21  -3   1    0.99    0.23
 -21   3   1    0.22    0.23
  21  -3  -1    0.30    0.18
 -21   3  -1    0.58    0.26
  21   3   1    0.90    0.21
  21   0   2    0.17    0.11
  21   0  -2    0.20    0.11
  21   0  -2    0.25    0.10
 -21   0  -2    0.28    0.10
  21   0   2    0.08    0.09
  21  -1   2    6.37    0.34
  21  -1   2    6.99    0.39
 -21   1   2    7.12    0.43
  21   1  -2    6.83    0.33
  21   1  -2    6.51    0.40
  21   1   2    6.28    0.39
  21  -1  -2    6.72    0.39
 -21   1  -2    6.54    0.41
 -21   2   2    5.82    0.44
  21   2  -2    5.91    0.41
  21  -2   2    6.09    0.40
  21   2   2    6.20    0.42
 -21   2  -2    6.17    0.45
  21  -2  -2    5.77    0.41
 -21   3   2    0.42    0.26
  21   3  -2    0.42    0.21
  21  -3   2    0.60    0.21
 -21   3  -2    0.04    0.21
  21   3   2    0.57    0.19
  21  -3  -2    0.09    0.16
  21   0  -3    0.29    0.10
  21   0  -3    0.37    0.12
 -21   0  -3    0.46    0.11
 -21   1   3   30.02    1.22
  21   1  -3   28.71    1.09
  21   1  -3   29.39    1.14
  21  -1   3   30.93    1.15
  21  -1   3   30.61    1.08
 -21   1  -3   30.19    1.21
  21  -1  -3   29.33    1.16
  21   1   3   29.10    1.13
  21  -2   3    0.83    0.19
 -21   2   3    0.53    0.21
  21   2  -3    0.69    0.12
  21   2  -3    0.59    0.18
 -21   2  -3    0.73    0.22
  21   2   3    0.67    0.19
  21  -2  -3    0.49    0.18
  21   3  -3    2.89    0.35
 -21   3   3    2.03    0.36
  21  -3   3    2.80    0.34
  21  -3  -3    2.28    0.30
 -21   3  -3    2.74    0.37
  21   3   3    2.78    0.33
  21   0   4    0.17    0.10
  21   1  -4    0.14    0.09
 -21   1   4   -0.10    0.14
  21  -1   4    0.03    0.10
  21   1  -4    0.29    0.14
  21  -1   4    0.05    0.12
 -21   1  -4    0.09    0.13
  21  -1  -4    0.08    0.11
  21   1   4    0.14    0.13
 -21   2   4    1.09    0.25
  21  -2   4    1.48    0.23
  21   2  -4    1.63    0.25
  21   2  -4    1.52    0.16
 -21   2  -4    1.50    0.27
  21   2   4    1.46    0.22
  21  -2  -4    1.31    0.22
 -21   3   4    0.66    0.27
  21  -3   4    0.51    0.20
  21   3  -4    1.12    0.26
 -21   3  -4    0.75    0.26
  21  -3  -4    0.15    0.17
  21   3   4    0.30    0.19
 -21   0  -5    0.06    0.10
  21   0   5   -0.02    0.10
  21   0  -5    0.05    0.09
  21  -1   5   11.46    0.53
  21  -1   5   11.07    0.51
  21   1  -5   11.66    0.49
  21   1  -5   11.78    0.56
 -21   1  -5   11.26    0.56
  21   1   5   10.65    0.54
  21  -1  -5   11.39    0.55
  21   2  -5    2.27    0.28
 -21   2   5    1.39    0.29
  21   2  -5    2.00    0.18
  21  -2   5    2.10    0.26
 -21   2  -5    1.46    0.25
  21   2   5    1.62    0.23
  21  -2  -5    1.46    0.23
  21  -3   5    0.96    0.24
  21   3  -5    0.62    0.22
 -21   3   5    0.58    0.27
  21  -3  -5    0.61    0.20
  21   3   5    0.54    0.20
 -21   3  -5    0.48    0.23
 -21   0  -6   -0.09    0.10
  21   0  -6    0.07    0.09
  21   0   6   -0.06    0.10
  21  -1   6    0.73    0.15
  21   1  -6    0.93    0.13
 -21  -1  -6    0.60    0.14
  21   1  -6    0.86    0.18
  21  -1   6    0.74    0.15
 -21   1  -6    0.46    0.16
  21   1   6    0.63    0.16
  21  -1  -6    0.41    0.14
  21   2  -6    0.95    0.14
 -21   2   6    0.70    0.24
  21   2  -6    1.04    0.22
  21  -2   6    0.99    0.20
  21   2   6    0.73    0.18
  21  -2  -6    0.58    0.17
 -21   2  -6    1.07    0.24
 -21   3   6    0.21    0.25
  21  -3   6    0.01    0.17
  21   3  -6    0.11    0.19
  21   3  -6    0.10    0.10
 -21   3  -6    0.19    0.21
  21   3   6    0.23    0.18
  21  -3  -6    0.12    0.17
 -21   0  -7    0.03    0.11
  21   0  -7    0.09    0.10
  21   0   7    0.04    0.10
  21  -1   7    5.85    0.34
 -21  -1  -7    5.97    0.35
  21   1  -7    5.75    0.31
  21   1  -7    5.47    0.37
 -21   1  -7    5.88    0.37
  21  -1  -7    5.93    0.36
  21   1   7    6.42    0.37
  21  -2   7    0.13    0.14
  21  -2   7    0.12    0.15
 -21   2   7   -0.24    0.19
  21   2  -7    0.22    0.16
  21   2  -7   -0.03    0.08
  21  -2  -7    0.24    0.14
  21   2   7    0.03    0.13
 -21   2  -7   -0.11    0.15
  21   3  -7    0.14    0.18
 -21   3   7   -0.04    0.24
  21   3  -7   -0.06    0.09
  21  -3   7    0.11    0.18
  21   3   7    0.24    0.18
  21  -3  -7    0.04    0.18
 -21   3  -7    0.16    0.20
 -21   0  -8   -0.04    0.11
  21   0  -8   -0.02    0.08
  21   0   8    0.19    0.12
 -21  -1  -8    5.29    0.35
  21  -1   8    5.55    0.34
  21   1  -8    5.61    0.31
  21   1  -8    5.74    0.38
 -21   1  -8    6.36    0.38
  21   1   8    5.50    0.36
  21  -1  -8    6.38    0.37
  21   2  -8    0.41    0.11
  21  -2   8    0.48    0.19
  21   2  -8    0.35    0.17
  21  -2   8    0.38    0.16
 -21   2   8    0.42    0.24
  21  -2  -8    0.57    0.16
  21   2   8    0.40    0.16
 -21   2  -8    0.57    0.19
  21  -3   8    0.42    0.22
 -21   3   8    0.41    0.29
  21   3  -8    0.34    0.19
  21   3  -8    0.34    0.11
 -21   3  -8    0.57    0.22
  21   3   8    0.38    0.19
  21  -3  -8    0.17    0.19
  21   0  -9    0.04    0.10
  21   0   9    0.15    0.12
 -21   0  -9   -0.11    0.10
 -21  -1  -9    3.74    0.30
  21   1  -9    4.39    0.33
  21  -1   9    3.82    0.29
  21   1  -9    3.54    0.25
  21  -1  -9    3.57    0.28
 -21   1  -9    3.61    0.30
  21   1   9    3.93    0.29
  21  -2   9    3.76    0.31
  21   2  -9    3.49    0.24
  21  -2  -9    2.94    0.32
  21   2   9    3.34    0.32
 -21   2  -9    3.44    0.35
 -21   3   9    1.04    0.32
  21   3  -9    1.14    0.17
  21  -3  -9    0.32    0.20
 -21   3  -9    0.87    0.25
  21   3   9    1.25    0.24
 -21   0 -10   -0.06    0.12
  21   0 -10    0.03    0.09
  21   0  10   -0.07    0.12
  21  -1  10    0.38    0.15
 -21  -1 -10    0.21    0.15
  21   1 -10    0.26    0.10
 -21   1 -10    0.04    0.13
  21   1  10    0.11    0.12
  21  -1 -10    0.00    0.11
  21  -2  10    0.40    0.17
  21   2 -10    0.34    0.11
 -21   2 -10    0.48    0.19
  21   2  10    0.29    0.17
  21  -2 -10    0.50    0.17
 -21   3  10    3.60    0.50
  21   3 -10    2.85    0.24
  21  -3 -10    2.31    0.33
  21   3  10    2.81    0.32
 -21   0 -11   -0.04    0.11
  21   0  11   -0.01    0.12
  21   0 -11    0.06    0.09
  21  -1  11    1.82    0.23
 -21  -1 -11    1.95    0.25
  21   1 -11    1.64    0.18
  21  -1 -11    1.58    0.21
 -21   1 -11    2.04    0.24
  21   1  11    1.43    0.21
  21  -2  11    4.56    0.36
  21   2 -11    4.56    0.29
 -21   2 -11    5.29    0.38
  21   2  11    4.86    0.36
  21  -2 -11    4.73    0.38
  21   3 -11    3.21    0.25
 -21   3  11    1.91    0.41
  21   0 -12    0.10    0.10
 -21   0 -12    0.11    0.13
  21   0  12   -0.03    0.12
  21  -1  12    1.26    0.21
 -21  -1 -12    1.66    0.25
  21   1 -12    1.61    0.19
  21  -1 -12    1.45    0.21
 -21   1 -12    1.72    0.24
  21   1  12    0.83    0.18
  21  -2  12    0.96    0.21
  21   2 -12    0.99    0.15
  21  -2 -12    0.83    0.21
  21   2  12    0.90    0.20
 -21   2 -12    1.03    0.23
  21   0 -13   -0.02    0.08
 -21   0 -13    0.03    0.14
  21   0  13    0.00    0.12
 -21  -1 -13    0.37    0.18
  21   1 -13    0.51    0.12
  21  -1  13    0.15    0.16
  21  -1 -13    0.29    0.14
  21   1  13    0.28    0.15
 -21   1 -13    0.30    0.17
  21   2 -13    4.41    0.29
  21  -2  13    4.87    0.38
  21  -2 -13    4.58    0.38
  21   2  13    4.29    0.34
 -21   2 -13    4.11    0.34
  21   0 -14    0.06    0.10
 -21   0 -14   -0.03    0.14
  21   0  14   -0.11    0.12
  21   1 -14    0.43    0.12
 -21  -1 -14    0.67    0.20
  21  -1  14    0.33    0.17
 -21   1 -14    0.80    0.19
  21  -1 -14    0.60    0.17
  21   1  14    0.38    0.16
  21  -2  14    1.02    0.23
 -21  -2 -14    1.50    0.29
  21   2 -14    1.34    0.18
  21  -2 -14    1.22    0.24
 -21   2 -14    1.35    0.24
  21   2  14    1.33    0.23
 -21   0 -15   -0.05    0.15
  21   0  15    0.08    0.13
  21   0 -15    0.07    0.11
  21  -1  15    2.45    0.30
  21   1 -15    2.80    0.23
 -21  -1 -15    2.98    0.34
 -21   1 -15    2.62    0.29
  21  -1 -15    2.29    0.27
  21   1  15    2.36    0.27
 -21  -2 -15    0.86    0.27
 -21   0 -16    0.11    0.17
  21   0  16    0.09    0.15
  21   0 -16    0.10    0.12
 -21  -1 -16    1.86    0.29
  21  -1  16    1.62    0.26
  21   1 -16    1.71    0.20
 -21   1 -16    1.89    0.26
  21   1  16    1.62    0.25
  21  -1 -16    2.18    0.27
  21   0 -17    0.08    0.12
  22   0   0   -0.04    0.10
  22   0   0    0.13    0.10
  22   1   0    0.51    0.16
  22   1   0    0.75    0.12
  22  -1   0    0.28    0.13
 -22   1   0    0.67    0.18
  22  -2   0    0.82    0.19
  22   2   0    0.87    0.20
 -22   2   0    0.76    0.22
  22   3   0    0.53    0.21
  22  -3   0    0.08    0.18
 -22   3   0    0.10    0.22
  22   0  -1    1.76    0.19
  22   0   1    1.25    0.18
  22   0   1    1.66    0.18
  22   0  -1    1.70    0.19
  22   1  -1    3.81    0.31
  22   1  -1    3.86    0.24
  22  -1   1    3.61    0.29
 -22   1   1    3.95    0.34
  22   1   1    3.18    0.30
 -22   1  -1    3.62    0.32
  22  -1  -1    4.34    0.31
  22   2  -1    2.85    0.31
  22  -2   1    3.00    0.31
 -22   2   1    2.86    0.35
 -22   2  -1    2.93    0.34
  22   2   1    3.70    0.34
  22  -2  -1    2.26    0.28
  22  -3   1    0.23    0.18
 -22   3   1    0.51    0.25
  22   3  -1    0.09    0.18
  22   3   1    0.32    0.19
 -22   3  -1    0.24    0.25
  22  -3  -1    0.23    0.18
  22   0   2    0.11    0.10
 -22   0  -2    0.17    0.10
  22   0  -2    0.08    0.11
  22   0  -2    0.10    0.10
  22   0   2    0.24    0.12
  22  -1   2    0.31    0.11
  22   1  -2    0.51    0.16
 -22   1   2    0.23    0.15
  22  -1   2    0.39    0.13
  22   1  -2    0.35    0.10
  22  -1  -2    0.38    0.14
  22   1   2    0.37    0.14
 -22   1  -2    0.23    0.15
  22   2  -2    0.57    0.19
  22  -2   2    0.42    0.17
 -22   2   2    0.39    0.20
 -22   2  -2    0.43    0.21
  22   2   2    0.77    0.19
  22  -2  -2    0.62    0.17
 -22   3   2    1.11    0.29
  22  -3   2    1.35    0.27
  22   3  -2    1.95    0.31
 -22   3  -2    1.69    0.33
  22  -3  -2    1.38    0.25
  22   3   2    1.38    0.25
  22   0  -3   30.56    1.17
 -22   0  -3   31.33    1.20
  22   0  -3   32.10    1.14
  22   0   3   30.93    1.16
  22   0   3   30.24    1.14
 -22   1   3    0.66    0.18
  22  -1   3    0.48    0.14
  22   1  -3    0.36    0.14
  22  -1   3    0.32    0.12
  22  -1  -3    0.59    0.15
  22   1   3    0.90    0.17
 -22   1  -3    0.61    0.16
  22   2  -3    4.51    0.26
  22   2  -3    4.67    0.37
  22  -2   3    4.61    0.36
 -22   2   3    5.27    0.42
  22   2   3    4.87    0.37
 -22   2  -3    4.63    0.40
  22  -2  -3    5.34    0.38
  22  -3   3    1.74    0.29
 -22   3   3    1.50    0.34
  22   3  -3    1.84    0.30
  22  -3  -3    1.62    0.27
  22   3   3    2.06    0.29
 -22   3  -3    1.71    0.33
  22   0   4    5.96    0.34
  22   0  -4    5.93    0.33
 -22   0  -4    5.73    0.33
  22  -1   4    7.22    0.37
  22   1  -4    7.15    0.35
  22  -1   4    7.54    0.41
  22   1  -4    6.83    0.42
 -22   1  -4    6.69    0.42
  22   1   4    6.61    0.41
  22  -1  -4    7.39    0.41
 -22   2   4    1.32    0.27
  22   2  -4    1.76    0.26
  22   2  -4    2.06    0.19
  22  -2   4    2.05    0.26
  22  -2  -4    1.40    0.23
 -22   2  -4    1.86    0.28
  22   2   4    2.19    0.26
 -22   3   4    1.29    0.31
  22  -3   4    1.49    0.27
  22   3  -4    1.31    0.26
 -22   3  -4    1.16    0.28
  22  -3  -4    0.71    0.23
  22   3   4    1.29    0.25
  22   0  -5    9.86    0.47
  22   0   5    9.59    0.47
 -22   0  -5    9.69    0.47
  22  -1   5    2.68    0.25
  22  -1   5    2.30    0.22
  22   1  -5    2.71    0.20
  22   1  -5    2.52    0.27
  22   1   5    2.53    0.26
 -22   1  -5    2.64    0.27
  22  -1  -5    2.41    0.26
  22  -2   5    1.59    0.24
  22   2  -5    1.55    0.17
 -22   2   5    0.92    0.26
  22   2  -5    1.77    0.25
  22  -2  -5    1.30    0.23
 -22   2  -5    1.22    0.24
  22   2   5    1.30    0.22
 -22   3   5    0.06    0.24
  22  -3   5    0.22    0.21
  22   3  -5    0.38    0.21
 -22   3  -5    0.20    0.22
  22   3   5    0.18    0.18
  22  -3  -5    0.31    0.19
  22   0   6   11.24    0.53
 -22   0  -6   11.50    0.54
  22   0  -6   11.72    0.53
  22   1  -6    4.46    0.27
  22  -1   6    4.53    0.30
  22   1  -6    4.47    0.34
  22   1   6    4.00    0.31
 -22   1  -6    4.18    0.32
  22  -1  -6    4.62    0.32
  22   2  -6    1.20    0.23
  22  -2   6    0.99    0.21
 -22   2   6    0.90    0.25
  22   2  -6    1.40    0.16
  22  -2  -6    1.20    0.21
 -22   2  -6    0.85    0.22
  22   2   6    1.11    0.20
 -22   3   6    0.00    0.25
  22   3  -6    0.40    0.22
  22  -3   6    0.09    0.20
  22  -3  -6    0.18    0.18
 -22   3  -6    0.05    0.20
  22   3   6    0.21    0.20
 -22   0  -7    4.90    0.31
  22   0   7    4.51    0.31
  22   0  -7    4.75    0.30
  22  -1   7    0.32    0.14
  22   1  -7    0.34    0.11
  22   1  -7    0.55    0.17
  22   1   7    0.34    0.14
  22  -1  -7    0.39    0.14
 -22   1  -7    0.44    0.16
 -22   2   7    0.07    0.21
  22   2  -7    0.33    0.11
  22  -2   7    0.15    0.16
  22   2  -7    0.19    0.17
  22   2   7    0.03    0.14
  22  -2  -7    0.26    0.15
 -22   2  -7    0.46    0.19
  22  -3   7    2.13    0.31
 -22   3   7    1.44    0.36
  22   3  -7    1.71    0.30
  22   3  -7    2.24    0.21
  22   3   7    2.28    0.30
  22  -3  -7    1.90    0.30
 -22   3  -7    2.02    0.33
  22   0  -8    0.14    0.11
  22   0   8    0.14    0.12
 -22   0  -8    0.13    0.12
  22  -1   8    0.95    0.17
 -22  -1  -8    0.80    0.17
  22   1  -8    0.91    0.19
  22   1  -8    1.32    0.16
  22   1   8    0.98    0.18
 -22   1  -8    0.79    0.18
  22  -1  -8    1.19    0.19
  22   2  -8    1.09    0.15
  22  -2   8    1.16    0.20
  22   2  -8    1.19    0.23
  22  -2   8    0.85    0.21
  22  -2  -8    0.81    0.19
  22   2   8    0.98    0.20
 -22   2  -8    0.91    0.23
  22   3  -8    0.42    0.13
 -22   3   8    0.31    0.29
  22  -3   8    0.67    0.24
  22   3  -8    0.50    0.21
  22  -3  -8    0.45    0.21
 -22   3  -8    0.47    0.21
  22   3   8    0.31    0.20
  22   0   9   10.76    0.52
 -22   0  -9   11.01    0.53
  22   0  -9   10.91    0.52
  22  -1   9    0.71    0.16
 -22  -1  -9    0.67    0.17
  22   1  -9    0.86    0.14
  22  -1  -9    0.81    0.17
  22   1   9    0.78    0.17
 -22   1  -9    0.79    0.18
  22   2  -9    0.34    0.17
  22  -2   9    0.18    0.16
  22   2  -9    0.24    0.11
 -22   2  -9    0.54    0.19
  22  -2  -9    0.13    0.15
  22   2   9    0.26    0.15
 -22   3   9    0.63    0.31
  22   3  -9    0.55    0.13
  22   3  -9    0.54    0.22
  22  -3  -9    0.44    0.21
  22   3   9    0.57    0.21
  22   0  10    1.21    0.19
  22   0 -10    1.48    0.19
 -22   0 -10    1.11    0.19
  22   1 -10    0.12    0.11
 -22  -1 -10    0.39    0.15
  22  -1  10    0.16    0.14
  22   1  10    0.15    0.13
  22  -1 -10    0.14    0.12
 -22   1 -10    0.31    0.14
  22   2 -10    1.84    0.26
  22   2 -10    2.19    0.21
  22  -2  10    2.14    0.27
  22   2  10    1.99    0.26
 -22   2 -10    1.93    0.27
  22  -2 -10    1.73    0.27
 -22   3  10    0.85    0.32
  22   3 -10    0.62    0.14
  22   0  11    3.78    0.30
 -22   0 -11    3.43    0.30
  22   0 -11    3.69    0.27
 -22  -1 -11    1.39    0.22
  22  -1  11    1.37    0.22
  22   1 -11    1.43    0.18
 -22   1 -11    1.53    0.24
  22   1  11    1.56    0.21
  22  -1 -11    1.63    0.22
  22  -2  11    0.77    0.21
  22   2 -11    0.86    0.15
  22   2  11    0.52    0.19
  22  -2 -11    0.85    0.22
 -22   2 -11    0.79    0.22
  22   0  12    2.93    0.28
  22   0 -12    2.61    0.25
 -22   0 -12    2.84    0.29
  22  -1  12    0.82    0.20
  22   1 -12    1.95    0.20
 -22  -1 -12    1.79    0.27
  22  -1 -12    1.91    0.24
 -22   1 -12    1.65    0.25
  22   1  12    1.32    0.21
  22  -2  12    1.40    0.24
  22   2 -12    1.25    0.17
 -22   2 -12    1.13    0.24
  22  -2 -12    1.23    0.23
  22   2  12    1.33    0.22
  22   0 -13   -0.01    0.10
  22   0  13   -0.08    0.13
 -22   0 -13   -0.06    0.14
  22   1 -13    0.82    0.15
 -22  -1 -13    1.07    0.23
  22  -1  13    0.80    0.19
  22   1  13    0.96    0.19
  22  -1 -13    0.87    0.19
 -22   1 -13    0.80    0.19
  22   2 -13    0.68    0.14
  22  -2  13    0.74    0.22
 -22   2 -13    0.56    0.19
  22   2  13    0.71    0.20
  22  -2 -13    0.42    0.20
  22   0  14    3.62    0.33
 -22   0 -14    4.15    0.34
  22   0 -14    4.16    0.29
  22   1 -14    0.51    0.13
  22  -1  14    0.50    0.18
 -22  -1 -14    0.34    0.19
  22  -1 -14    0.64    0.18
 -22   1 -14    0.49    0.18
  22   1  14    0.45    0.17
  22  -2  14    0.96    0.24
  22   0 -15    3.02    0.29
 -22   0 -15    3.77    0.34
  22   0  15    3.63    0.31
  22   1 -15    1.43    0.19
 -22  -1 -15    1.07    0.25
  22  -1  15    1.25    0.24
  22  -1 -15    1.42    0.22
 -22   1 -15    1.36    0.24
  22   1  15    1.49    0.23
  22   0  16    4.16    0.34
 -22   0 -16    4.05    0.36
  22   0 -16    3.72    0.30
 -22  -1 -16    0.63    0.23
  23   0   0   -0.05    0.10
  23   0   0    0.08    0.11
 -23   1   0    5.27    0.37
  23  -1   0    5.01    0.34
  23   1   0    4.81    0.35
  23   2   0    2.75    0.31
 -23   2   0    2.69    0.34
  23  -2   0    2.04    0.27
 -23   3   0    0.01    0.23
  23  -3   0    0.01    0.17
  23   3   0    0.21    0.20
  23   0  -1   -0.15    0.08
  23   0  -1   -0.01    0.10
  23   0   1    0.23    0.12
  23   0   1    0.04    0.09
 -23   1   1    5.84    0.40
  23   1  -1    6.26    0.32
  23  -1   1    6.15    0.38
  23   1  -1    5.60    0.38
  23   1   1    6.43    0.39
  23  -1  -1    5.73    0.38
 -23   1  -1    5.93    0.40
 -23   2   1    1.39    0.27
  23   2  -1    1.61    0.25
  23  -2   1    1.59    0.24
  23   2   1    1.58    0.25
 -23   2  -1    1.37    0.28
  23  -2  -1    1.60    0.24
 -23   3   1    1.85    0.35
  23  -3   1    1.37    0.28
  23   3  -1    2.08    0.31
  23  -3  -1    1.58    0.28
 -23   3  -1    1.87    0.34
  23   3   1    1.85    0.28
  23   0   2   -0.06    0.10
  23   0  -2    0.12    0.11
  23   0  -2    0.16    0.10
  23   1  -2    1.46    0.17
  23   1  -2    1.38    0.22
  23  -1   2    1.20    0.19
  23  -1  -2    1.54    0.21
  23   1   2    1.82    0.23
 -23   1  -2    1.00    0.19
  23   2  -2    0.63    0.19
 -23   2   2    0.26    0.20
  23  -2   2    0.54    0.19
 -23   2  -2    0.45    0.21
  23   2   2    0.42    0.18
  23  -2  -2    0.68    0.19
  23   3  -2    2.31    0.31
  23  -3   2    2.19    0.31
 -23   3   2    1.38    0.33
 -23   3  -2    2.12    0.37
  23  -3  -2    1.49    0.28
  23   3   2    2.33    0.31
  23   1  -3    6.15    0.33
  23  -1   3    6.80    0.40
  23   1  -3    5.80    0.39
  23  -1  -3    6.75    0.40
  23   1   3    5.92    0.38
 -23   1  -3    5.96    0.40
 -23   2   3   -0.04    0.19
  23   2  -3   -0.03    0.14
  23  -2   3   -0.12    0.14
  23  -2  -3    0.02    0.13
  23   2   3    0.02    0.14
 -23   2  -3   -0.15    0.17
  23   3  -3    1.08    0.26
 -23   3   3    0.76    0.28
  23  -3   3    1.12    0.28
  23  -3  -3    0.58    0.20
 -23   3  -3    0.69    0.26
  23   3   3    0.95    0.24
 -23   0  -4    0.26    0.11
  23   0  -4    0.09    0.10
  23   0   4    0.08    0.11
  23  -1   4    1.86    0.20
  23   1  -4    2.28    0.25
  23   1  -4    2.25    0.21
  23  -1   4    2.12    0.24
 -23   1  -4    2.01    0.24
  23  -1  -4    2.10    0.25
  23   1   4    2.34    0.25
  23   2  -4    0.86    0.21
  23   2  -4    0.99    0.14
 -23   2   4    1.00    0.27
  23  -2   4    1.05    0.22
  23  -2  -4    0.82    0.21
  23   2   4    0.73    0.20
 -23   2  -4    0.63    0.21
  23   3  -4    0.60    0.22
 -23   3   4    0.63    0.28
  23  -3   4    0.50    0.23
  23   3   4    0.27    0.19
  23  -3  -4    0.03    0.18
 -23   3  -4   -0.01    0.22
 -23   0  -5    0.01    0.11
  23   0   5   -0.03    0.11
  23   0  -5    0.17    0.10
  23  -1   5    5.44    0.35
  23   1  -5    5.39    0.31
  23   1  -5    6.13    0.38
  23  -1   5    5.52    0.34
  23  -1  -5    5.73    0.37
  23   1   5    5.76    0.37
 -23   1  -5    5.11    0.37
  23   2  -5    5.02    0.28
  23  -2   5    4.87    0.38
  23   2  -5    5.16    0.39
 -23   2   5    4.50    0.42
  23  -2  -5    5.01    0.39
  23   2   5    5.01    0.37
 -23   2  -5    4.30    0.39
  23  -3   5   -0.07    0.20
  23   3  -5    0.34    0.20
 -23   3   5    0.10    0.24
 -23   3  -5    0.91    0.27
  23   3   5    0.03    0.17
  23  -3  -5    0.25    0.19
  23   0  -6    0.03    0.10
  23   0   6    0.02    0.11
 -23   0  -6    0.02    0.10
  23   1  -6    0.60    0.17
  23  -1   6    0.51    0.15
  23   1  -6    0.71    0.13
  23  -1  -6    0.33    0.15
 -23   1  -6    0.53    0.16
  23   1   6    0.36    0.15
  23   2  -6    1.28    0.16
  23  -2   6    1.21    0.22
  23   2  -6    1.03    0.22
 -23   2   6    1.20    0.28
 -23   2  -6    1.37    0.25
  23   2   6    0.73    0.19
  23  -2  -6    1.07    0.22
  23  -3   6    1.18    0.28
  23   3  -6    1.32    0.28
 -23   3   6    1.54    0.35
  23  -3  -6    1.01    0.25
  23   3   6    1.49    0.26
 -23   3  -6    1.08    0.28
  23   0  -7   -0.05    0.09
  23   0   7   -0.15    0.11
 -23   0  -7    0.20    0.12
  23  -1   7    0.02    0.12
  23   1  -7    0.01    0.14
  23   1  -7    0.21    0.10
  23   1   7    0.23    0.15
  23  -1  -7   -0.06    0.11
 -23   1  -7    0.03    0.14
  23   2  -7    0.36    0.12
  23   2  -7    0.28    0.18
  23  -2   7    0.45    0.19
  23   2   7    0.09    0.14
  23  -2  -7    0.13    0.15
 -23   2  -7    0.03    0.17
  23  -3   7    1.37    0.27
 -23   3   7    0.89    0.31
  23   3  -7    1.22    0.27
  23  -3  -7    0.95    0.26
  23   3   7    1.15    0.25
 -23   3  -7    1.00    0.27
 -23   0  -8    0.05    0.12
  23   0  -8   -0.09    0.10
  23   0   8    0.04    0.12
  23   1  -8    0.96    0.15
  23  -1   8    0.95    0.18
 -23   1  -8    1.02    0.20
  23  -1  -8    0.74    0.17
  23   1   8    0.73    0.18
  23   2  -8    1.19    0.16
  23   2  -8    1.14    0.23
  23  -2  -8    1.10    0.22
  23   2   8    1.09    0.21
 -23   2  -8    0.68    0.21
  23   3  -8    0.65    0.23
  23   3  -8    0.73    0.14
  23  -3   8    0.42    0.23
 -23   3   8    0.29    0.29
 -23   0  -9    0.09    0.13
  23   0  -9    0.06    0.10
  23   0   9   -0.08    0.12
  23  -1   9    1.66    0.22
  23   1  -9    1.75    0.19
  23  -1  -9    1.66    0.23
  23   1   9    1.52    0.23
 -23   1  -9    1.50    0.22
  23   2  -9    0.12    0.17
  23   2  -9    0.00    0.09
  23  -2   9    0.01    0.15
  23   2   9    0.11    0.14
  23  -2  -9    0.00    0.15
 -23   2  -9    0.11    0.16
  23   3  -9    0.79    0.15
 -23   3   9    0.33    0.29
  23   0  10   -0.01    0.12
 -23   0 -10    0.12    0.13
  23   0 -10    0.01    0.10
  23  -1  10    3.67    0.32
  23   1 -10    3.53    0.26
 -23  -1 -10    3.88    0.32
  23  -1 -10    3.35    0.29
 -23   1 -10    3.72    0.31
  23   1  10    3.52    0.32
  23   2 -10    2.05    0.28
  23  -2  10    2.44    0.29
  23   2 -10    2.32    0.23
  23  -2 -10    2.35    0.30
  23   2  10    1.97    0.27
 -23   2 -10    1.75    0.27
  23   0  11    0.05    0.13
  23   0 -11   -0.03    0.10
 -23   0 -11    0.22    0.14
  23  -1  11    0.59    0.18
  23   1 -11    0.85    0.15
 -23  -1 -11    0.88    0.22
  23   1  11    0.95    0.19
 -23   1 -11    0.85    0.19
  23  -1 -11    0.91    0.18
  23  -2  11    0.79    0.21
  23   2 -11    0.89    0.22
  23   2 -11    0.90    0.16
  23  -2 -11    1.07    0.22
 -23   2 -11    1.12    0.22
  23   2  11    1.05    0.21
  23   0  12   -0.16    0.12
  23   0 -12    0.11    0.11
 -23   0 -12    0.01    0.14
 -23  -1 -12    6.45    0.44
  23   1 -12    6.05    0.35
  23  -1  12    6.08    0.40
 -23   1 -12    5.67    0.40
  23   1  12    5.47    0.37
  23  -1 -12    6.35    0.41
  23  -2  12    0.12    0.18
  23   2 -12    0.38    0.13
  23  -2 -12    0.36    0.18
  23   2  12    0.13    0.17
 -23   2 -12    0.13    0.18
  23   0  13    0.34    0.16
  23   0 -13   -0.07    0.10
 -23   0 -13    0.08    0.14
  23  -1  13    2.74    0.30
 -23  -1 -13    3.16    0.33
  23   1 -13    2.79    0.24
 -23   1 -13    2.86    0.30
  23  -1 -13    2.75    0.30
  23   1  13    2.57    0.28
  23  -2  13    1.39    0.26
  23   0  14    0.12    0.15
 -23   0 -14   -0.06    0.15
  23   0 -14    0.08    0.11
  23   1 -14    2.03    0.22
 -23  -1 -14    2.21    0.31
  23  -1  14    1.98    0.27
  23  -1 -14    1.85    0.26
 -23   1 -14    2.13    0.27
  23   1  14    1.64    0.24
  23   0  15    0.09    0.15
 -23   0 -15   -0.11    0.15
  23   0 -15   -0.21    0.10
 -23  -1 -15    2.14    0.32
  24   0   0   11.39    0.52
  24   0   0   11.23    0.53
  24   1   0    2.41    0.26
 -24   1   0    2.38    0.26
  24  -1   0    2.22    0.26
 -24   2   0    0.22    0.21
  24  -2   0    0.40    0.19
  24   2   0    0.54    0.19
 -24   3   0    5.29    0.49
  24  -3   0    5.53    0.45
  24   3   0    5.50    0.43
  24   0   1   -0.04    0.10
  24   0  -1   -0.03    0.10
  24   0  -1    0.00    0.11
  24   0   1    0.13    0.12
  24   1  -1    2.69    0.28
  24  -1   1    2.87    0.28
  24  -1  -1    2.77    0.28
  24   1   1    3.03    0.29
 -24   1  -1    2.85    0.29
 -24   2   1    4.90    0.42
  24   2  -1    5.26    0.39
  24  -2   1    4.77    0.39
 -24   2  -1    4.37    0.41
  24   2   1    5.05    0.39
  24  -2  -1    4.70    0.39
 -24   3   1    4.10    0.46
  24   3  -1    4.72    0.43
  24  -3   1    3.92    0.42
  24   3   1    4.30    0.41
  24  -3  -1    3.56    0.40
 -24   3  -1    3.91    0.46
  24   0   2    3.80    0.29
  24   0  -2    3.99    0.28
  24   0  -2    4.24    0.30
  24   1  -2    0.20    0.11
  24  -1   2    0.10    0.13
  24   1  -2    0.17    0.14
  24   1   2    0.19    0.14
 -24   1  -2    0.26    0.16
  24  -1  -2    0.38    0.14
 -24   2   2    2.72    0.34
  24   2  -2    3.37    0.34
  24  -2   2    2.63    0.30
  24  -2  -2    2.71    0.31
 -24   2  -2    3.04    0.36
  24   2   2    2.63    0.31
 -24   3   2   -0.26    0.23
  24  -3   2    0.06    0.19
  24   3  -2    0.00    0.18
 -24   3  -2   -0.08    0.22
  24   3   2    0.18    0.18
  24  -3  -2   -0.23    0.18
  24   0   3    2.84    0.26
  24   0  -3    3.05    0.25
  24  -1   3    0.48    0.16
  24   1  -3    0.61    0.12
  24   1  -3    0.62    0.17
  24   1   3    0.65    0.17
 -24   1  -3    0.68    0.17
  24  -1  -3    0.27    0.14
 -24   2   3    6.00    0.48
  24  -2   3    6.60    0.45
  24   2  -3    6.73    0.45
  24  -2  -3    7.37    0.47
  24   2   3    6.88    0.45
 -24   2  -3    6.20    0.46
  24   3  -3    1.15    0.26
  24  -3   3    0.84    0.27
 -24   3   3    0.68    0.27
 -24   3  -3    0.86    0.26
  24   3   3    1.05    0.23
  24  -3  -3    0.76    0.25
  24   0  -4    5.82    0.34
  24   0   4    5.10    0.34
  24  -1   4    0.07    0.13
  24  -1   4   -0.01    0.11
  24   1  -4    0.25    0.15
  24   1  -4    0.00    0.09
  24  -1  -4   -0.11    0.11
  24   1   4   -0.03    0.13
 -24   1  -4    0.19    0.15
  24   2  -4    1.85    0.27
  24  -2   4    2.30    0.29
 -24   2   4    1.32    0.28
 -24   2  -4    1.51    0.26
  24   2   4    2.36    0.28
  24  -2  -4    1.00    0.22
 -24   3   4    5.14    0.54
  24   3  -4    5.61    0.46
  24  -3   4    6.66    0.50
 -24   3  -4    5.83    0.50
  24   3   4    6.50    0.45
 -24   0  -5    0.92    0.16
  24   0   5    0.83    0.16
  24   0  -5    1.04    0.17
  24  -1   5    0.67    0.16
  24   1  -5    0.83    0.14
  24   1  -5    0.68    0.17
 -24   1  -5    0.76    0.17
  24  -1  -5    0.56    0.16
  24   1   5    0.78    0.18
  24   2  -5    5.32    0.30
  24  -2   5    5.71    0.41
  24   2  -5    5.88    0.42
  24  -2  -5    5.20    0.41
  24   2   5    4.90    0.38
 -24   2  -5    5.50    0.42
 -24   3   5    1.16    0.33
  24   3  -5    1.78    0.30
  24  -3   5    1.42    0.31
 -24   3  -5    1.46    0.30
  24  -3  -5    1.30    0.26
  24   0  -6    0.51    0.14
 -24   0  -6    0.31    0.13
  24   0   6    0.31    0.14
  24  -1   6    1.29    0.19
  24   1  -6    1.30    0.17
  24   1  -6    1.00    0.20
  24   1   6    1.18    0.20
 -24   1  -6    1.14    0.20
  24  -1  -6    1.12    0.20
  24   2  -6   -0.14    0.14
  24   2  -6    0.16    0.10
  24  -2   6   -0.12    0.16
 -24   2  -6   -0.12    0.16
  24   2   6   -0.06    0.14
  24  -2  -6    0.05    0.16
  24  -3   6    0.61    0.25
 -24   3   6    0.12    0.25
  24   0   7    3.74    0.30
 -24   0  -7    4.02    0.29
  24   0  -7    4.22    0.29
  24   1  -7    1.47    0.17
  24  -1   7    0.95    0.18
 -24   1  -7    1.20    0.21
  24  -1  -7    1.39    0.21
  24   1   7    1.15    0.21
  24   2  -7    0.32    0.18
  24   2  -7    0.27    0.11
 -24   2  -7    0.12    0.18
  24  -2  -7    0.24    0.16
  24   2   7   -0.05    0.14
 -24   3   7    0.17    0.26
  24  -3   7    0.43    0.26
  24   0   8    6.50    0.40
  24   0  -8    7.24    0.40
 -24   0  -8    7.13    0.40
  24   1  -8    3.07    0.24
  24  -1   8    2.93    0.28
  24   1   8    2.55    0.28
 -24   1  -8    3.25    0.31
  24  -1  -8    3.07    0.31
  24   2  -8    1.67    0.26
  24   2  -8    2.34    0.22
  24  -2  -8    1.81    0.27
  24   2   8    1.88    0.25
 -24   2  -8    1.12    0.25
 -24   3   8   -0.25    0.25
  24  -3   8    0.00    0.23
 -24   0  -9    3.95    0.32
  24   0   9    4.02    0.31
  24   0  -9    4.45    0.31
  24  -1   9    0.63    0.17
  24   1  -9    0.79    0.14
  24   1   9    0.63    0.18
  24  -1  -9    0.64    0.17
 -24   1  -9    0.61    0.17
  24   2  -9    0.17    0.11
  24   2  -9   -0.04    0.17
  24   2   9    0.16    0.15
  24  -2  -9    0.36    0.18
 -24   2  -9    0.10    0.18
  24   0  10    2.10    0.25
 -24   0 -10    2.39    0.26
  24   0 -10    1.99    0.24
  24  -1  10    2.29    0.27
  24   1 -10    2.77    0.25
 -24   1 -10    3.30    0.31
  24   1  10    2.21    0.27
  24  -1 -10    2.61    0.28
  24   2 -10    1.72    0.19
  24   2 -10    0.96    0.24
  24  -2  10    1.59    0.25
 -24   2 -10    1.38    0.25
  24  -2 -10    1.07    0.23
  24   2  10    1.61    0.25
 -24   0 -11    6.24    0.39
  24   0 -11    5.81    0.36
  24   0  11    4.69    0.36
  24  -1  11    1.90    0.26
  24   1 -11    2.05    0.22
 -24   1 -11    1.80    0.25
  24   1  11    1.47    0.22
  24  -1 -11    1.50    0.23
  24  -2  11    0.84    0.22
  24   2 -11    0.64    0.14
  24   2  11    0.31    0.18
 -24   2 -11    0.54    0.21
  24  -2 -11    0.58    0.21
  24   0 -12    0.20    0.12
 -24   0 -12    0.12    0.16
  24   0  12    0.28    0.16
  24  -1  12   -0.10    0.15
 -24  -1 -12    0.06    0.18
  24   1 -12    0.14    0.11
  24  -1 -12    0.29    0.15
  24   1  12    0.33    0.15
 -24   1 -12    0.08    0.16
  24  -2  12    0.16    0.18
 -24   0 -13    2.12    0.27
  24   0 -13    2.29    0.25
  24   0  13    2.07    0.26
 -24  -1 -13    4.30    0.38
  24  -1  13    4.11    0.37
  24   1 -13    4.11    0.29
 -24   1 -13    4.36    0.35
  24   1  13    4.07    0.33
  24  -1 -13    4.03    0.34
  24   0 -14    0.76    0.17
  24   0  14    0.86    0.20
 -24   0 -14    0.65    0.21
  24  -1  14    1.99    0.28
 -24  -1 -14    2.46    0.32
  25   0   0    0.22    0.12
  25   0   0    0.27    0.13
  25  -1   0    1.04    0.19
  25   1   0    1.07    0.21
  25  -2   0    0.03    0.17
  25   2   0   -0.02    0.15
 -25   2   0    0.00    0.19
 -25   3   0    0.18    0.26
  25  -3   0    0.29    0.23
  25   0  -1    0.07    0.10
  25   0  -1    0.04    0.11
  25   0   1    0.03    0.11
  25   0   1    0.00    0.12
  25   1  -1    0.68    0.18
  25  -1   1    0.57    0.17
  25  -1  -1    0.84    0.19
  25   1   1    0.78    0.18
 -25   2   1    0.86    0.24
  25  -2   1    0.98    0.22
  25   2  -1    1.20    0.24
  25  -2  -1    1.05    0.22
 -25   2  -1    0.86    0.24
  25   2   1    1.09    0.23
 -25   3   1    0.43    0.27
  25  -3   1    0.68    0.23
 -25   3  -1    0.08    0.25
  25  -3  -1    0.57    0.25
  25   0  -2    0.15    0.12
  25   0   2    0.21    0.12
  25   1  -2    0.67    0.18
  25  -1   2    0.47    0.16
  25   1  -2    0.83    0.15
 -25   1  -2    0.60    0.18
  25   1   2    0.53    0.17
  25  -1  -2    0.40    0.16
  25   2  -2    0.95    0.22
 -25   2   2    0.33    0.21
  25  -2   2    0.97    0.22
  25   2   2    0.87    0.20
  25  -2  -2    0.71    0.21
 -25   2  -2    0.33    0.20
  25  -3   2    5.58    0.50
 -25   3   2    4.07    0.47
 -25   3  -2    4.74    0.50
  25   0  -3    0.01    0.11
  25   0   3    0.02    0.11
  25   1  -3    6.77    0.42
  25   1  -3    6.72    0.36
  25  -1   3    6.52    0.42
  25   1   3    6.78    0.41
  25  -1  -3    6.44    0.42
 -25   1  -3    6.51    0.42
  25  -2   3    1.89    0.28
 -25   2   3    1.92    0.30
  25   2  -3    2.45    0.30
  25   2   3    2.17    0.29
 -25   2  -3    2.09    0.29
  25  -2  -3    1.95    0.28
  25  -3   3    0.28    0.24
 -25   3   3    0.50    0.29
 -25   3  -3    0.21    0.24
  25   0  -4    0.25    0.12
  25   0   4    0.22    0.13
  25   1  -4    2.70    0.23
  25   1  -4    2.58    0.28
  25   1   4    2.78    0.29
 -25   1  -4    2.36    0.27
  25  -1  -4    2.36    0.28
  25  -2   4    0.83    0.21
  25   2  -4    0.68    0.21
  25   2   4    0.61    0.20
 -25   2  -4    0.78    0.24
  25  -2  -4    0.96    0.22
 -25   3   4    6.85    0.57
  25  -3   4    8.48    0.57
  25   0   5    0.09    0.12
  25   0  -5    0.11    0.11
  25   1  -5    5.01    0.30
  25  -1   5    4.79    0.33
  25   1  -5    4.36    0.36
  25  -1  -5    4.26    0.35
  25   1   5    5.10    0.36
 -25   1  -5    5.10    0.36
  25   2  -5    2.72    0.31
  25  -2   5    2.45    0.31
 -25   2  -5    2.59    0.33
  25  -2  -5    2.45    0.31
  25   2   5    2.25    0.29
  25  -3   5    1.81    0.32
 -25   3   5    2.11    0.37
  25   0  -6    0.01    0.10
  25   0   6    0.04    0.13
  25  -1   6    1.65    0.22
  25   1  -6    1.86    0.20
  25   1   6    1.56    0.23
 -25   1  -6    0.98    0.20
  25  -1  -6    1.45    0.22
  25   2  -6    0.85    0.22
  25   2  -6    1.04    0.15
  25   2   6    0.86    0.21
  25  -2  -6    0.80    0.22
 -25   2  -6    0.95    0.24
 -25   3   6    0.83    0.32
  25  -3   6    0.41    0.24
  25   0  -7    0.14    0.11
 -25   0  -7    0.08    0.13
  25   0   7   -0.05    0.12
  25  -1   7    0.83    0.18
  25   1  -7    0.73    0.15
  25  -1  -7    0.58    0.18
 -25   1  -7    0.76    0.19
  25   1   7    0.61    0.18
  25   2  -7    1.01    0.22
  25   2  -7    1.01    0.15
 -25   2  -7    0.47    0.22
  25   2   7    0.59    0.19
  25  -2  -7    0.79    0.22
  25   0   8    0.12    0.13
  25   0  -8    0.04    0.11
 -25   0  -8   -0.08    0.13
  25   1  -8    0.31    0.12
  25  -1   8    0.53    0.16
  25   1   8    0.28    0.15
  25  -1  -8   -0.02    0.13
 -25   1  -8    0.37    0.16
  25   2  -8    0.09    0.16
  25   2  -8    0.18    0.10
  25  -2  -8   -0.14    0.14
  25   2   8    0.05    0.15
 -25   2  -8    0.09    0.17
  25   0  -9    0.07    0.11
  25   0   9    0.01    0.13
 -25   0  -9    0.27    0.16
  25   1  -9    3.95    0.28
  25  -1   9    2.95    0.31
  25  -1  -9    4.14    0.33
 -25   1  -9    4.17    0.32
  25   1   9    3.29    0.33
  25   2  -9    1.16    0.24
  25   2  -9    1.50    0.18
 -25   2  -9    1.49    0.26
  25   2   9    1.25    0.23
  25  -2  -9    0.99    0.24
 -25   0 -10    0.09    0.15
  25   0 -10    0.05    0.12
  25   0  10   -0.22    0.12
  25   1 -10    1.35    0.19
  25  -1  10    1.16    0.22
 -25   1 -10    1.39    0.21
  25  -1 -10    1.30    0.22
  25   1  10    1.26    0.22
  25   2 -10    2.38    0.23
  25   2 -10    1.99    0.29
 -25   2 -10    2.33    0.30
  25  -2 -10    1.84    0.29
  25   0  11    0.06    0.14
 -25   0 -11    0.08    0.15
  25   0 -11   -0.04    0.11
  25  -1  11    0.71    0.19
  25   1 -11    0.94    0.17
  25  -1 -11    1.39    0.22
 -25   1 -11    0.77    0.20
  25   1  11    1.11    0.22
  25   2 -11    1.23    0.17
 -25   0 -12    0.09    0.16
  25   0  12   -0.05    0.14
  25   0 -12   -0.07    0.12
  25  -1  12    0.02    0.16
  25   1 -12    0.10    0.12
  25  -1 -12    0.34    0.16
 -25   1 -12    0.18    0.17
  25   1  12   -0.08    0.14
  25  -2  12    1.20    0.25
 -25   0 -13   -0.06    0.16
  25   0  13   -0.09    0.15
  25   0 -13   -0.03    0.12
  25  -1  13    0.07    0.17
 -25   1 -13    0.30    0.17
 -25   0 -14    0.01    0.17
 -25  -1 -14    1.66    0.28
  26   0   0    0.53    0.15
  26   0   0    1.12    0.18
  26  -1   0    6.15    0.41
  26   1   0    6.09    0.41
  26  -2   0    0.52    0.20
 -26   2   0    0.10    0.20
  26   2   0    0.23    0.17
  26   0  -1    8.08    0.44
  26   0   1    7.83    0.43
  26   1  -1    1.80    0.25
  26  -1   1    1.41    0.23
  26   1   1    1.99    0.25
  26  -1  -1    1.72    0.24
  26  -2   1    0.28    0.18
  26   2  -1    0.21    0.17
 -26   2   1    0.20    0.21
  26   2   1    0.74    0.21
 -26   2  -1    0.33    0.21
  26  -2  -1    0.42    0.20
  26   0   2    0.20    0.13
  26   0  -2    0.32    0.13
  26  -1   2    0.64    0.18
  26   1  -2    0.85    0.20
  26  -1  -2    0.88    0.19
  26   1   2    0.82    0.19
  26   2  -2    1.49    0.26
  26  -2   2    1.78    0.27
  26   2   2    1.67    0.26
 -26   2  -2    1.57    0.28
  26  -2  -2    1.31    0.26
  26   0   3    2.51    0.26
  26   0  -3    2.95    0.28
  26   1  -3    3.25    0.26
  26   1  -3    2.91    0.30
  26  -1  -3    3.20    0.32
 -26   1  -3    2.77    0.29
  26   1   3    2.71    0.29
  26  -2   3    2.55    0.32
  26   2  -3    2.52    0.31
  26  -2  -3    2.70    0.33
 -26   2  -3    2.71    0.33
  26   2   3    2.21    0.29
  26   0  -4    0.10    0.12
  26   0   4    0.24    0.13
  26   1  -4    2.36    0.24
  26   1  -4    3.15    0.30
 -26   1  -4    2.35    0.28
  26  -1  -4    2.44    0.29
  26   1   4    2.38    0.27
  26  -2   4   -0.04    0.18
  26   2  -4    0.29    0.18
 -26   2  -4   -0.03    0.18
  26   2   4    0.25    0.18
  26  -2  -4   -0.21    0.16
  26   0  -5    6.53    0.39
  26   0   5    6.54    0.40
  26   1  -5    1.95    0.22
  26   1  -5    2.91    0.30
 -26   1  -5    2.25    0.27
  26  -1  -5    2.39    0.28
  26   1   5    2.23    0.26
  26   2  -5    2.40    0.30
  26  -2   5    1.75    0.28
  26  -2  -5    1.72    0.28
  26   2   5    2.02    0.28
 -26   2  -5    1.74    0.28
  26   0  -6    0.28    0.13
  26   0   6    0.32    0.15
  26  -1   6    0.29    0.15
  26   1  -6    0.36    0.13
  26  -1  -6    0.36    0.16
  26   1   6    0.32    0.17
 -26   1  -6    0.45    0.16
  26   2  -6    0.89    0.22
 -26   2  -6    0.31    0.20
  26   2   6    0.61    0.20
  26  -2  -6    0.50    0.21
  26   0   7    1.03    0.19
  26   0  -7    1.11    0.18
  26  -1   7    0.88    0.19
  26   1  -7    1.11    0.17
  26   1   7    0.52    0.17
 -26   1  -7    0.85    0.18
  26  -1  -7    0.54    0.18
  26   2  -7    0.84    0.22
  26   2  -7    1.47    0.19
  26   2   7    0.62    0.20
  26  -2  -7    0.98    0.23
 -26   2  -7    0.81    0.22
  26   0   8    1.67    0.24
  26   0  -8    1.99    0.24
  26  -1   8    0.84    0.19
  26   1  -8    0.92    0.17
  26  -1  -8    0.79    0.20
  26   1   8    1.03    0.21
 -26   1  -8    0.68    0.18
  26   2  -8    1.86    0.28
  26   2  -8    2.00    0.21
  26  -2  -8    1.61    0.27
 -26   2  -8    1.92    0.30
  26   2   8    1.85    0.27
  26   0  -9   11.16    0.57
 -26   0  -9   12.50    0.60
  26   0   9   11.31    0.58
  26  -1   9   -0.03    0.14
  26   1  -9    0.36    0.13
  26  -1  -9    0.49    0.16
  26   1   9    0.13    0.15
 -26   1  -9    0.52    0.17
  26   2  -9   -0.09    0.10
  26   2  -9   -0.14    0.16
 -26   2  -9    0.12    0.18
  26   0 -10    0.40    0.16
 -26   0 -10    0.46    0.18
  26   0  10    0.68    0.18
  26  -1  10    0.20    0.16
  26   1 -10    0.15    0.12
  26   1  10    0.10    0.15
 -26   1 -10    0.32    0.16
  26  -1 -10   -0.01    0.13
  26   2 -10    0.48    0.14
  26   0  11    6.29    0.42
  26   0 -11    6.39    0.41
 -26   0 -11    7.09    0.43
  26   1 -11    0.34    0.13
  26  -1  11    0.22    0.18
  26  -1 -11    0.42    0.17
  26   1  11    0.25    0.17
 -26   1 -11    0.54    0.18
  26   0  12    5.61    0.41
  26   0 -12    6.51    0.41
 -26   0 -12    6.74    0.43
  26  -1  12    0.02    0.16
 -26   1 -12    0.25    0.18
 -26   0 -13    6.25    0.43
  27   1   0    0.14    0.16
  27  -1   0    0.36    0.16
  27  -2   0    5.11    0.42
  27   2   0    4.87    0.41
 -27   2   0    5.00    0.44
  27   0   1    0.12    0.13
  27   0  -1    0.21    0.14
  27   1  -1    0.44    0.17
  27  -1   1    0.48    0.17
  27   1   1    0.66    0.19
  27  -1  -1    0.32    0.16
  27   2  -1    2.43    0.31
  27  -2   1    1.97    0.30
  27   2   1    2.92    0.33
  27  -2  -1    1.94    0.29
 -27   2  -1    2.04    0.31
  27   0  -2   -0.07    0.12
  27   0   2   -0.07    0.12
  27   1  -2    1.28    0.22
  27  -1   2    0.92    0.20
  27  -1  -2    0.84    0.20
  27   1   2    0.89    0.20
  27   2  -2    1.03    0.24
  27  -2   2    0.53    0.21
 -27   2  -2    0.81    0.24
  27  -2  -2    0.84    0.24
  27   2   2    0.67    0.21
  27   0  -3    0.17    0.13
  27   0   3    0.00    0.13
  27   1  -3    0.52    0.18
  27  -1  -3    0.30    0.17
  27   1   3    0.09    0.15
  27  -2   3    0.52    0.21
  27   2  -3    0.41    0.20
  27   2   3    0.67    0.21
 -27   2  -3    0.41    0.21
  27  -2  -3    0.69    0.23
  27   0   4   -0.06    0.13
  27   0  -4    0.06    0.13
  27   1  -4    0.59    0.19
  27   1  -4    0.69    0.16
  27   1   4    0.51    0.17
  27  -1  -4    0.82    0.19
  27  -2   4    7.18    0.49
  27   2  -4    7.94    0.49
  27   2   4    6.37    0.46
  27  -2  -4    6.83    0.50
 -27   2  -4    7.06    0.49
  27   0   5    0.13    0.14
  27   0  -5    0.31    0.14
  27   1  -5    0.03    0.11
  27  -1  -5    0.06    0.15
  27   1   5    0.10    0.15
 -27   1  -5   -0.01    0.15
  27   2  -5    1.00    0.23
  27   2   5    0.71    0.21
 -27   2  -5    1.20    0.27
  27  -2  -5    0.99    0.25
  27   0  -6    0.04    0.13
  27   0   6   -0.07    0.13
  27   1  -6    0.20    0.12
 -27   1  -6   -0.04    0.15
  27  -1  -6   -0.11    0.14
  27   1   6    0.08    0.15
  27   2  -6    4.64    0.41
  27  -2  -6    3.34    0.38
  27   2   6    3.84    0.37
 -27   2  -6    3.67    0.39
  27   0   7   -0.07    0.14
  27   0  -7    0.04    0.12
  27  -1   7   -0.09    0.14
  27   1  -7    0.12    0.12
  27  -1  -7   -0.12    0.13
  27   1   7    0.18    0.15
 -27   1  -7    0.12    0.15
  27   2  -7    0.36    0.19
 -27   2  -7    0.52    0.21
  27   0  -8   -0.01    0.12
  27   0   8   -0.06    0.13
  27   1  -8    1.29    0.19
  27  -1   8    1.47    0.23
  27   1   8    1.64    0.25
 -27   1  -8    1.29    0.22
  27  -1  -8    1.67    0.26
  27   2  -8    2.65    0.25
  27   2  -8    2.64    0.33
  27   0  -9    0.12    0.13
  27   0   9   -0.20    0.14
  27  -1   9    0.10    0.16
  27   1  -9    0.32    0.15
  27   1   9    0.36    0.18
 -27   1  -9    0.16    0.16
  27  -1  -9    0.49    0.19
  27   2  -9    0.10    0.12
  27   0  10   -0.06    0.15
  27   0 -10    0.01    0.12
  27  -1  10    0.24    0.18
  27   1 -10    0.55    0.17
 -27   1 -10    0.45    0.19
  27   1  10    0.46    0.18
  27  -1 -10    0.24    0.17
  27   0 -11    0.02    0.12
 -27   0 -11    0.05    0.17
  27   0  11   -0.04    0.15
  27  -1  11    3.90    0.36
 -27   1 -11    3.27    0.33
 -27   0 -12   -0.03    0.17
  28  -1   0   -0.16    0.14
  28   1   0    0.13    0.15
  28   2   0    0.31    0.19
  28  -2   0    0.23    0.20
  28   1  -1    0.95    0.22
  28  -1   1    0.82    0.20
  28   1   1    1.36    0.23
  28  -1  -1    1.62    0.26
  28   2  -1    0.21    0.19
  28  -2   1    0.62    0.24
  28  -2  -1    0.18    0.21
  28   2   1    0.14    0.18
  28   0   2    0.17    0.14
  28   0  -2    0.43    0.16
  28   1  -2    0.31    0.16
  28  -1  -2    0.19    0.17
  28   1   2    0.14    0.16
  28  -2   2    2.62    0.34
  28   2  -2    3.16    0.35
  28   2   2    2.79    0.33
 -28   2  -2    2.31    0.33
  28  -2  -2    2.52    0.34
  28   0   3    3.83    0.32
  28   0  -3    4.01    0.32
  28   1  -3    0.81    0.20
  28  -1  -3    0.51    0.19
  28   1   3    0.75    0.19
  28  -2   3    0.79    0.25
  28   2  -3    0.90    0.24
  28   2   3    0.93    0.23
 -28   2  -3    0.76    0.24
  28  -2  -3    0.75    0.23
  28   0  -4    3.78    0.31
  28   0   4    3.38    0.32
  28  -1  -4    0.28    0.17
  28   1   4    0.09    0.16
  28   2  -4    6.14    0.45
 -28   2  -4    5.76    0.45
  28   2   4    6.18    0.45
  28  -2  -4    5.73    0.48
  28   0   5    1.31    0.21
  28   0  -5    1.82    0.23
  28   1  -5    3.70    0.29
  28   1   5    3.64    0.35
  28  -1  -5    3.65    0.36
  28   2  -5    5.00    0.43
 -28   2  -5    4.76    0.45
  28   0  -6    0.40    0.17
  28   0   6    0.24    0.16
  28   1  -6    0.33    0.15
  28  -1  -6    0.28    0.17
  28   1   6    0.33    0.17
  28   2  -6    1.87    0.28
 -28   2  -6    1.33    0.27
  28   0   7   -0.04    0.13
  28   0  -7   -0.17    0.11
  28   1  -7    0.71    0.16
 -28   1  -7    0.56    0.19
  28  -1  -7    0.47    0.19
  28   1   7    0.82    0.20
  28   2  -7    0.68    0.21
  28   0   8    0.52    0.18
  28   0  -8    0.80    0.18
  28  -1   8    0.11    0.16
  28   1  -8    0.13    0.12
  28  -1  -8    0.00    0.15
  28   1   8    0.17    0.17
 -28   1  -8   -0.22    0.14
  28   0  -9    2.13    0.26
  28   0   9    2.15    0.27
  28  -1   9    0.49    0.19
  28   1  -9    0.43    0.16
 -28   1  -9    0.44    0.19
  28   0  10    0.87    0.21
  28   0 -10    0.67    0.18
  28  -1  10    2.86    0.33
 -28   1 -10    2.94    0.31
  29  -1   0    0.54    0.21
  29   1   0    0.49    0.19
  29  -2   0    0.14    0.20
  29   1  -1    0.25    0.17
  29  -1  -1    0.11    0.16
  29   1   1    0.29    0.17
  29   2  -1    2.22    0.30
  29  -2   1    2.35    0.33
  29  -2  -1    1.94    0.30
  29   1  -2    0.96    0.21
  29  -1  -2    0.73    0.22
  29   1   2    0.79    0.20
  29  -2   2    0.94    0.27
  29   2  -2    0.99    0.24
  29  -2  -2    0.71    0.26
  29   0   3    0.34    0.15
  29   0  -3    0.14    0.15
  29  -1  -3    1.81    0.27
  29   1   3    1.75    0.26
  29   2  -3    5.30    0.46
  29   0  -4    0.12    0.14
  29   0   4    0.05    0.15
  29  -1  -4    0.77    0.21
  29   1   4    1.03    0.22
  29   2  -4    0.52    0.21
 -29   2  -4    0.56    0.23
  29   0   5    0.11    0.15
  29   0  -5    0.12    0.14
  29  -1  -5    1.81    0.28
  29   1   5    1.67    0.26
  29   0   6    0.18    0.16
  29   0  -6    0.09    0.14
  29   1  -6    4.14    0.32
  29   1   6    3.79    0.36
  29  -1  -6    3.66    0.38
  29   0  -7   -0.07    0.14
  29   0   7   -0.07    0.15
  29   1  -7    0.48    0.16
  29  -1  -7    0.16    0.17
  29   1   7    0.11    0.16
  29   0   8    0.16    0.16
  29   0  -8    0.03    0.14
  29   1  -8    2.43    0.26
 -29   1  -8    1.84    0.27
  29   0   9    0.13    0.16
 -29   1  -9    3.31    0.34
  30   1   0    5.01    0.40
  30   1  -1    0.61    0.20
  30   1   1    0.58    0.20
  30  -1  -1    0.68    0.22
  30   1   2    0.11    0.16
  30  -1  -2   -0.01    0.16
  30   1   3    1.37    0.24
  30  -1  -3    1.33    0.25
  30   0  -4    0.83    0.20
  30   0   4    0.67    0.19
  30   1   4    4.88    0.39
  30  -1  -4    4.86    0.41
  30   0   5    0.42    0.18
  30   0  -5    0.59    0.18
  30   1   5    1.06    0.23
  30  -1  -5    1.13    0.25
  30   0  -6    1.11    0.22
  30   0   6    0.81    0.20
  30   0   7    0.57    0.19
  30   0  -7    0.52    0.18
  30   1  -7    0.99    0.21
  31   1   1    1.27    0.24
  31  -1  -2   -0.04    0.17
  31   1   2    0.08    0.17
  31  -1  -3    1.82    0.30
  31   0  -5   -0.14    0.15
  31   0   6    0.00    0.16
   0   0   0    0.00    0.00
;
_shelx_hkl_checksum     51481
_shelx_res_file
;
    T.res created by SHELXL-2014/7
TITL T in Pna2(1)
CELL 0.71073 21.5766 3.5533 16.0959 90.000 90.000 90.000
ZERR 4.00 0.0107 0.0018 0.0080 0.000 0.000 0.000
LATT -1
SYMM -x, -y, z+1/2
SYMM -x+1/2, y+1/2, z+1/2
SYMM x+1/2, -y+1/2, z
SFAC C  H  N  O
UNIT 36  36  20  32
OMIT -3 62
L.S. 4
ACTA
BOND $H
FMAP 2
PLAN 0
CONF
SIZE 0.4 0.04 0.02
EQIV $1 -x+3/2, y+1/2, z-1/2
HTAB C5 O2_$1
EQIV $2 x-1/2, -y+1/2, z
HTAB C8 O4_$2
HTAB C8 O8
EQIV $3 -x+1, -y, z+1/2
HTAB C9 O7_$3
EQIV $4 -x+3/2, y+1/2, z+1/2
HTAB C7 O5_$4
EQIV $5 x, y+1, z
HTAB C7 O3_$5
EQIV $6 -x+1, -y+1, z+1/2
HTAB N4 O8_$6
HTAB N5 O1_$5
HTAB N5 O3_$5
EQIV $7 x-1/2, -y+3/2, z
HTAB O8 O4_$7
HTAB O8 O1_$5
HTAB O8 O6_$5
TEMP -172.650
WGHT    0.049400    0.014400
FVAR       0.13948
C1    1    0.674802   -0.018231    0.647274    11.00000    0.00971    0.01248 =
         0.01433    0.00027    0.00055    0.00019
C2    1    0.722413    0.045390    0.708987    11.00000    0.01094    0.01376 =
         0.01274    0.00078    0.00059    0.00003
C3    1    0.781544    0.169756    0.693032    11.00000    0.00994    0.01378 =
         0.01573   -0.00058   -0.00047    0.00138
AFIX  43
H3    2    0.810613    0.200973    0.736821    11.00000   -1.20000
AFIX   0
C4    1    0.797816    0.248815    0.611277    11.00000    0.00846    0.01281 =
         0.01706   -0.00016    0.00081   -0.00008
C5    1    0.756250    0.191661    0.546094    11.00000    0.01155    0.01348 =
         0.01478    0.00063    0.00102   -0.00032
AFIX  43
H5    2    0.768119    0.237694    0.490174    11.00000   -1.20000
AFIX   0
C6    1    0.697878    0.067369    0.564998    11.00000    0.01005    0.01418 =
         0.01341    0.00025   -0.00195   -0.00116
C8    1    0.488775    0.471798    0.773566    11.00000    0.01355    0.01981 =
         0.01816   -0.00012   -0.00004   -0.00294
AFIX  43
H8    2    0.471525    0.453465    0.719413    11.00000   -1.20000
AFIX   0
C9    1    0.460497    0.376970    0.845913    11.00000    0.01250    0.02030 =
         0.02149    0.00038    0.00279   -0.00204
AFIX  43
H9    2    0.419675    0.280892    0.852171    11.00000   -1.20000
AFIX   0
N1    3    0.707902   -0.034210    0.795470    11.00000    0.01326    0.01586 =
         0.01379   -0.00014   -0.00061   -0.00342
[truncated: 3,485 more chars]
