# Supplementary material for: Stoichiometric and polymorphic salt of imidazolium picrate monohydrate
Source: Acta Crystallogr E Crystallogr Commun. 2017 Nov 17;73(Pt 12):1885–8. doi: 10.1107/S2056989017016401 (PMC5730246; doi:10.1107/S2056989017016401)
Supplement: Supplementary file 2 [file e-73-01885-Isup2.hkl]

data_I                                                                          
_shelx_title ' T in Pna2(1)'                                                    
_shelx_refln_list_code          4                                               
_shelx_F_calc_maximum      230.51                                               
_exptl_crystal_F_000       648.00                                               
_reflns_d_resolution_high  0.6905                                               
                                                                                
loop_                                                                           
 _space_group_symop_operation_xyz                                               
 'x, y, z'                                                                      
 '-x, -y, z+1/2'                                                                
 '-x+1/2, y+1/2, z+1/2'                                                         
 'x+1/2, -y+1/2, z'                                                             
                                                                                
_cell_length_a    21.5766                                                       
_cell_length_b     3.5533                                                       
_cell_length_c    16.0959                                                       
_cell_angle_alpha  90.000                                                       
_cell_angle_beta   90.000                                                       
_cell_angle_gamma  90.000                                                       
                                                                                
_shelx_F_squared_multiplier     1.000                                           
                                                                                
loop_                                                                           
 _refln_index_h                                                                 
 _refln_index_k                                                                 
 _refln_index_l                                                                 
 _refln_F_squared_calc                                                          
 _refln_F_squared_meas                                                          
 _refln_F_squared_sigma                                                         
 _refln_observed_status                                                         
   2   0 -23        109.87        138.79        16.96 o                         
   4   0 -23          6.88          0.51         9.77 o                         
   0   0 -22        241.22        294.02        21.59 o                         
   2   0 -22        188.63        216.40        19.53 o                         
   4   0 -22         10.98         10.79         9.77 o                         
   6   0 -22         90.39        114.11        15.93 o                         
   8   0 -22        194.06        241.59        20.56 o                         
   1   1 -22         17.76         10.29         9.51 o                         
   2   1 -22        111.59        115.31        11.08 o                         
   3   1 -22          7.82          9.36         5.53 o                         
   4   1 -22          1.18          1.02         4.98 o                         
   5   1 -22        117.69        137.75        10.05 o                         
   6   1 -22         10.91          9.63         6.72 o                         
   7   1 -22         49.97         58.32        10.54 o                         
   8   1 -22         33.41         49.70         7.03 o                         
   2   0 -21         41.83         45.14         7.97 o                         
   4   0 -21         54.83         76.08        12.85 o                         
   6   0 -21         44.12         52.43        11.82 o                         
   8   0 -21        162.33        164.49        17.99 o                         
  10   0 -21        124.49        113.60        14.91 o                         
  12   0 -21          5.95          8.74         5.29 o                         
   0   1 -21         66.51         64.25        13.36 o                         
   1   1 -21         27.18         18.78         9.25 o                         
   2   1 -21          0.88         -1.28         4.69 o                         
   3   1 -21         90.25         89.00         7.84 o                         
   4   1 -21         50.47         62.51        10.95 o                         
   5   1 -21        104.68        129.10         8.95 o                         
   6   1 -21         17.24         27.44         4.52 o                         
   7   1 -21         11.99         17.81         4.76 o                         
   8   1 -21        108.88        140.81        15.40 o                         
   9   1 -21         52.49         60.06        10.64 o                         
  10   1 -21         74.66         71.82         6.63 o                         
  11   1 -21         78.50         86.08         8.15 o                         
  12   1 -21         10.32         12.34         6.17 o                         
   1   2 -21         75.50         86.64         7.98 o                         
   2   2 -21         54.29         44.63         6.61 o                         
   3   2 -21          0.55          0.90         6.21 o                         
   4   2 -21         73.46         86.28         9.22 o                         
   5   2 -21         84.33        106.66        10.79 o                         
   6   2 -21        230.90        248.52        13.46 o                         
   0   0 -20        248.14        284.25        20.05 o                         
   2   0 -20        195.20        217.76        12.36 o                         
   4   0 -20         45.47         56.54        11.82 o                         
   6   0 -20        139.30        131.08        15.42 o                         
   8   0 -20         29.05         30.85         7.97 o                         
  10   0 -20        395.32        434.28        16.53 o                         
  12   0 -20        170.32        179.70        11.10 o                         
  14   0 -20        195.93        213.05        16.71 o                         
  16   0 -20        201.79        215.37        15.93 o                         
   1   1 -20         54.02         56.36         6.30 o                         
   2   1 -20         21.00         19.68         6.87 o                         
   3   1 -20         12.70         18.97         3.91 o                         
   4   1 -20         35.47         42.90         4.85 o                         
   5   1 -20         16.11         16.57         3.90 o                         
   6   1 -20        102.45        115.97         6.81 o                         
   7   1 -20         89.95         99.12         6.31 o                         
   8   1 -20         10.03         15.77         4.43 o                         
   9   1 -20         60.24         82.55         8.92 o                         
  10   1 -20         11.22         10.00         4.43 o                         
  11   1 -20        170.28        200.37        11.65 o                         
  12   1 -20         65.62         79.43        13.63 o                         
  13   1 -20         77.56         90.73         7.12 o                         
  14   1 -20         62.88         74.47         8.83 o                         
   0   2 -20         48.95         55.10         8.15 o                         
   1   2 -20         28.72         22.59         4.70 o                         
   2   2 -20         12.76         10.36         5.36 o                         
   3   2 -20         67.93         68.42         7.16 o                         
   4   2 -20         97.20        103.90        10.68 o                         
   5   2 -20         78.14         90.74        20.18 o                         
   6   2 -20         39.70         40.10         5.09 o                         
   7   2 -20         25.98         32.67         5.05 o                         
   8   2 -20         90.44        109.60         9.57 o                         
   9   2 -20         26.40         26.51         5.29 o                         
  10   2 -20         16.78         24.26         4.96 o                         
   2   0 -19        255.19        238.63        12.72 o                         
   4   0 -19         62.96         79.61         8.12 o                         
   6   0 -19        168.68        182.77         9.75 o                         
   8   0 -19         81.55         82.21         7.40 o                         
  10   0 -19         80.88         90.82         7.89 o                         
  12   0 -19        156.03        194.02        24.67 o                         
  14   0 -19          9.73         11.29         4.75 o                         
  16   0 -19         66.51         80.16        16.19 o                         
  18   0 -19         55.07         88.41        11.31 o                         
   0   1 -19        219.72        252.92        12.81 o                         
   1   1 -19        111.77        125.53         6.79 o                         
   2   1 -19         28.36         26.73         4.06 o                         
   3   1 -19         46.58         45.74         6.90 o                         
   4   1 -19        132.80        134.66         6.92 o                         
   5   1 -19         95.50         98.94         6.04 o                         
   6   1 -19        121.94        135.57         8.90 o                         
   7   1 -19         17.97         20.83         3.84 o                         
   8   1 -19        296.00        313.62         9.89 o                         
   9   1 -19         88.60         92.78         8.66 o                         
  10   1 -19         59.05         66.65         6.09 o                         
  11   1 -19         43.52         39.54         4.60 o                         
  12   1 -19        100.36        124.13         6.76 o                         
  13   1 -19          4.98          7.46         3.56 o                         
  14   1 -19          6.31          8.63         3.64 o                         
  15   1 -19         31.29         28.13         5.86 o                         
  16   1 -19          4.44          8.88         3.61 o                         
  17   1 -19         49.44         56.03        10.28 o                         
   1   2 -19         15.71         18.74         4.49 o                         
   2   2 -19         23.47         31.05         4.97 o                         
   3   2 -19         71.97         74.20         6.51 o                         
   4   2 -19         47.27         56.78         6.51 o                         
   5   2 -19        197.16        206.22         8.84 o                         
   6   2 -19          4.57          4.38         3.94 o                         
   7   2 -19        109.65        126.84         7.32 o                         
   8   2 -19         21.28         25.35         4.56 o                         
   9   2 -19          6.40          9.84         3.96 o                         
  10   2 -19         39.87         44.54         5.17 o                         
  11   2 -19         36.36         42.91         5.18 o                         
  12   2 -19         69.70         69.70         6.20 o                         
  13   2 -19          4.43         -2.06         7.71 o                         
   0   0 -18        328.39        372.15        21.59 o                         
   2   0 -18        341.95        351.26        15.08 o                         
   4   0 -18        486.13        504.91        25.48 o                         
   6   0 -18         47.16         43.40         5.26 o                         
   8   0 -18          8.73         11.22         4.18 o                         
  10   0 -18        228.79        230.09        11.11 o                         
  12   0 -18        264.94        276.63        21.59 o                         
  14   0 -18        305.33        308.46        13.32 o                         
  16   0 -18         42.89         45.91         6.65 o                         
  18   0 -18        178.54        181.77        11.36 o                         
   1   1 -18        240.67        256.27         6.86 o                         
   2   1 -18         28.94         35.42         4.10 o                         
   3   1 -18         51.34         45.26         4.44 o                         
   4   1 -18         39.55         38.69         4.22 o                         
   5   1 -18          3.55          4.17         3.30 o                         
   6   1 -18         51.05         61.20         6.08 o                         
   7   1 -18        178.46        189.01         7.64 o                         
   8   1 -18          9.17         11.86         3.49 o                         
   9   1 -18         30.56         39.71         3.78 o                         
  10   1 -18         23.05         28.46         3.63 o                         
  11   1 -18          7.78          3.59         3.05 o                         
  12   1 -18          7.00          3.81         3.11 o                         
  13   1 -18         87.76        112.25         6.34 o                         
  14   1 -18         50.01         58.33         5.02 o                         
  15   1 -18        287.69        306.40         9.84 o                         
  16   1 -18          1.58          1.48         4.75 o                         
  17   1 -18         41.34         49.34         5.04 o                         
  18   1 -18         93.43        103.98         7.64 o                         
   0   2 -18         91.45         99.48        13.36 o                         
   1   2 -18          6.95          5.05         3.86 o                         
   2   2 -18         81.64         93.82         6.45 o                         
   3   2 -18        131.15        145.38         7.68 o                         
   4   2 -18         19.62         16.85         3.61 o                         
   5   2 -18         42.87         37.19         4.14 o                         
   6   2 -18         39.89         35.50         4.61 o                         
   7   2 -18         76.17         79.49         5.97 o                         
   8   2 -18          3.05          4.31         3.65 o                         
   9   2 -18         11.34         11.80         4.02 o                         
  10   2 -18         22.91         29.60         4.56 o                         
  11   2 -18         73.54         78.46         6.53 o                         
  12   2 -18         80.50         93.13         6.46 o                         
  13   2 -18          9.07         12.36         4.03 o                         
  14   2 -18         60.53         69.90         9.57 o                         
  15   2 -18         38.40         34.23         5.43 o                         
   1   3 -18        102.96        100.90         7.46 o                         
   2   3 -18         65.64         69.95         6.76 o                         
   3   3 -18          9.84          9.79         5.09 o                         
   4   3 -18         60.77         64.03        11.13 o                         
   5   3 -18          9.22         12.55         5.11 o                         
   6   3 -18         39.13         48.14         6.23 o                         
   7   3 -18          2.08          4.87         7.81 o                         
   2   0 -17        312.58        322.76        10.77 o                         
   4   0 -17        109.53         94.33         5.82 o                         
   6   0 -17        307.57        304.36        11.40 o                         
   8   0 -17         41.95         54.50         6.27 o                         
  10   0 -17         65.31         81.87         7.16 o                         
  12   0 -17        176.70        176.72         9.50 o                         
  14   0 -17         42.83         43.38         5.79 o                         
  16   0 -17        121.49        136.08         9.50 o                         
  18   0 -17         88.50         97.23         8.77 o                         
  20   0 -17          3.22          3.77        14.91 o                         
   0   1 -17          6.05          9.89         3.61 o                         
   1   1 -17        153.61        146.80         5.28 o                         
   2   1 -17        173.38        166.21         5.43 o                         
   3   1 -17         99.73        113.30         5.22 o                         
   4   1 -17        118.00        108.69         6.75 o                         
   5   1 -17         47.47         45.82         6.53 o                         
   6   1 -17         39.44         41.41         4.25 o                         
   7   1 -17         64.89         69.97         4.32 o                         
   8   1 -17          7.77          7.09         2.69 o                         
   9   1 -17        191.74        198.50         7.51 o                         
  10   1 -17         96.80        105.47         5.28 o                         
  11   1 -17        123.19        140.04         6.50 o                         
  12   1 -17         11.47         13.98         3.22 o                         
  13   1 -17         78.74         75.85         5.28 o                         
  14   1 -17         25.01         26.68         3.88 o                         
  15   1 -17         37.22         44.70         4.50 o                         
  16   1 -17         29.17         29.97         4.07 o                         
  17   1 -17         36.22         46.83         4.82 o                         
  18   1 -17         14.37         15.98         3.84 o                         
  19   1 -17        234.24        237.80        13.63 o                         
  20   1 -17        188.69        220.01        13.58 o                         
   1   2 -17        198.85        196.25         8.24 o                         
   2   2 -17         37.99         38.12         4.02 o                         
   3   2 -17         26.82         23.16         4.88 o                         
   4   2 -17          6.41          6.53         3.19 o                         
   5   2 -17         63.99         59.79         4.54 o                         
   6   2 -17          4.78         11.00         3.34 o                         
   7   2 -17         93.27         95.02         5.69 o                         
   8   2 -17         16.17         13.04         3.82 o                         
   9   2 -17          1.17         -1.97         3.30 o                         
  10   2 -17        103.75        114.11         6.71 o                         
  11   2 -17         24.25         25.73         5.05 o                         
  12   2 -17         28.04         33.14         4.65 o                         
  13   2 -17        109.39        114.42         6.16 o                         
  14   2 -17         66.95         68.88         5.81 o                         
  15   2 -17         12.43          9.59         4.05 o                         
  16   2 -17        243.81        260.76        14.39 o                         
  17   2 -17        117.04        150.20        22.87 o                         
   0   3 -17         77.49         73.18        18.50 o                         
   1   3 -17         23.63         19.73         5.17 o                         
   2   3 -17        103.05         87.19        10.02 o                         
   3   3 -17          1.46         -2.53         5.64 o                         
   4   3 -17          8.13          7.42         4.80 o                         
   5   3 -17         20.09         27.50         5.40 o                         
   6   3 -17         10.87          8.07         5.01 o                         
   7   3 -17         36.95         28.41         5.71 o                         
   8   3 -17         21.47         17.70         6.60 o                         
   9   3 -17         12.90         11.51         4.26 o                         
  10   3 -17         36.58         35.62         5.12 o                         
  11   3 -17          5.62          5.35         5.72 o                         
   0   0 -16        207.79        217.23         9.38 o                         
   2   0 -16        237.89        250.61         8.77 o                         
   4   0 -16         69.26         71.39         5.71 o                         
   6   0 -16        114.78        104.87         5.94 o                         
   8   0 -16       1337.33       1336.81        36.21 o                         
  10   0 -16         21.39         34.98         5.19 o                         
  12   0 -16        326.65        339.45        13.17 o                         
  14   0 -16         42.93         41.11         7.45 o                         
  16   0 -16        230.93        231.68        11.11 o                         
  18   0 -16        113.57        131.18         9.50 o                         
  20   0 -16        154.34        170.96        10.61 o                         
  22   0 -16        196.33        198.52        11.85 o                         
   1   1 -16         53.90         53.01         3.64 o                         
   2   1 -16        211.32        205.80         5.94 o                         
   3   1 -16        153.00        148.78         5.18 o                         
   4   1 -16        105.21        107.22         4.97 o                         
   5   1 -16        320.01        344.64         8.52 o                         
   6   1 -16        209.47        200.60         6.33 o                         
   7   1 -16         81.19         77.31         4.35 o                         
   8   1 -16          3.83          2.01         2.44 o                         
   9   1 -16        132.91        128.83         5.41 o                         
  10   1 -16        100.20        104.90         5.10 o                         
  11   1 -16        317.50        309.40         8.32 o                         
  12   1 -16         20.45         15.86         3.26 o                         
  13   1 -16         44.03         47.23         4.33 o                         
  14   1 -16         73.88         87.14         5.71 o                         
  15   1 -16        103.10        113.32         6.25 o                         
  16   1 -16         13.09         12.21         3.41 o                         
  17   1 -16         86.94         90.27         6.96 o                         
  18   1 -16         54.27         68.61         7.64 o                         
  19   1 -16         99.90         99.70         6.25 o                         
  20   1 -16         50.06         60.78         5.27 o                         
  21   1 -16         86.66         97.28         6.36 o                         
   0   2 -16        206.25        208.77        12.07 o                         
   1   2 -16        293.90        298.63         8.55 o                         
   2   2 -16         76.91         76.50         4.88 o                         
   3   2 -16         40.61         42.88         5.68 o                         
   4   2 -16         40.45         52.74         5.48 o                         
   5   2 -16        125.42        131.70         6.18 o                         
   6   2 -16         35.29         42.12         4.17 o                         
   7   2 -16        220.43        210.34         7.55 o                         
   8   2 -16         31.54         21.89         3.84 o                         
   9   2 -16         23.01         21.74         4.03 o                         
  10   2 -16        242.66        243.53         8.85 o                         
  11   2 -16         74.84         89.54         5.37 o                         
  12   2 -16          0.85         -2.23         2.96 o                         
  13   2 -16         55.32         55.55         4.56 o                         
  14   2 -16         14.60         15.54         3.48 o                         
  15   2 -16        186.02        191.80         7.55 o                         
  16   2 -16         15.47         19.21         4.02 o                         
  17   2 -16          3.05          7.42         3.69 o                         
  18   2 -16        105.88        124.64         7.18 o                         
  19   2 -16        134.95        145.69        21.59 o                         
   1   3 -16         20.64         14.26         4.93 o                         
   2   3 -16        171.30        187.37         9.61 o                         
   3   3 -16         26.53         32.82         5.56 o                         
   4   3 -16         26.29         21.13         5.15 o                         
   5   3 -16         21.98         17.10         7.16 o                         
   6   3 -16         34.78         26.61         4.82 o                         
   7   3 -16         58.93         63.20         5.80 o                         
   8   3 -16         20.23         21.60         4.41 o                         
   9   3 -16         53.84         50.80         9.64 o                         
  10   3 -16          7.99          0.48         3.70 o                         
  11   3 -16         28.43         19.92         4.55 o                         
  12   3 -16         79.93         90.51         6.94 o                         
  13   3 -16        104.58        113.87        12.54 o                         
   2   0 -15        606.93        622.23        15.83 o                         
   4   0 -15        922.27        856.95        26.31 o                         
   6   0 -15        865.00        802.10        19.23 o                         
   8   0 -15        384.70        349.38        10.53 o                         
  10   0 -15        177.92        162.32         8.49 o                         
  12   0 -15         60.72         70.78         6.35 o                         
  14   0 -15        305.26        304.27        19.02 o                         
  16   0 -15          2.45          5.99         4.07 o                         
  18   0 -15        153.60        164.07         9.87 o                         
  20   0 -15         14.98         19.31         6.68 o                         
  22   0 -15        175.60        173.58        19.28 o                         
   0   1 -15        307.86        294.75         9.98 o                         
   1   1 -15        695.75        668.16        12.17 o                         
   2   1 -15        338.27        300.53         7.07 o                         
   3   1 -15        191.69        179.55         4.77 o                         
   4   1 -15        183.54        171.40         4.76 o                         
   5   1 -15        252.10        241.83         7.13 o                         
   6   1 -15         25.43         35.21         2.91 o                         
   7   1 -15        217.68        196.70         6.17 o                         
   8   1 -15         33.12         43.64         4.30 o                         
   9   1 -15        160.08        165.52         5.78 o                         
  10   1 -15         63.56         64.62         4.14 o                         
  11   1 -15         51.12         54.70         3.88 o                         
  12   1 -15        392.48        405.26         9.73 o                         
  13   1 -15          6.56          3.50         2.74 o                         
  14   1 -15         23.95         32.20         3.74 o                         
  15   1 -15         23.56         24.21         4.75 o                         
  16   1 -15        117.82        136.75         6.58 o                         
  17   1 -15        101.43        113.75         6.25 o                         
  18   1 -15        164.29        179.78         7.52 o                         
  19   1 -15         52.13         45.08         4.57 o                         
  20   1 -15         15.86         20.18         3.93 o                         
  21   1 -15        127.07        137.74         7.05 o                         
  22   1 -15         59.87         69.70         5.69 o                         
  23   1 -15         84.45        110.00        16.45 o                         
   1   2 -15         19.98         19.29         3.45 o                         
   2   2 -15        258.26        260.50         7.87 o                         
   3   2 -15         62.44         71.52         4.65 o                         
   4   2 -15         49.00         35.96         5.50 o                         
   5   2 -15         46.29         51.67         4.34 o                         
   6   2 -15        193.81        194.97         7.10 o                         
   7   2 -15         13.13         14.27         3.45 o                         
   8   2 -15         11.13          6.64         3.29 o                         
   9   2 -15        340.86        355.55         8.71 o                         
  10   2 -15         83.14         87.68         6.52 o                         
  11   2 -15         48.29         53.28         5.57 o                         
  12   2 -15         59.51         61.73         4.70 o                         
  13   2 -15         32.83         35.57         4.21 o                         
  14   2 -15          6.19          8.37         3.22 o                         
  15   2 -15          1.53          9.47         3.20 o                         
  16   2 -15         23.88         21.90         3.76 o                         
  17   2 -15         22.37         22.98         5.71 o                         
  18   2 -15          7.09          8.94         3.69 o                         
  19   2 -15          1.37         -1.99         3.42 o                         
  20   2 -15          7.78         -2.45         4.39 o                         
   0   3 -15        687.50        723.94        26.14 o                         
   1   3 -15         18.93         16.64         4.87 o                         
   2   3 -15          3.77          6.67         4.68 o                         
   3   3 -15        176.38        182.38         9.38 o                         
   4   3 -15        212.32        209.98         9.75 o                         
   5   3 -15        121.15        120.12         6.61 o                         
   6   3 -15         12.16         16.87         4.07 o                         
   7   3 -15         17.84         11.38         3.97 o                         
   8   3 -15         57.80         46.94         5.04 o                         
   9   3 -15         70.02         72.53         5.70 o                         
  10   3 -15         39.46         33.35         6.33 o                         
  11   3 -15          0.30          1.01         3.66 o                         
  12   3 -15         19.90         18.09         4.35 o                         
  13   3 -15         10.64          8.61         5.41 o                         
  14   3 -15          4.71          3.21         4.19 o                         
  15   3 -15         33.05         28.59         5.74 o                         
   0   0 -14       1439.98       1340.85        35.69 o                         
   2   0 -14        323.87        347.75         8.46 o                         
   4   0 -14       2438.81       2407.31        51.58 o                         
   6   0 -14        163.14        146.94         6.43 o                         
   8   0 -14        165.09        153.16         6.51 o                         
  10   0 -14        387.68        369.06        13.23 o                         
  12   0 -14        648.72        621.74        19.38 o                         
  14   0 -14        171.60        145.91         8.40 o                         
  16   0 -14        146.56        144.47         9.01 o                         
  18   0 -14        371.31        366.12        21.85 o                         
  20   0 -14         88.70        105.05         8.49 o                         
  22   0 -14        188.70        213.62        11.34 o                         
  24   0 -14         47.81         37.03         6.79 o                         
   1   1 -14        362.75        350.38         7.62 o                         
   2   1 -14        207.09        216.02         5.09 o                         
   3   1 -14        728.98        669.91        10.95 o                         
   4   1 -14         18.67         13.66         2.05 o                         
   5   1 -14         56.37         47.48         2.76 o                         
   6   1 -14        142.03        131.68         4.63 o                         
   7   1 -14        656.06        625.71        11.54 o                         
   8   1 -14        504.60        486.60        11.19 o                         
   9   1 -14        637.28        596.06        12.27 o                         
  10   1 -14         58.49         67.68         4.07 o                         
  11   1 -14        145.49        139.26         5.45 o                         
  12   1 -14         27.89         27.35         3.09 o                         
  13   1 -14          6.22          3.76         2.49 o                         
  14   1 -14        169.34        156.33         6.47 o                         
  15   1 -14        127.32        136.34         6.04 o                         
  16   1 -14         38.30         43.24         5.56 o                         
  17   1 -14          7.23          5.22         2.83 o                         
  18   1 -14         52.16         54.67         4.97 o                         
  19   1 -14         43.28         39.41         4.25 o                         
  20   1 -14         32.12         36.26         4.36 o                         
  21   1 -14         22.55         31.14         4.11 o                         
  22   1 -14         23.22         25.93         4.22 o                         
  23   1 -14         93.68        105.25         6.66 o                         
  24   1 -14        103.94        126.45        16.45 o                         
   0   2 -14        551.29        511.63        16.28 o                         
   1   2 -14        342.62        365.49         8.22 o                         
   2   2 -14        572.15        555.96        14.57 o                         
   3   2 -14         93.48         99.98         5.30 o                         
   4   2 -14         83.86         82.30         4.90 o                         
   5   2 -14        249.70        234.36         7.62 o                         
   6   2 -14        392.91        375.02         9.91 o                         
   7   2 -14         31.31         39.51         3.55 o                         
   8   2 -14         74.59         73.52         4.40 o                         
   9   2 -14         19.68         21.33         3.33 o                         
  10   2 -14        135.95        135.45         5.64 o                         
  11   2 -14        318.51        291.38         7.87 o                         
  12   2 -14        157.18        160.71         6.13 o                         
  13   2 -14         72.31         75.50         4.99 o                         
  14   2 -14         50.89         50.88         5.29 o                         
  15   2 -14         12.95         14.58         3.41 o                         
  16   2 -14         29.84         31.78         4.51 o                         
  17   2 -14          2.68          1.69         3.02 o                         
  18   2 -14         60.54         53.57         5.27 o                         
  19   2 -14         41.06         43.32         5.38 o                         
  20   2 -14         44.99         56.04         7.72 o                         
  21   2 -14         71.71         69.15         5.84 o                         
   1   3 -14         29.48         33.25         5.42 o                         
   2   3 -14        214.84        212.74         9.83 o                         
   3   3 -14        114.72        120.08         7.75 o                         
   4   3 -14         10.52         12.63         3.71 o                         
   5   3 -14         87.03         83.68         5.79 o                         
   6   3 -14         50.52         46.51         9.89 o                         
   7   3 -14         47.15         43.74         4.78 o                         
   8   3 -14         58.10         44.45         4.85 o                         
   9   3 -14         24.40         25.51         4.46 o                         
  10   3 -14         33.93         31.11         6.14 o                         
  11   3 -14        119.03        128.03         8.32 o                         
  12   3 -14         29.95         28.47         4.71 o                         
  13   3 -14          9.28          2.61         3.74 o                         
  14   3 -14         49.59         35.25         4.59 o                         
  15   3 -14         77.38         67.85         9.71 o                         
  16   3 -14         19.00         11.48         4.19 o                         
  17   3 -14         16.31         17.48        10.28 o                         
   0   4 -14         35.27         22.73         8.77 o                         
   1   4 -14         30.30         25.54         6.45 o                         
   2   4 -14         30.01         17.46         7.42 o                         
   3   4 -14         38.27         22.97         7.49 o                         
   4   4 -14          8.89         12.29         8.54 o                         
   5   4 -14         38.66         24.16        12.85 o                         
   2   0 -13       2278.68       2225.96        40.08 o                         
   4   0 -13        294.18        261.26         6.92 o                         
   6   0 -13        821.80        729.14        17.26 o                         
   8   0 -13        206.70        210.10         9.84 o                         
  10   0 -13        299.16        302.89         9.28 o                         
  12   0 -13        214.98        225.00         9.73 o                         
  14   0 -13        665.99        617.69        19.38 o                         
  16   0 -13        121.43        123.40         8.03 o                         
  18   0 -13        219.23        211.01        10.47 o                         
  20   0 -13        186.85        185.93        10.10 o                         
  22   0 -13          0.48         -1.58         4.18 o                         
  24   0 -13        101.64        113.84         9.43 o                         
   0   1 -13        620.59        599.01        12.82 o                         
   1   1 -13        449.34        421.70         7.62 o                         
   2   1 -13        268.60        253.56         5.51 o                         
   3   1 -13        173.56        165.17         6.05 o                         
   4   1 -13        351.24        335.14         6.58 o                         
   5   1 -13       1123.05       1081.71        16.25 o                         
   6   1 -13        291.01        294.91         6.83 o                         
   7   1 -13         94.68        111.85         4.29 o                         
   8   1 -13         70.51         80.99         3.98 o                         
   9   1 -13        126.68        125.67         5.79 o                         
  10   1 -13         21.72         20.34         2.66 o                         
  11   1 -13        324.04        298.68         7.96 o                         
  12   1 -13        190.60        166.54         5.73 o                         
  13   1 -13        114.77        116.03         5.02 o                         
  14   1 -13        279.01        250.63         7.12 o                         
  15   1 -13        242.82        242.29         8.83 o                         
  16   1 -13        132.29        133.69         6.08 o                         
  17   1 -13        156.24        158.44         6.59 o                         
  18   1 -13         54.57         69.30         4.92 o                         
  19   1 -13          2.05          3.13         2.81 o                         
  20   1 -13        107.12        103.80         6.09 o                         
  21   1 -13         17.33         20.15         3.77 o                         
  22   1 -13         44.61         45.06         4.72 o                         
  23   1 -13        136.64        147.73         7.36 o                         
  24   1 -13        216.69        215.32         8.61 o                         
  25   1 -13         13.54         15.42         8.74 o                         
   1   2 -13        528.81        499.91        10.06 o                         
   2   2 -13        375.62        344.25         9.05 o                         
   3   2 -13        178.81        182.37         6.41 o                         
   4   2 -13        146.91        134.53         6.02 o                         
   5   2 -13         63.29         51.78         6.17 o                         
   6   2 -13         44.25         42.52         4.29 o                         
   7   2 -13        115.37        117.44         5.17 o                         
   8   2 -13        308.81        277.36         7.44 o                         
   9   2 -13         73.47         69.99         4.55 o                         
  10   2 -13        166.23        153.45         5.76 o                         
  11   2 -13          9.74         15.13         3.16 o                         
  12   2 -13         82.51         91.40         5.14 o                         
  13   2 -13        146.97        149.69         6.35 o                         
  14   2 -13         82.75         83.37         5.11 o                         
  15   2 -13         30.65         28.65         3.68 o                         
  16   2 -13         18.90         16.56         3.48 o                         
  17   2 -13        163.09        166.57         9.92 o                         
  18   2 -13         12.09          8.22         3.51 o                         
  19   2 -13        250.39        250.23         9.16 o                         
  20   2 -13         16.29          9.03         3.58 o                         
  21   2 -13        228.11        224.42         9.81 o                         
  22   2 -13         32.94         30.40         5.05 o                         
   0   3 -13        222.23        222.81        13.63 o                         
   1   3 -13        404.68        410.58        12.89 o                         
   2   3 -13        135.88        133.95         8.19 o                         
   3   3 -13        227.56        224.68         8.15 o                         
   4   3 -13         87.18         91.36         6.36 o                         
   5   3 -13         90.10         86.62         5.84 o                         
   6   3 -13         20.67         27.55         5.89 o                         
   7   3 -13         83.69         80.98         6.10 o                         
   8   3 -13         17.56         25.02         4.34 o                         
   9   3 -13         40.24         42.28         5.36 o                         
  10   3 -13        346.57        341.16        11.38 o                         
  11   3 -13        140.09        146.28         7.15 o                         
  12   3 -13         18.26         15.02         4.04 o                         
  13   3 -13          5.56          2.18         4.28 o                         
  14   3 -13          1.63         -2.01         3.55 o                         
  15   3 -13         33.87         27.05         4.42 o                         
  16   3 -13         35.08         45.63         5.56 o                         
  17   3 -13          0.39          5.41         4.30 o                         
  18   3 -13         64.87         61.92         8.48 o                         
   1   4 -13         35.20         28.50         6.15 o                         
   2   4 -13         22.59         22.16         6.03 o                         
   3   4 -13         97.95        102.80         8.52 o                         
   4   4 -13        197.72        194.55        10.81 o                         
   5   4 -13         47.41         47.72         6.83 o                         
   6   4 -13          1.89          2.16         5.31 o                         
   7   4 -13        114.54         81.23         7.76 o                         
   8   4 -13         24.28         15.28         6.39 o                         
   9   4 -13         60.20         44.20         9.01 o                         
   0   0 -12       1395.90       1226.13        32.62 o                         
   2   0 -12        245.37        208.52         5.76 o                         
   4   0 -12       1219.67       1168.22        21.85 o                         
   6   0 -12        710.80        664.47        18.15 o                         
   8   0 -12       1873.91       1771.41        38.03 o                         
  10   0 -12        158.44        144.65         6.10 o                         
  12   0 -12       1397.35       1277.30        34.80 o                         
  14   0 -12        137.73        122.73         7.53 o                         
  16   0 -12         40.63         29.29         9.51 o                         
  18   0 -12        144.66        137.12         8.40 o                         
  20   0 -12        306.87        288.60        12.29 o                         
  22   0 -12        149.61        139.45         9.73 o                         
  24   0 -12         11.61          8.52         4.93 o                         
  26   0 -12        303.32        340.36        15.25 o                         
   1   1 -12        464.68        453.25         7.20 o                         
   2   1 -12        225.32        214.24         4.91 o                         
   3   1 -12        572.08        510.74         8.69 o                         
   4   1 -12        385.22        361.90         6.86 o                         
   5   1 -12        827.38        732.55        11.74 o                         
   6   1 -12        395.14        360.71         6.88 o                         
   7   1 -12        283.35        280.84         6.59 o                         
   8   1 -12         66.69         69.25         3.52 o                         
   9   1 -12        596.02        553.50        10.49 o                         
  10   1 -12         64.90         68.17         3.57 o                         
  11   1 -12        170.58        171.29         5.66 o                         
  12   1 -12          8.59          6.46         2.30 o                         
  13   1 -12         65.33         61.14         4.47 o                         
  14   1 -12          4.90          5.32         2.25 o                         
  15   1 -12        393.19        384.52         9.23 o                         
  16   1 -12         47.76         43.26         3.88 o                         
  17   1 -12         52.40         53.15         4.22 o                         
  18   1 -12        248.97        228.28         9.72 o                         
  19   1 -12        225.14        236.27         8.14 o                         
  20   1 -12         12.16         15.14         3.86 o                         
  21   1 -12         77.52         82.51         5.62 o                         
  22   1 -12         76.86         95.14         6.05 o                         
  23   1 -12        287.36        314.67        10.17 o                         
  24   1 -12          8.05          7.53         3.66 o                         
  25   1 -12          9.23         10.09         4.30 o                         
  26   1 -12          1.54         12.85         9.25 o                         
   0   2 -12        399.40        409.61        12.32 o                         
   1   2 -12        270.10        274.61         6.76 o                         
   2   2 -12        351.44        336.09         7.70 o                         
   3   2 -12         36.65         35.24         3.12 o                         
   4   2 -12        174.16        188.49         5.97 o                         
   5   2 -12        290.29        292.48         7.28 o                         
   6   2 -12        241.20        222.18         7.49 o                         
   7   2 -12         91.87        104.40         6.32 o                         
   8   2 -12        484.57        484.07        11.01 o                         
   9   2 -12        209.98        214.46         6.91 o                         
  10   2 -12        100.93         98.48         5.42 o                         
  11   2 -12        221.26        206.27         6.93 o                         
  12   2 -12        186.82        185.89         6.70 o                         
  13   2 -12        130.03        124.17         6.30 o                         
  14   2 -12         40.33         40.35         4.01 o                         
  15   2 -12        187.76        180.85         6.95 o                         
  16   2 -12        109.01        115.09         9.30 o                         
  17   2 -12        123.17        117.53         9.22 o                         
  18   2 -12         61.94         59.60         5.12 o                         
  19   2 -12         30.88         38.08         4.42 o                         
  20   2 -12        107.08         99.26         6.49 o                         
  21   2 -12         52.60         49.49         5.54 o                         
  22   2 -12         68.07         62.57         6.11 o                         
  23   2 -12          7.07         15.43         4.67 o                         
   1   3 -12         33.03         30.69         5.13 o                         
   2   3 -12         27.17         32.10         4.17 o                         
   3   3 -12        112.77        119.46         6.71 o                         
   4   3 -12         60.25         64.14         5.08 o                         
   5   3 -12        110.09        108.09         6.21 o                         
   6   3 -12         48.06         41.08         4.68 o                         
   7   3 -12        150.12        152.01         9.34 o                         
   8   3 -12        148.73        142.32         6.77 o                         
   9   3 -12        324.28        314.96         9.58 o                         
  10   3 -12         42.27         43.44         4.69 o                         
  11   3 -12        356.63        342.13        10.25 o                         
  12   3 -12         20.83         18.85         4.16 o                         
  13   3 -12         41.76         36.79         4.65 o                         
  14   3 -12          8.94          9.53         3.58 o                         
  15   3 -12         44.89         45.25         4.84 o                         
  16   3 -12         41.21         38.10         5.59 o                         
  17   3 -12         50.01         47.06         6.11 o                         
  18   3 -12         19.08         17.14         4.65 o                         
  19   3 -12         10.25         20.47         5.90 o                         
   0   4 -12         54.30         42.61        13.62 o                         
   1   4 -12         54.60         38.06         6.49 o                         
   2   4 -12         20.88         28.57         6.45 o                         
   3   4 -12        121.08        122.94         9.04 o                         
   4   4 -12          4.40         -7.62         6.16 o                         
   5   4 -12         15.09         11.20         5.23 o                         
   6   4 -12          7.71          7.37         5.28 o                         
   7   4 -12         40.16         24.45         6.38 o                         
   8   4 -12         31.69         20.86         6.34 o                         
   9   4 -12          4.63          3.30         4.71 o                         
  10   4 -12        146.83        144.24        10.59 o                         
  11   4 -12         27.25         18.62         8.03 o                         
   2   0 -11         80.48         80.45         3.62 o                         
   4   0 -11       1656.53       1510.79        39.67 o                         
   6   0 -11       1205.26       1218.02        26.46 o                         
   8   0 -11        355.44        335.89        11.41 o                         
  10   0 -11        222.90        225.68         7.49 o                         
  12   0 -11        104.67        109.16         6.79 o                         
  14   0 -11         67.68         82.91         6.29 o                         
  16   0 -11       1208.33       1191.40        33.18 o                         
  18   0 -11        563.22        575.44        18.49 o                         
  20   0 -11          4.90          6.36         4.88 o                         
  22   0 -11        184.06        183.93        10.32 o                         
  24   0 -11        260.43        309.21        13.60 o                         
  26   0 -11        324.93        346.53        17.99 o                         
   0   1 -11        144.57        143.12         5.42 o                         
   1   1 -11        160.67        142.72         3.80 o                         
   2   1 -11        247.28        232.69         4.47 o                         
   3   1 -11        614.40        602.32        10.42 o                         
   4   1 -11        340.68        320.25         6.57 o                         
   5   1 -11         78.02         70.70         3.09 o                         
   6   1 -11        118.89        104.17         3.70 o                         
   7   1 -11        343.27        342.28         7.26 o                         
   8   1 -11       1159.30       1066.98        22.87 o                         
   9   1 -11        515.20        519.50        10.71 o                         
  10   1 -11        120.65        114.89         4.69 o                         
  11   1 -11        541.86        528.22        10.98 o                         
  12   1 -11         95.47         90.07         4.34 o                         
  13   1 -11        196.21        204.64         6.08 o                         
  14   1 -11        233.15        203.56         6.16 o                         
  15   1 -11        631.04        579.79        12.04 o                         
  16   1 -11        237.67        239.23         6.95 o                         
  17   1 -11        137.96        146.16         6.03 o                         
  18   1 -11         23.93         26.78         3.47 o                         
  19   1 -11        152.29        159.91         6.58 o                         
  20   1 -11         24.06         29.50         3.73 o                         
  21   1 -11         90.82         91.58         5.71 o                         
  22   1 -11         73.49         76.69         5.43 o                         
  23   1 -11         41.98         44.76         4.62 o                         
  24   1 -11         83.89         93.60         6.92 o                         
  25   1 -11         57.54         54.48         8.96 o                         
  26   1 -11         22.58         21.73         4.60 o                         
   1   2 -11        191.24        204.12         5.61 o                         
   2   2 -11          4.18          2.29         1.78 o                         
   3   2 -11        145.74        136.20         4.36 o                         
   4   2 -11         36.55         38.72         3.18 o                         
   5   2 -11        335.61        320.29         7.67 o                         
   6   2 -11        311.35        306.54         7.57 o                         
   7   2 -11         61.65         61.09         4.16 o                         
   8   2 -11        547.45        511.68        12.42 o                         
   9   2 -11         81.65         94.33         5.05 o                         
  10   2 -11        324.86        300.69         8.24 o                         
  11   2 -11        785.55        749.71        15.24 o                         
  12   2 -11         43.41         43.10         3.92 o                         
  13   2 -11        106.07        112.27         5.61 o                         
  14   2 -11         55.32         64.27         4.57 o                         
  15   2 -11         33.70         36.25         3.94 o                         
  16   2 -11         18.54         12.11         3.22 o                         
  17   2 -11         83.80         91.28         5.84 o                         
  18   2 -11        280.01        265.91         9.19 o                         
  19   2 -11         29.07         27.00         4.75 o                         
  20   2 -11        101.28        108.07         7.23 o                         
  21   2 -11        229.41        247.83        10.13 o                         
  22   2 -11         40.86         43.27         5.55 o                         
  23   2 -11         44.28         50.77         5.11 o                         
  24   2 -11         27.17         30.98         5.24 o                         
   0   3 -11        491.13        475.64        19.79 o                         
   1   3 -11          0.49          5.35         3.39 o                         
   2   3 -11          3.18          1.97         3.14 o                         
   3   3 -11          6.80          1.19         3.22 o                         
   4   3 -11         81.27         91.53         5.82 o                         
   5   3 -11        209.27        220.30         8.24 o                         
   6   3 -11          5.94          5.27         3.20 o                         
   7   3 -11        182.20        192.44         7.50 o                         
   8   3 -11        215.62        208.91         7.94 o                         
   9   3 -11        194.42        194.60         7.80 o                         
  10   3 -11         13.01         10.92         3.64 o                         
  11   3 -11        109.19        108.93         6.34 o                         
  12   3 -11        117.03        115.38         6.49 o                         
  13   3 -11         90.22         85.22         5.77 o                         
  14   3 -11         30.99         23.88         4.32 o                         
  15   3 -11         37.83         36.78         6.45 o                         
  16   3 -11          2.46          2.47         4.23 o                         
  17   3 -11        138.73        128.67        11.06 o                         
  18   3 -11        106.22        105.09        12.78 o                         
  19   3 -11         75.25         68.62         8.66 o                         
  20   3 -11        406.12        399.39        20.56 o                         
   1   4 -11         11.84         11.77         6.83 o                         
   2   4 -11         36.11         24.38         7.86 o                         
   3   4 -11         27.20         29.85         6.20 o                         
   4   4 -11         16.96         14.56         5.64 o                         
   5   4 -11         24.81         18.75         6.01 o                         
   6   4 -11         54.15         48.91         8.56 o                         
   7   4 -11          0.91          1.59         4.40 o                         
   8   4 -11        142.68        129.88        11.43 o                         
   9   4 -11         43.26         31.35         9.05 o                         
  10   4 -11         33.82         27.41         5.71 o                         
  11   4 -11         36.95         27.99         8.05 o                         
  12   4 -11         96.54        111.00        12.34 o                         
  13   4 -11         44.98         30.60         7.53 o                         
   0   0 -10        488.10        554.03        15.94 o                         
   2   0 -10       2212.99       2031.54        41.51 o                         
   4   0 -10        279.33        313.02         8.66 o                         
   6   0 -10        362.97        401.22         8.82 o                         
   8   0 -10          2.33         -0.24         1.35 o                         
  10   0 -10        626.81        571.06        16.71 o                         
  12   0 -10        716.08        674.72        20.32 o                         
  14   0 -10       3473.75       3242.16        81.50 o                         
  16   0 -10        943.56        889.07        25.58 o                         
  18   0 -10        278.33        252.94        10.83 o                         
  20   0 -10        449.54        430.66        15.42 o                         
  22   0 -10         69.99         67.92         9.51 o                         
  24   0 -10        111.34        112.69        10.28 o                         
  26   0 -10         24.32         22.01         6.15 o                         
  28   0 -10         33.17         34.44         9.25 o                         
   1   1 -10        560.44        559.42         8.32 o                         
   2   1 -10        289.23        262.63         4.80 o                         
   3   1 -10        262.83        282.83         5.83 o                         
   4   1 -10        351.86        332.87         6.61 o                         
   5   1 -10         53.32         51.31         2.67 o                         
   6   1 -10        448.92        412.93         8.28 o                         
   7   1 -10        129.42        127.79         6.24 o                         
   8   1 -10         50.16         47.97         3.10 o                         
   9   1 -10         71.42         82.54         3.94 o                         
  10   1 -10        222.65        210.39         5.93 o                         
  11   1 -10        667.65        617.38        12.06 o                         
  12   1 -10        241.97        244.25         6.46 o                         
  13   1 -10        375.58        366.75         8.48 o                         
  14   1 -10        139.87        132.21         5.03 o                         
  15   1 -10         17.59         20.71         2.73 o                         
  16   1 -10        546.72        535.43        11.36 o                         
  17   1 -10        902.67        862.38        18.25 o                         
  18   1 -10        152.87        154.53         6.97 o                         
  19   1 -10          7.92          3.68         2.74 o                         
  20   1 -10        149.03        154.72         6.70 o                         
  21   1 -10          9.88          6.62         3.19 o                         
  22   1 -10          7.80         11.64         3.27 o                         
  23   1 -10        184.02        185.55         7.51 o                         
  24   1 -10        128.11        148.29         9.75 o                         
  25   1 -10         58.60         69.35         6.10 o                         
  26   1 -10          3.06          7.32         4.09 o                         
  27   1 -10         27.50         21.36         5.22 o                         
   0   2 -10        376.60        359.81        11.57 o                         
   1   2 -10        248.34        239.73         5.62 o                         
   2   2 -10        138.41        124.94         4.18 o                         
   3   2 -10        137.46        134.56         4.38 o                         
   4   2 -10        293.53        312.29         6.67 o                         
   5   2 -10        253.43        258.48         7.35 o                         
   6   2 -10         46.73         49.53         4.64 o                         
   7   2 -10        330.65        331.34         8.40 o                         
   8   2 -10        474.28        442.69        10.25 o                         
   9   2 -10         67.20         70.07         5.57 o                         
  10   2 -10        426.22        422.80        10.13 o                         
  11   2 -10         47.13         43.10         3.87 o                         
  12   2 -10         53.50         47.67         4.02 o                         
  13   2 -10        102.69        113.13         5.51 o                         
  14   2 -10        230.14        220.00         7.97 o                         
  15   2 -10        109.11        108.10         8.05 o                         
  16   2 -10         13.79          9.84         3.14 o                         
  17   2 -10        339.77        323.24         9.97 o                         
  18   2 -10         87.04        102.49         6.00 o                         
  19   2 -10        266.97        267.03         9.20 o                         
  20   2 -10        241.81        259.48        10.29 o                         
  21   2 -10         27.67         21.68         4.27 o                         
  22   2 -10         94.65        101.52         6.38 o                         
  23   2 -10        110.58        110.71         6.84 o                         
  24   2 -10         68.80         72.35         8.35 o                         
  25   2 -10         98.80        112.47         7.01 o                         
   1   3 -10          2.74         -1.56         3.28 o                         
   2   3 -10         93.73         99.94         5.87 o                         
   3   3 -10        129.53        123.39         8.59 o                         
   4   3 -10          2.91          3.88         3.42 o                         
   5   3 -10        236.30        237.39         7.96 o                         
   6   3 -10         36.24         51.11         4.49 o                         
   7   3 -10         44.63         40.71         4.34 o                         
   8   3 -10         60.52         68.52         5.07 o                         
   9   3 -10         19.07         12.32         3.66 o                         
  10   3 -10          7.92          9.30         3.51 o                         
  11   3 -10        304.64        321.35        10.58 o                         
  12   3 -10        173.67        189.94        11.20 o                         
  13   3 -10         69.12         67.47         5.33 o                         
  14   3 -10         56.96         54.64         5.41 o                         
  15   3 -10         58.52         55.71         8.28 o                         
  16   3 -10         42.89         47.66         5.80 o                         
  17   3 -10         31.30         26.77         5.17 o                         
  18   3 -10         22.68         24.10         4.98 o                         
  19   3 -10         78.95         75.58         6.86 o                         
  20   3 -10         92.96         87.48         9.47 o                         
  21   3 -10        142.41        138.17        13.88 o                         
   0   4 -10         63.41         53.52        17.73 o                         
   1   4 -10         31.57         33.78         6.25 o                         
   2   4 -10         15.76         17.89         7.24 o                         
   3   4 -10         62.94         66.03         8.38 o                         
   4   4 -10         17.76         17.50         5.74 o                         
   5   4 -10         29.70         32.62         6.30 o                         
   6   4 -10         23.59         20.59         5.51 o                         
   7   4 -10          6.33          2.02         4.83 o                         
   8   4 -10         11.55         11.05         5.16 o                         
   9   4 -10         11.12          8.33         5.04 o                         
  10   4 -10          5.97          5.49         5.71 o                         
  11   4 -10        101.57         85.35        12.39 o                         
  12   4 -10        112.66        133.67        14.30 o                         
  13   4 -10         75.20         82.10         9.61 o                         
  14   4 -10         40.03         33.93         7.88 o                         
   2   0  -9        875.03        877.93        19.46 o                         
   4   0  -9        297.24        310.25         7.04 o                         
   6   0  -9       1396.18       1426.79        26.24 o                         
   8   0  -9        256.57        254.60        16.10 o                         
  10   0  -9        797.81        755.77        17.49 o                         
  12   0  -9        186.34        211.13         6.99 o                         
  14   0  -9       3334.61       3196.49        81.13 o                         
  16   0  -9        302.80        336.28        12.14 o                         
  18   0  -9        198.35        214.35         9.77 o                         
  20   0  -9        299.44        310.98        16.19 o                         
  22   0  -9        587.13        563.33        19.08 o                         
  24   0  -9        224.60        217.06        12.85 o                         
  26   0  -9        582.32        608.27        34.44 o                         
  28   0  -9        113.26        109.49        13.36 o                         
   0   1  -9       1728.99       1609.53        37.24 o                         
   1   1  -9        555.56        544.58         8.69 o                         
   2   1  -9       1065.98        994.73        13.45 o                         
   3   1  -9        524.10        528.13         9.15 o                         
   4   1  -9       1529.62       1455.19        20.48 o                         
   5   1  -9        257.08        257.14         5.47 o                         
   6   1  -9        610.24        652.42        12.06 o                         
   7   1  -9        488.75        500.32         9.85 o                         
   8   1  -9        363.65        349.50         8.95 o                         
   9   1  -9        226.11        223.72         7.35 o                         
  10   1  -9        224.39        217.10         7.98 o                         
  11   1  -9        546.24        524.52        19.21 o                         
  12   1  -9        546.73        507.99        10.48 o                         
  13   1  -9        596.34        579.77        11.68 o                         
  14   1  -9         76.49         82.28         4.14 o                         
  15   1  -9         91.35         97.93         4.42 o                         
  16   1  -9         91.14         80.61         4.55 o                         
  17   1  -9       1543.66       1475.78        28.41 o                         
  18   1  -9        221.75        210.86         7.10 o                         
  19   1  -9         40.09         35.86         3.60 o                         
  20   1  -9        121.10        120.40         5.38 o                         
  21   1  -9        193.35        192.68         6.63 o                         
  22   1  -9         41.49         40.97         4.18 o                         
  23   1  -9         84.79         85.05         6.27 o                         
  24   1  -9         30.07         36.23         4.69 o                         
  25   1  -9        195.08        209.48         9.13 o                         
  26   1  -9         18.19         23.09         4.46 o                         
  27   1  -9         19.95         16.15         4.87 o                         
  28   1  -9         14.96         22.34         6.29 o                         
   1   2  -9        294.77        292.43         8.90 o                         
   2   2  -9        573.57        558.44        10.37 o                         
   3   2  -9        975.45       1002.47        19.75 o                         
   4   2  -9        196.82        192.57         5.23 o                         
   5   2  -9        118.67        109.46         4.89 o                         
   6   2  -9         41.90         49.04         3.60 o                         
   7   2  -9        600.48        617.85        12.79 o                         
   8   2  -9        227.08        209.48         6.72 o                         
   9   2  -9        388.26        385.12         9.42 o                         
  10   2  -9        338.88        343.50        10.19 o                         
  11   2  -9         41.63         42.24         5.85 o                         
  12   2  -9         33.73         25.38         3.27 o                         
  13   2  -9        143.33        155.02         6.11 o                         
  14   2  -9        189.01        189.97         8.24 o                         
  15   2  -9         27.56         24.31         3.39 o                         
  16   2  -9         41.74         43.08         4.16 o                         
  17   2  -9         42.25         46.56         4.48 o                         
  18   2  -9         77.74         81.00         5.47 o                         
  19   2  -9         50.98         50.00         5.17 o                         
  20   2  -9        281.90        270.80        10.43 o                         
  21   2  -9        177.41        171.86         8.65 o                         
  22   2  -9         17.96         15.08         3.78 o                         
  23   2  -9          1.21          2.39         3.31 o                         
  24   2  -9          7.06          7.62         3.84 o                         
  25   2  -9         66.70         69.40         6.23 o                         
  26   2  -9          3.34         -2.61         3.94 o                         
   0   3  -9        293.99        310.94        11.62 o                         
   1   3  -9        237.70        234.86         7.12 o                         
   2   3  -9         30.58         35.08         4.31 o                         
   3   3  -9         32.60         30.47         3.81 o                         
   4   3  -9         10.82         10.39         3.21 o                         
   5   3  -9        209.48        211.65         7.71 o                         
   6   3  -9        185.36        180.45         7.25 o                         
   7   3  -9         21.41         23.11         3.74 o                         
   8   3  -9         18.95         19.84         3.91 o                         
   9   3  -9        120.25        120.24         6.36 o                         
  10   3  -9        812.11        837.61        22.47 o                         
  11   3  -9        113.32        102.88         9.16 o                         
  12   3  -9        104.13         93.13         8.80 o                         
  13   3  -9         18.79         12.70         3.81 o                         
  14   3  -9        130.81        136.35         9.16 o                         
  15   3  -9         16.82         15.22         4.52 o                         
  16   3  -9         69.63         60.74         6.20 o                         
  17   3  -9         46.20         56.71         8.32 o                         
  18   3  -9         33.01         31.19         7.47 o                         
  19   3  -9         82.85         79.72         6.84 o                         
  20   3  -9          5.06         14.92         4.42 o                         
  21   3  -9         45.40         46.52        10.36 o                         
  22   3  -9         32.48         26.82         5.08 o                         
   1   4  -9         26.59         20.34         6.01 o                         
   2   4  -9         57.80         51.32         6.72 o                         
   3   4  -9         91.80        103.42         8.11 o                         
   4   4  -9         69.36         74.50         6.39 o                         
   5   4  -9         68.91         71.38         7.66 o                         
   6   4  -9         26.22         21.27         7.07 o                         
   7   4  -9         95.08         91.91         7.67 o                         
   8   4  -9        186.14        203.79        17.88 o                         
   9   4  -9         48.02         48.87         6.94 o                         
  10   4  -9         80.74         63.11         8.68 o                         
  11   4  -9         65.79         67.48         7.67 o                         
  12   4  -9         81.57         80.86         7.93 o                         
  13   4  -9        229.94        247.51        12.41 o                         
  14   4  -9         12.57          6.14         6.06 o                         
  15   4  -9         24.07         26.91         8.76 o                         
   0   0  -8       1662.11       1808.84        67.34 o                         
   2   0  -8       2675.34       2763.90        48.44 o                         
   4   0  -8       4309.55       4384.50        75.78 o                         
   6   0  -8        508.38        456.29        15.67 o                         
   8   0  -8        261.06        280.74        10.20 o                         
  10   0  -8       1333.90       1420.28        30.34 o                         
  14   0  -8        333.32        306.36        16.96 o                         
  16   0  -8        806.96        782.73        18.28 o                         
  18   0  -8        362.48        350.93        13.07 o                         
  20   0  -8        128.56        138.68         8.34 o                         
  22   0  -8          6.01          6.95         4.17 o                         
  24   0  -8        368.24        369.35        14.54 o                         
  26   0  -8         86.31        102.29        12.34 o                         
  28   0  -8         31.71         41.12         9.25 o                         
   1   1  -8         48.78         42.73         2.63 o                         
   2   1  -8        311.83        276.87         5.55 o                         
   3   1  -8        827.15        878.01        12.99 o                         
   4   1  -8         12.24         15.90         1.69 o                         
   5   1  -8       1405.04       1429.26        24.14 o                         
   6   1  -8        339.16        336.96         7.47 o                         
   7   1  -8        463.73        454.16         9.30 o                         
   8   1  -8         76.33         75.87         4.02 o                         
   9   1  -8        283.31        253.96        15.52 o                         
  10   1  -8         69.55         76.55         4.82 o                         
  11   1  -8         14.30          6.00         1.89 o                         
  12   1  -8         81.42         73.68         3.70 o                         
  13   1  -8       1482.45       1485.98        25.28 o                         
  14   1  -8        196.77        189.96         5.80 o                         
  15   1  -8        136.62        143.29         5.67 o                         
  16   1  -8        458.82        440.74        10.73 o                         
  17   1  -8         37.18         44.75         3.60 o                         
  18   1  -8        130.91        127.43         5.69 o                         
  19   1  -8         54.73         50.63         3.73 o                         
  20   1  -8         33.53         35.99         3.35 o                         
  21   1  -8        298.76        301.72        10.13 o                         
  22   1  -8         55.23         54.53         5.50 o                         
  23   1  -8         40.85         47.10         5.04 o                         
  24   1  -8        145.31        160.43         8.32 o                         
  25   1  -8         16.23         10.94         5.90 o                         
  26   1  -8         39.03         41.90         5.40 o                         
  27   1  -8         74.00         71.85         6.47 o                         
  28   1  -8          5.06         -1.13         4.51 o                         
   0   2  -8       1619.32       1606.37        71.67 o                         
   1   2  -8         88.98         86.42         4.53 o                         
   2   2  -8        132.08        129.11         5.21 o                         
   3   2  -8        410.37        449.60        10.53 o                         
   4   2  -8        199.45        199.36         6.24 o                         
   5   2  -8        115.07        127.72         5.85 o                         
   6   2  -8        123.49        128.50         7.25 o                         
   7   2  -8         31.15         31.57         3.21 o                         
   8   2  -8        331.19        338.86         8.58 o                         
   9   2  -8        117.94        127.37         7.60 o                         
  10   2  -8        862.54        889.08        16.95 o                         
  11   2  -8        623.69        628.93        13.14 o                         
  12   2  -8        350.74        345.21         9.48 o                         
  13   2  -8         68.50         67.80         4.46 o                         
  14   2  -8         57.25         53.62         4.54 o                         
  15   2  -8        171.90        173.12         6.94 o                         
  16   2  -8        296.24        286.69         9.05 o                         
  17   2  -8        118.75        127.60         6.30 o                         
  18   2  -8         70.29         64.28         4.88 o                         
  19   2  -8        335.89        301.93        10.88 o                         
  20   2  -8        128.82        135.07         7.59 o                         
  21   2  -8         26.90         23.96         3.79 o                         
  22   2  -8         53.15         52.71         4.90 o                         
  23   2  -8         53.61         55.85         5.11 o                         
  24   2  -8         94.34         97.39        11.35 o                         
  25   2  -8          2.11          3.32         3.43 o                         
  26   2  -8         94.39         96.57         6.62 o                         
   1   3  -8         87.83         94.69         4.61 o                         
   2   3  -8        165.87        167.33         6.85 o                         
   3   3  -8        388.77        397.84        10.39 o                         
   4   3  -8         40.24         32.41         3.94 o                         
   5   3  -8        136.91        136.38         6.43 o                         
   6   3  -8         96.08         95.87         5.63 o                         
   7   3  -8        302.71        297.13         9.00 o                         
   8   3  -8        181.69        186.44         9.99 o                         
   9   3  -8        630.04        648.52        15.88 o                         
  10   3  -8          9.11          4.15         4.33 o                         
  11   3  -8         21.38         10.94         3.71 o                         
  12   3  -8         57.78         53.88         7.03 o                         
  13   3  -8         53.86         52.87         5.05 o                         
  14   3  -8          8.68         10.58         4.43 o                         
  15   3  -8         30.42         30.56         9.14 o                         
  16   3  -8         53.14         44.46         7.33 o                         
  17   3  -8         21.84         20.92         4.64 o                         
  18   3  -8         36.20         36.69         5.98 o                         
  19   3  -8        131.21        134.04        15.54 o                         
  20   3  -8        135.81        138.81         8.45 o                         
  21   3  -8         18.36         17.79         4.08 o                         
  22   3  -8         20.72         23.32         4.56 o                         
  23   3  -8         32.71         36.46         6.15 o                         
   0   4  -8        187.77        166.68        13.60 o                         
   1   4  -8        153.14        141.28         9.12 o                         
   2   4  -8         39.71         32.12         9.35 o                         
   3   4  -8        133.43        110.27         9.64 o                         
   4   4  -8          4.52         12.08         5.08 o                         
   5   4  -8        159.39        155.90        12.03 o                         
   6   4  -8        240.61        255.14        20.88 o                         
   7   4  -8         70.24         64.96         5.95 o                         
   8   4  -8         28.60         24.58         4.89 o                         
   9   4  -8         34.11         33.11         6.16 o                         
  10   4  -8          7.55          8.86         6.81 o                         
  11   4  -8         12.19         11.97         5.54 o                         
  12   4  -8          8.64          2.86         5.05 o                         
  13   4  -8         77.63         74.20         7.68 o                         
  14   4  -8         12.58         11.88         5.59 o                         
  15   4  -8         45.58         37.42         6.53 o                         
  16   4  -8          1.06         -2.31         5.29 o                         
   2   0  -7       1028.89        892.79        19.46 o                         
   4   0  -7       1897.66       1848.02        32.85 o                         
   6   0  -7         98.20        114.38         8.91 o                         
   8   0  -7        343.17        376.38         9.38 o                         
  10   0  -7         21.96         28.00         2.64 o                         
  12   0  -7        303.48        302.24        15.42 o                         
  14   0  -7         36.15         29.53        10.79 o                         
  16   0  -7        495.56        484.08        12.84 o                         
  18   0  -7       1125.56       1074.32        30.14 o                         
  20   0  -7         57.12         59.57         8.48 o                         
  22   0  -7        232.48        247.95        11.08 o                         
  24   0  -7        219.03        211.90        10.54 o                         
  26   0  -7         59.71         57.06         9.25 o                         
  28   0  -7          1.28         -8.48         5.65 o                         
   0   1  -7        313.43        286.17         6.80 o                         
   1   1  -7       1038.38       1044.32        14.70 o                         
   2   1  -7        224.51        207.03         4.35 o                         
   3   1  -7        268.90        288.63         5.58 o                         
   4   1  -7         73.78         72.62         4.43 o                         
   5   1  -7        875.55        893.07        14.20 o                         
   6   1  -7        130.28        132.97         4.32 o                         
   7   1  -7        242.62        252.05         6.97 o                         
   8   1  -7        403.85        385.62         9.29 o                         
   9   1  -7         47.77         52.55         3.46 o                         
  10   1  -7        486.39        488.79        10.88 o                         
  11   1  -7        301.71        302.72         7.85 o                         
  12   1  -7       1599.70       1454.11        31.94 o                         
  13   1  -7         75.43         56.64         3.34 o                         
  14   1  -7        124.63        137.28         5.37 o                         
  15   1  -7        434.84        421.73        10.15 o                         
  16   1  -7        300.01        298.13         8.19 o                         
  17   1  -7         71.80         73.39         4.27 o                         
  18   1  -7        283.83        257.15         9.83 o                         
  19   1  -7        106.23        110.17         5.36 o                         
  20   1  -7        128.78        133.34         5.51 o                         
  21   1  -7        316.11        298.46         8.04 o                         
  22   1  -7         18.22         21.56         3.57 o                         
  23   1  -7          9.84          2.83         3.05 o                         
  24   1  -7         70.99         70.93         5.75 o                         
  25   1  -7         38.88         36.05         5.06 o                         
  26   1  -7         38.50         46.74         7.62 o                         
  27   1  -7          3.67          1.99         3.91 o                         
  28   1  -7         40.22         31.16         5.29 o                         
  29   1  -7         12.54         16.70         8.22 o                         
   1   2  -7         45.66         46.11         2.69 o                         
   2   2  -7         37.48         44.68         4.59 o                         
   3   2  -7         33.67         31.18         2.43 o                         
   4   2  -7        439.98        431.84        16.65 o                         
   5   2  -7        503.79        500.96        13.60 o                         
   6   2  -7        316.22        321.44         8.01 o                         
   7   2  -7        278.52        277.96         7.50 o                         
   8   2  -7        613.89        606.09        16.20 o                         
   9   2  -7        301.20        300.27         7.97 o                         
  10   2  -7        530.41        501.97        11.17 o                         
  11   2  -7        391.26        407.50         9.82 o                         
  12   2  -7         38.52         39.27         3.51 o                         
  13   2  -7        267.84        250.89         8.20 o                         
  14   2  -7        400.92        389.80        10.43 o                         
  15   2  -7       1251.64       1240.08        25.10 o                         
  16   2  -7          0.29          0.57         2.75 o                         
  17   2  -7          2.79          1.82         2.93 o                         
  18   2  -7         33.86         30.88         4.43 o                         
  19   2  -7         61.32         66.23         6.04 o                         
  20   2  -7          3.69         -0.96         2.74 o                         
  21   2  -7         10.13          3.13         4.45 o                         
  22   2  -7         11.17         15.80         3.74 o                         
  23   2  -7         12.22         10.89         3.84 o                         
  24   2  -7         16.21         12.43         3.80 o                         
  25   2  -7         41.17         46.03         5.64 o                         
  26   2  -7         51.31         58.46         8.27 o                         
  27   2  -7         19.04         22.41         7.24 o                         
   0   3  -7        185.34        185.64         7.56 o                         
   1   3  -7        417.40        438.40         9.77 o                         
   2   3  -7        311.72        313.45         8.09 o                         
   3   3  -7        311.31        322.41        10.57 o                         
   4   3  -7        103.22        106.02         5.72 o                         
   5   3  -7         43.12         39.93         4.54 o                         
   6   3  -7         23.27         25.09         3.77 o                         
   7   3  -7        917.97        949.09        20.59 o                         
   8   3  -7        301.12        316.91        11.54 o                         
   9   3  -7        335.73        344.06        10.77 o                         
  10   3  -7         52.71         52.18         5.27 o                         
  11   3  -7        363.19        380.37        11.41 o                         
  12   3  -7        288.14        308.13        10.31 o                         
  13   3  -7         82.93         87.08         8.09 o                         
  14   3  -7         30.63         34.08         5.97 o                         
  15   3  -7         16.07          8.76         4.21 o                         
  16   3  -7         38.47         36.87         8.03 o                         
  17   3  -7         79.43         75.51        10.41 o                         
  18   3  -7         69.14         69.64         6.22 o                         
  19   3  -7         14.39         22.09         4.46 o                         
  20   3  -7         19.39         15.07         5.96 o                         
  21   3  -7          4.25          2.14         3.55 o                         
  22   3  -7        110.96        105.12         6.99 o                         
  23   3  -7         67.98         54.84         7.91 o                         
   1   4  -7         66.91         67.83         7.18 o                         
   2   4  -7         26.92         23.20         6.70 o                         
   3   4  -7        102.72        103.54         7.77 o                         
   4   4  -7        193.16        175.16        10.68 o                         
   5   4  -7        397.06        398.85        12.83 o                         
   6   4  -7        278.11        303.58        15.82 o                         
   7   4  -7        139.35        144.57        11.28 o                         
   8   4  -7         61.52         45.24         5.51 o                         
   9   4  -7        164.57        167.58        10.36 o                         
  10   4  -7        288.95        303.39        22.51 o                         
  11   4  -7          1.03          2.25         5.28 o                         
  12   4  -7         20.84         11.26         6.19 o                         
  13   4  -7         62.26         51.58         7.35 o                         
  14   4  -7         24.20         29.25         6.22 o                         
  15   4  -7          5.72          1.01         4.89 o                         
  16   4  -7          4.52         12.02         6.62 o                         
  17   4  -7         32.64         34.99         7.20 o                         
   0   0  -6       4374.09       4170.04       100.92 o                         
   2   0  -6       2797.13       2481.82        49.34 o                         
   4   0  -6      10356.21      10022.23       552.32 o                         
   6   0  -6       7715.29       7700.03       161.74 o                         
   8   0  -6       1928.42       2063.66        42.58 o                         
  10   0  -6       2276.59       2568.53       125.42 o                         
  12   0  -6        528.81        551.62        16.15 o                         
  14   0  -6       2602.22       2742.96        55.20 o                         
  16   0  -6        913.02        896.16        20.17 o                         
  18   0  -6        181.54        179.29         7.20 o                         
  20   0  -6        128.79        121.08         7.61 o                         
  22   0  -6        577.85        596.94        19.44 o                         
  24   0  -6         19.58         21.38         5.14 o                         
  26   0  -6         15.16         14.39         6.68 o                         
  28   0  -6         13.25         20.56         8.74 o                         
  30   0  -6         53.08         57.06        11.31 o                         
   1   1  -6       4566.77       4330.81        56.66 o                         
   2   1  -6        531.66        502.03         8.49 o                         
   3   1  -6        948.08        861.63        15.06 o                         
   4   1  -6        454.08        493.48         9.49 o                         
   5   1  -6        233.26        231.71         6.37 o                         
   6   1  -6         33.75         40.22         2.91 o                         
   7   1  -6       2565.21       2636.11        42.24 o                         
   8   1  -6        228.71        217.70         7.69 o                         
   9   1  -6       1229.12       1286.40        24.10 o                         
  10   1  -6        580.94        600.44        11.50 o                         
  11   1  -6        733.05        789.71        14.53 o                         
  12   1  -6        311.78        332.70         7.52 o                         
  13   1  -6        312.64        310.41         9.41 o                         
  14   1  -6        480.31        482.90        16.90 o                         
  15   1  -6        143.65        133.53         5.29 o                         
  16   1  -6         89.34         94.02         4.75 o                         
  17   1  -6        421.74        424.14        10.26 o                         
  18   1  -6         53.72         54.27         3.68 o                         
  19   1  -6        693.71        676.34        13.43 o                         
  20   1  -6         48.00         51.29         3.66 o                         
  21   1  -6         34.81         37.04         5.35 o                         
  22   1  -6        232.42        228.20         7.94 o                         
  23   1  -6         23.13         29.73         3.86 o                         
  24   1  -6         53.03         59.87         4.91 o                         
  25   1  -6         73.63         78.38        11.57 o                         
  26   1  -6         19.01         19.94         4.39 o                         
  27   1  -6          1.06          1.43         4.58 o                         
  28   1  -6         11.62         15.76         5.78 o                         
  29   1  -6        185.95        203.30        12.58 o                         
   0   2  -6        358.57        358.38        10.18 o                         
   1   2  -6        956.84        989.30        17.61 o                         
   2   2  -6         32.71         35.17         3.26 o                         
   3   2  -6        263.47        282.67         6.48 o                         
   4   2  -6       1122.19       1171.23        20.06 o                         
   5   2  -6        223.16        223.23         8.19 o                         
   6   2  -6        470.44        452.16        10.04 o                         
   7   2  -6        422.56        461.13        10.26 o                         
   8   2  -6        312.54        307.41         8.09 o                         
   9   2  -6         55.54         56.01         3.77 o                         
  10   2  -6         32.95         43.96         5.58 o                         
  11   2  -6        243.67        235.93         7.14 o                         
  12   2  -6        293.89        303.44         8.80 o                         
  13   2  -6         14.77         13.08         2.70 o                         
  14   2  -6         66.08         64.24         4.42 o                         
  15   2  -6        140.99        131.38         6.60 o                         
  16   2  -6        222.21        236.23         7.97 o                         
  17   2  -6        586.49        577.41        16.29 o                         
  18   2  -6         80.66         83.90         6.00 o                         
  19   2  -6         86.62         92.89         7.97 o                         
  20   2  -6         50.16         59.85         4.79 o                         
  21   2  -6         49.02         47.29         4.75 o                         
  22   2  -6         58.59         63.70         5.11 o                         
  23   2  -6         58.96         62.23         5.24 o                         
  24   2  -6          2.54          0.28         3.49 o                         
  25   2  -6         56.22         48.79         5.06 o                         
  26   2  -6         30.54         30.36         8.13 o                         
  27   2  -6        211.83        201.79        18.85 o                         
   1   3  -6        106.69        113.61         4.61 o                         
   2   3  -6         20.86         21.22         3.12 o                         
   3   3  -6        168.63        176.62         6.22 o                         
   4   3  -6         32.19         38.21         4.12 o                         
   5   3  -6        251.19        262.24         8.34 o                         
   6   3  -6        200.91        204.91         7.59 o                         
   7   3  -6         47.33         46.92         6.29 o                         
   8   3  -6        156.50        159.36         9.77 o                         
   9   3  -6        439.62        438.32        12.26 o                         
  10   3  -6         76.02         72.42         6.38 o                         
  11   3  -6         75.37         83.71         5.81 o                         
  12   3  -6        235.03        228.71         8.75 o                         
  13   3  -6         92.78         91.35         7.19 o                         
  14   3  -6        225.66        229.69        10.17 o                         
  15   3  -6         47.92         34.43         7.02 o                         
  16   3  -6          7.83         13.69         4.21 o                         
  17   3  -6         43.64         45.51         5.49 o                         
  18   3  -6          0.89          2.61         3.90 o                         
  19   3  -6         81.40         69.49         6.40 o                         
  20   3  -6          2.62          3.46         3.57 o                         
  21   3  -6         10.27          6.33         3.78 o                         
  22   3  -6         12.91         10.44         5.88 o                         
  23   3  -6         72.45         58.71         7.98 o                         
   0   4  -6         42.36         38.29         8.90 o                         
   1   4  -6          3.52          3.28         6.03 o                         
   2   4  -6         97.61         88.94        11.87 o                         
   3   4  -6          0.65          2.09         4.05 o                         
   4   4  -6        100.26         82.10         6.31 o                         
   5   4  -6          0.48         -3.45         4.02 o                         
   6   4  -6        100.10         95.34         7.01 o                         
   7   4  -6         21.06         21.81         5.11 o                         
   8   4  -6         62.95         57.82         7.15 o                         
   9   4  -6        360.00        362.64        14.11 o                         
  10   4  -6        183.98        181.37        11.04 o                         
  11   4  -6        149.65        156.64        10.02 o                         
  12   4  -6         91.18         82.64         7.70 o                         
  13   4  -6         80.58         83.43         7.78 o                         
  14   4  -6         14.60         11.88         5.36 o                         
  15   4  -6         16.96         11.13         5.41 o                         
  16   4  -6          3.91          7.82         7.76 o                         
  17   4  -6         59.06         47.41         9.87 o                         
   2   0  -5       2287.71       2154.85        37.48 o                         
   4   0  -5       2992.42       2704.39       270.89 o                         
   6   0  -5       3611.04       3194.61       153.27 o                         
   8   0  -5       2622.26       2798.45       129.79 o                         
  10   0  -5        191.85        242.72        16.02 o                         
  12   0  -5        546.20        571.09        16.51 o                         
  14   0  -5        165.47        186.52         6.57 o                         
  16   0  -5        355.66        361.46        15.53 o                         
  18   0  -5       1694.56       1702.16        35.77 o                         
  20   0  -5          2.75          3.20         2.72 o                         
  22   0  -5        563.40        502.49        17.08 o                         
  24   0  -5         46.23         50.38         5.99 o                         
  26   0  -5        317.03        335.66        20.05 o                         
  28   0  -5         87.63         93.55        11.82 o                         
  30   0  -5         35.44         30.33         9.25 o                         
   0   1  -5       3142.09       2986.42        59.50 o                         
   1   1  -5        636.05        594.06        10.35 o                         
   2   1  -5       2909.27       2813.51        54.07 o                         
   3   1  -5        216.39        196.14         5.38 o                         
   4   1  -5       1457.29       1296.05        29.28 o                         
   5   1  -5       1500.06       1447.21        27.27 o                         
   6   1  -5        402.91        445.68         8.80 o                         
   7   1  -5        716.34        745.09        13.44 o                         
   8   1  -5        674.95        700.15        13.97 o                         
   9   1  -5        976.03        955.64        16.78 o                         
  10   1  -5        663.65        675.46        12.50 o                         
  11   1  -5        568.80        573.83        11.02 o                         
  12   1  -5        362.51        371.86        10.28 o                         
  13   1  -5          9.29         15.86         2.54 o                         
  14   1  -5        561.30        569.84        14.71 o                         
  15   1  -5        112.17        104.05         4.70 o                         
  16   1  -5        864.52        821.24        16.89 o                         
  17   1  -5        486.09        477.28        10.18 o                         
  18   1  -5        517.27        505.00        10.75 o                         
  19   1  -5         94.06         80.60         4.15 o                         
  20   1  -5         44.70         48.64         3.82 o                         
  21   1  -5        604.36        592.90        13.81 o                         
  22   1  -5        137.05        133.46         6.27 o                         
  23   1  -5        287.89        287.24        10.09 o                         
  24   1  -5         36.58         37.58         4.07 o                         
  25   1  -5        277.78        243.56        11.05 o                         
  26   1  -5        123.29        120.84         8.16 o                         
  27   1  -5          7.55          1.39         3.92 o                         
  28   1  -5        170.64        189.18        11.61 o                         
  29   1  -5         83.77         93.04        14.39 o                         
   1   2  -5        446.09        430.85        10.05 o                         
   2   2  -5        101.37        106.66         4.21 o                         
   3   2  -5        171.00        173.14         5.05 o                         
   4   2  -5         31.92         38.53         2.71 o                         
   5   2  -5        505.60        560.13        12.70 o                         
   6   2  -5         22.89         21.14         2.92 o                         
   7   2  -5        552.51        546.64        11.45 o                         
   8   2  -5        733.44        775.13        15.03 o                         
   9   2  -5         10.83          8.46         2.47 o                         
  10   2  -5         42.01         45.39         5.41 o                         
  11   2  -5        160.30        164.83         6.25 o                         
  12   2  -5        180.26        175.74         6.57 o                         
  13   2  -5        406.80        394.52        11.57 o                         
  14   2  -5        855.72        841.58        18.09 o                         
  15   2  -5        267.58        284.37         8.69 o                         
  16   2  -5        147.16        155.20         7.48 o                         
  17   2  -5         22.96         21.80         4.43 o                         
  18   2  -5         98.15         86.46         5.86 o                         
  19   2  -5        128.36        127.84         7.35 o                         
  20   2  -5         84.65         78.86         5.30 o                         
  21   2  -5         89.75         95.65        10.02 o                         
  22   2  -5         77.01         76.89         5.94 o                         
  23   2  -5        251.58        252.89         9.02 o                         
  24   2  -5        290.26        280.30         9.65 o                         
  25   2  -5        130.16        133.20         9.39 o                         
  26   2  -5        100.20        101.90        11.18 o                         
  27   2  -5         45.64         54.55         7.37 o                         
  28   2  -5        255.08        251.27        15.98 o                         
   0   3  -5         60.52         56.86         5.42 o                         
   1   3  -5        211.65        211.46         6.46 o                         
   2   3  -5          4.15          0.24         2.69 o                         
   3   3  -5        127.14        133.73         6.13 o                         
   4   3  -5        153.57        154.11         5.87 o                         
   5   3  -5         54.62         57.88         4.54 o                         
   6   3  -5        142.08        145.71        11.18 o                         
   7   3  -5         49.06         44.98         4.75 o                         
   8   3  -5         78.99         93.23         8.01 o                         
   9   3  -5         11.93         11.90         4.58 o                         
  10   3  -5        495.18        524.35        13.40 o                         
  11   3  -5        774.92        789.32        19.29 o                         
  12   3  -5        130.17        122.68         8.04 o                         
  13   3  -5         62.75         73.63         9.00 o                         
  14   3  -5        196.61        211.86        12.98 o                         
  15   3  -5          9.53          9.57         3.92 o                         
  16   3  -5         96.05         98.82        12.15 o                         
  17   3  -5         27.50         22.56         4.60 o                         
  18   3  -5         85.60         94.36         7.70 o                         
  19   3  -5         37.04         39.81         4.69 o                         
  20   3  -5         11.40         12.68         5.50 o                         
  21   3  -5         35.86         29.44         6.40 o                         
  22   3  -5         12.74         15.35         6.10 o                         
  23   3  -5         17.78         24.24         9.59 o                         
  24   3  -5         78.13         78.07         8.45 o                         
   1   4  -5        122.19        106.49         7.75 o                         
   2   4  -5          4.45          3.72         6.90 o                         
   3   4  -5         13.43         13.78         4.49 o                         
   4   4  -5         34.40         25.34         4.85 o                         
   5   4  -5         40.67         37.91         5.07 o                         
   6   4  -5        222.63        242.09        13.65 o                         
   7   4  -5        202.63        214.53        13.45 o                         
   8   4  -5         76.63         84.36         7.76 o                         
   9   4  -5        143.32        140.67         9.26 o                         
  10   4  -5          9.03         -1.77         5.13 o                         
  11   4  -5         87.08         81.87         8.39 o                         
  12   4  -5          5.08          6.80         5.20 o                         
  13   4  -5         14.36         17.04         5.54 o                         
  14   4  -5         60.07         64.94         8.04 o                         
  15   4  -5          0.41         -3.45         7.39 o                         
  16   4  -5          6.03          1.95         7.66 o                         
  17   4  -5         33.80         31.40         7.50 o                         
  18   4  -5         12.11          6.17        10.79 o                         
   0   5  -5         10.44         13.36        13.88 o                         
   1   5  -5         16.82         12.82         9.22 o                         
   2   5  -5         15.31          5.61         9.00 o                         
   3   5  -5         12.34         -1.54        11.31 o                         
   0   0  -4       7342.18       6706.21       162.10 o                         
   2   0  -4        438.24        386.28        10.46 o                         
   4   0  -4       3730.27       3966.38        95.49 o                         
   8   0  -4        298.40        330.35        24.92 o                         
  10   0  -4       2389.12       2548.86        63.17 o                         
  12   0  -4         37.97         38.68         3.16 o                         
  14   0  -4        305.58        287.11         8.48 o                         
  16   0  -4        679.71        681.74        16.02 o                         
  18   0  -4       1624.36       1603.62        33.69 o                         
  20   0  -4       2548.33       2565.80        51.77 o                         
  22   0  -4        324.11        299.76        11.99 o                         
  24   0  -4        313.03        299.16        17.48 o                         
  26   0  -4          9.06          5.14         6.17 o                         
  28   0  -4        174.42        194.30        15.93 o                         
  30   0  -4         42.51         42.66        10.28 o                         
   3   1  -4       1317.60       1231.98        26.55 o                         
   4   1  -4       1496.72       1452.76        53.22 o                         
   5   1  -4        376.44        362.85         8.37 o                         
   6   1  -4        679.91        687.51        13.63 o                         
   7   1  -4         93.62         97.83         4.75 o                         
   8   1  -4        201.47        238.05         5.78 o                         
   9   1  -4         66.04         74.92         3.30 o                         
  10   1  -4        567.78        627.49        11.65 o                         
  11   1  -4        312.60        337.02         9.45 o                         
  12   1  -4        283.91        273.55         8.24 o                         
  13   1  -4        313.53        353.59        12.71 o                         
  14   1  -4         94.70         82.26         4.56 o                         
  15   1  -4       1036.11        973.03        17.19 o                         
  16   1  -4         90.93         90.21         5.01 o                         
  17   1  -4        877.71        886.66        16.08 o                         
  18   1  -4         66.50         73.01         3.90 o                         
  19   1  -4        199.23        212.15         6.72 o                         
  20   1  -4        108.25        118.92         5.84 o                         
  21   1  -4          6.87          7.40         2.89 o                         
  22   1  -4        370.63        361.99        10.19 o                         
  23   1  -4        111.10        111.59         6.06 o                         
  24   1  -4          1.81          2.96         4.08 o                         
  25   1  -4        126.49        129.94         6.74 o                         
  26   1  -4        120.90        132.61         8.60 o                         
  27   1  -4         36.24         36.49         5.29 o                         
  28   1  -4         21.28         14.39         8.74 o                         
  29   1  -4         31.79         39.58        10.79 o                         
  30   1  -4        239.62        249.81        21.07 o                         
   0   2  -4        494.26        462.87        12.29 o                         
   1   2  -4       1083.34       1060.20        16.97 o                         
   2   2  -4        242.96        251.70         9.75 o                         
   3   2  -4        895.01        912.04        15.15 o                         
   4   2  -4        917.43        935.88        15.43 o                         
   5   2  -4        210.15        228.41         7.17 o                         
   6   2  -4        457.86        464.99        11.14 o                         
   7   2  -4       1699.33       1835.20        32.88 o                         
   8   2  -4        649.63        703.19        13.74 o                         
   9   2  -4         61.75         71.47         4.58 o                         
  10   2  -4          9.59          3.59         2.30 o                         
  11   2  -4         55.47         52.65         4.30 o                         
  12   2  -4        968.88        960.30        19.59 o                         
  13   2  -4        532.42        559.22        16.62 o                         
  14   2  -4        485.12        518.41        15.36 o                         
  15   2  -4        457.10        460.41        11.32 o                         
  16   2  -4         55.40         51.85         4.81 o                         
  17   2  -4          1.19          0.31         2.53 o                         
  18   2  -4        161.19        145.58         8.38 o                         
  19   2  -4          3.40          1.73         2.86 o                         
  20   2  -4         39.01         48.81         5.05 o                         
  21   2  -4         78.70         76.89         5.44 o                         
  22   2  -4         95.88         94.31         5.97 o                         
  23   2  -4         44.60         45.47         4.71 o                         
  24   2  -4        102.20         76.18        10.64 o                         
  25   2  -4         52.55         42.23         6.60 o                         
  26   2  -4         10.26          0.39         6.51 o                         
  27   2  -4        351.21        375.96        16.53 o                         
  28   2  -4        281.58        302.70        13.63 o                         
   1   3  -4        261.17        276.63         8.28 o                         
   2   3  -4        133.71        147.77         6.33 o                         
   3   3  -4        226.35        262.76         7.42 o                         
   4   3  -4        204.30        216.24         7.45 o                         
   5   3  -4         31.35         33.42         3.75 o                         
   6   3  -4        137.00        135.55         8.48 o                         
   7   3  -4        154.58        166.98         7.45 o                         
   8   3  -4         20.42         17.66         3.54 o                         
   9   3  -4          1.08         -2.50         3.03 o                         
  10   3  -4        141.43        140.10         6.96 o                         
  11   3  -4        441.69        459.22        14.29 o                         
  12   3  -4        124.77        145.59        11.42 o                         
  13   3  -4        149.62        156.68         8.65 o                         
  14   3  -4         26.85         32.29         4.79 o                         
  15   3  -4        234.73        224.64         9.86 o                         
  16   3  -4        158.94        156.06         8.41 o                         
  17   3  -4         59.55         54.43         6.43 o                         
  18   3  -4         13.09         12.18         3.84 o                         
  19   3  -4         22.56         18.64         5.80 o                         
  20   3  -4         21.63         26.78         6.20 o                         
  21   3  -4         25.53         33.54        12.93 o                         
  22   3  -4         62.76         56.24         8.07 o                         
  23   3  -4          9.56         10.00         9.38 o                         
  24   3  -4        301.56        293.66        17.40 o                         
   0   4  -4         51.80         40.03         8.49 o                         
   1   4  -4         11.22         14.81         6.20 o                         
   2   4  -4         98.26         73.37         8.16 o                         
   3   4  -4          7.19          0.43         4.67 o                         
   4   4  -4          9.05         10.65         4.78 o                         
   5   4  -4         32.74         34.13         5.56 o                         
   6   4  -4         52.00         48.41         5.63 o                         
   7   4  -4         60.93         45.10         6.50 o                         
   8   4  -4         94.02         85.58         7.87 o                         
   9   4  -4         24.23         23.02         5.64 o                         
  10   4  -4        234.14        241.78        17.52 o                         
  11   4  -4          9.30          9.39         5.16 o                         
  12   4  -4         14.22         10.18         5.19 o                         
  13   4  -4         20.89         12.86         5.61 o                         
  14   4  -4         83.76         61.76        10.87 o                         
  15   4  -4         95.11         72.92        10.83 o                         
  16   4  -4         18.13         17.79         6.70 o                         
  17   4  -4         37.04         38.59         7.61 o                         
  18   4  -4          7.17          2.18         6.52 o                         
   1   5  -4          2.76         -0.26         9.09 o                         
   2   5  -4          9.57          2.57        12.34 o                         
   3   5  -4         71.66         93.04        15.93 o                         
   4   5  -4         52.78         45.75        13.88 o                         
   5   5  -4         12.77          0.00        10.79 o                         
   2   0  -3       9436.93       8904.94       218.72 o                         
   4   0  -3       2941.28       2776.28        64.22 o                         
   6   0  -3       1159.19       1256.04       104.60 o                         
   8   0  -3        350.55        391.17        15.42 o                         
  10   0  -3       1003.35        992.89        56.63 o                         
  12   0  -3        840.65       1015.85        21.53 o                         
  14   0  -3        827.31        833.62        18.58 o                         
  16   0  -3        313.18        337.46         9.58 o                         
  18   0  -3       3827.04       4018.61        80.09 o                         
  20   0  -3       1207.55       1248.50        27.38 o                         
  22   0  -3       1611.19       1611.79        34.70 o                         
  24   0  -3        165.71        156.78        12.85 o                         
  26   0  -3        153.61        151.64        14.39 o                         
  28   0  -3        190.64        206.12        16.45 o                         
   0   1  -3       1124.21       1089.66        23.28 o                         
   1   1  -3       2845.34       2552.42        39.29 o                         
   2   1  -3       2804.88       2730.25        42.51 o                         
   3   1  -3        171.50        169.55         5.16 o                         
   4   1  -3       3472.55       3501.11        61.56 o                         
   5   1  -3        594.08        563.72        11.80 o                         
   6   1  -3        112.94        125.07         4.38 o                         
   7   1  -3         13.22         10.56         2.96 o                         
   8   1  -3        976.62       1054.88        20.04 o                         
   9   1  -3        442.16        437.52        19.49 o                         
  10   1  -3        116.36        111.90         4.79 o                         
  11   1  -3        210.28        223.39         5.97 o                         
  12   1  -3         70.28         72.52         3.43 o                         
  13   1  -3       1480.95       1624.02        29.54 o                         
  14   1  -3        324.28        309.18         7.08 o                         
  15   1  -3       1168.04       1266.36        21.46 o                         
  16   1  -3         17.89         19.28         2.36 o                         
  17   1  -3        407.25        431.35         9.26 o                         
  18   1  -3        264.14        243.27         6.59 o                         
  19   1  -3       1080.11       1024.63        20.74 o                         
  20   1  -3         90.94         98.10         5.33 o                         
  21   1  -3       1571.65       1509.99        29.49 o                         
  22   1  -3         25.07         27.13         4.43 o                         
  23   1  -3        327.53        317.57         9.67 o                         
  24   1  -3         26.62         28.79         3.86 o                         
  25   1  -3        329.69        340.38        10.34 o                         
  26   1  -3        138.14        156.97         7.45 o                         
  27   1  -3         12.09         20.91         6.35 o                         
  28   1  -3         41.66         34.88         7.71 o                         
  29   1  -3         87.71         93.04        13.88 o                         
  30   1  -3         66.98         68.36        12.85 o                         
   1   2  -3        867.21        842.74        17.36 o                         
   2   2  -3        202.33        176.56         4.90 o                         
   3   2  -3        922.37        958.73        15.57 o                         
   4   2  -3         91.59        109.91         4.30 o                         
   5   2  -3        442.60        451.91         8.88 o                         
   6   2  -3        309.55        342.60         8.91 o                         
   7   2  -3        113.18         99.59         7.52 o                         
   8   2  -3        116.04        127.27         7.94 o                         
   9   2  -3          2.79         -0.26         2.24 o                         
  10   2  -3        353.48        385.51        10.86 o                         
  11   2  -3        148.54        162.32         8.33 o                         
  12   2  -3        287.54        315.06         8.61 o                         
  13   2  -3         31.73         33.44         3.28 o                         
  14   2  -3          8.52          6.32         2.44 o                         
  15   2  -3        190.89        188.84         7.74 o                         
  16   2  -3          4.77          0.78         2.46 o                         
  17   2  -3         59.93         65.34         4.54 o                         
  18   2  -3        548.33        520.02        13.11 o                         
  19   2  -3        146.53        153.63         6.86 o                         
  20   2  -3         69.97         77.10         8.38 o                         
  21   2  -3         39.87         33.08         4.17 o                         
  22   2  -3        247.57        244.04         8.65 o                         
  23   2  -3          0.82         -2.34         4.27 o                         
  24   2  -3        329.00        349.06        14.91 o                         
  25   2  -3        116.66        111.65         8.60 o                         
  26   2  -3        120.31        135.76         9.58 o                         
  27   2  -3         25.67         25.51         6.30 o                         
  28   2  -3         42.93         41.51         7.02 o                         
   0   3  -3        154.04        174.18         8.47 o                         
   1   3  -3         12.99         12.52         3.25 o                         
   2   3  -3        100.09        106.83         5.52 o                         
   3   3  -3         26.11         29.58         7.28 o                         
   4   3  -3         46.13         60.17         4.87 o                         
   5   3  -3        284.83        297.35         8.73 o                         
   6   3  -3        317.50        333.25        10.35 o                         
   7   3  -3        180.89        201.84         8.02 o                         
   8   3  -3         42.95         48.96         4.68 o                         
   9   3  -3        117.52        117.46         6.49 o                         
  10   3  -3          6.54          4.65         3.22 o                         
  11   3  -3        143.27        151.60         8.44 o                         
  12   3  -3         97.80        107.17         7.19 o                         
  13   3  -3        310.95        313.32        11.75 o                         
  14   3  -3         26.12         28.57         4.92 o                         
  15   3  -3        306.64        305.36        11.31 o                         
  16   3  -3          5.48          4.45         3.38 o                         
  17   3  -3         47.02         61.75        14.49 o                         
  18   3  -3         71.92         70.13         7.57 o                         
  19   3  -3         62.99         56.82        11.32 o                         
  20   3  -3         53.28         30.88         6.34 o                         
  21   3  -3        139.19        134.79         9.97 o                         
  22   3  -3        103.08         88.48         8.81 o                         
  23   3  -3         44.63         41.01         7.36 o                         
  24   3  -3         49.80         48.77         7.61 o                         
  25   3  -3         14.09         10.79        12.34 o                         
   1   4  -3          5.67          7.74         5.62 o                         
   2   4  -3          8.02          5.17         5.53 o                         
   3   4  -3         44.66         40.28         6.62 o                         
   4   4  -3         30.27         33.59         6.38 o                         
   5   4  -3         56.83         59.14         7.28 o                         
   6   4  -3         24.69         24.99         6.62 o                         
   7   4  -3         43.53         37.21         6.26 o                         
   8   4  -3        202.68        200.77        12.29 o                         
   9   4  -3        515.29        523.32        17.20 o                         
  10   4  -3         17.52         10.41         5.50 o                         
  11   4  -3         41.76         32.97         6.07 o                         
  12   4  -3          0.00         -1.94         4.60 o                         
  13   4  -3         68.91         59.97        14.39 o                         
  14   4  -3         43.38         38.20         9.14 o                         
  15   4  -3         39.13         29.55         7.19 o                         
  16   4  -3         47.27         49.02        14.22 o                         
  17   4  -3         81.46         92.46         9.68 o                         
  18   4  -3         61.89         58.67        10.07 o                         
   0   5  -3         60.92         82.24        16.45 o                         
   1   5  -3          1.03         -0.51        12.85 o                         
   2   5  -3          3.94         21.07        13.36 o                         
   3   5  -3          7.25         -4.11        10.79 o                         
   4   5  -3         10.07         27.76        12.85 o                         
   5   5  -3         63.12         67.01        11.05 o                         
   6   5  -3         90.63         81.73        17.99 o                         
   0   0  -2       1259.76       1163.55        29.05 o                         
   2   0  -2       3770.85       3601.89       151.64 o                         
   4   0  -2       9790.72      10210.61       827.06 o                         
   6   0  -2       1460.85       1429.97        35.21 o                         
   8   0  -2       3934.03       3956.79        76.62 o                         
  10   0  -2       4899.89       5502.08       185.56 o                         
  12   0  -2       2985.06       3277.87        64.88 o                         
  14   0  -2        272.56        305.39         8.48 o                         
  16   0  -2        616.16        646.30        15.22 o                         
  18   0  -2        239.54        228.33         7.91 o                         
  20   0  -2        387.13        383.50        19.26 o                         
  22   0  -2          9.29          6.06         3.06 o                         
  24   0  -2        207.49        211.27        10.52 o                         
  26   0  -2         10.05         16.45         6.68 o                         
  28   0  -2          4.79         22.10         8.22 o                         
   1   1  -2       8693.52       8302.78       123.48 o                         
   2   1  -2       1142.84       1154.95        17.03 o                         
   3   1  -2        195.10        162.09         5.08 o                         
   4   1  -2       1593.95       1558.07        29.08 o                         
   5   1  -2        973.43        928.04        20.25 o                         
   6   1  -2       1264.78       1318.27        29.24 o                         
   7   1  -2        727.29        702.31        15.66 o                         
   8   1  -2        858.25        886.01        24.92 o                         
   9   1  -2        795.70        858.82        19.36 o                         
  10   1  -2       1241.95       1328.97        24.22 o                         
  11   1  -2        211.95        204.66         5.35 o                         
  12   1  -2        111.29        129.55         3.92 o                         
  13   1  -2       1004.64       1102.44        16.74 o                         
  14   1  -2        216.98        240.58         5.95 o                         
  15   1  -2         77.44         83.37         3.19 o                         
  16   1  -2        487.73        492.49         8.93 o                         
  17   1  -2        318.88        320.93         7.49 o                         
  18   1  -2        249.90        255.62         7.73 o                         
  19   1  -2         34.84         40.75         3.67 o                         
  20   1  -2        188.77        201.41         7.15 o                         
  21   1  -2        327.48        343.04         9.72 o                         
  22   1  -2         17.02         18.75         3.36 o                         
  23   1  -2         70.89         70.61         5.00 o                         
  24   1  -2          8.36         12.79         3.44 o                         
  25   1  -2         27.79         34.19         4.27 o                         
  26   1  -2         38.01         44.52         7.08 o                         
  27   1  -2         43.96         55.78        11.31 o                         
  28   1  -2         11.19         12.94         5.99 o                         
  29   1  -2         41.01         44.51         7.81 o                         
  30   1  -2          3.51         -0.51         8.22 o                         
   0   2  -2        263.78        280.00         9.05 o                         
   1   2  -2         10.54          5.07         1.90 o                         
   2   2  -2        581.52        613.89        12.19 o                         
   3   2  -2       3764.14       3877.10        62.28 o                         
   4   2  -2       1648.46       1699.13        26.37 o                         
   5   2  -2        333.71        341.76         8.10 o                         
   6   2  -2        352.70        336.36         9.03 o                         
   7   2  -2       1387.05       1459.33        27.69 o                         
   8   2  -2        104.41        112.66         5.19 o                         
   9   2  -2        450.17        511.22        23.57 o                         
  10   2  -2        361.56        397.35        10.91 o                         
  11   2  -2        214.33        221.87         9.09 o                         
  12   2  -2        118.88        118.85         6.16 o                         
  13   2  -2        585.44        595.85        15.35 o                         
  14   2  -2        876.80        879.89        21.54 o                         
  15   2  -2        194.93        196.45         7.23 o                         
  16   2  -2         46.25         47.37         3.95 o                         
  17   2  -2        388.90        382.08        10.52 o                         
  18   2  -2        168.78        170.19         9.57 o                         
  19   2  -2        111.91         98.69         5.58 o                         
  20   2  -2        228.39        221.65         7.95 o                         
  21   2  -2        335.96        305.39        12.53 o                         
  22   2  -2         25.87         28.37         5.58 o                         
  23   2  -2         30.22         30.73         5.82 o                         
  24   2  -2        160.61        156.46         9.93 o                         
  25   2  -2         31.57         35.49         7.75 o                         
  26   2  -2         73.43         75.01         7.90 o                         
  27   2  -2         47.19         46.47         7.12 o                         
  28   2  -2        144.75        138.54        12.42 o                         
   1   3  -2         69.73         78.06         7.31 o                         
   2   3  -2         58.91         57.61         4.58 o                         
   3   3  -2         70.68         75.48         4.88 o                         
   4   3  -2         71.24         70.50         7.43 o                         
   5   3  -2        475.76        516.83        11.87 o                         
   6   3  -2       1518.09       1641.92        28.55 o                         
   7   3  -2        722.05        779.01        17.64 o                         
   8   3  -2         60.38         60.43         4.82 o                         
   9   3  -2         62.91         66.55         5.09 o                         
  10   3  -2          8.23         11.35         3.95 o                         
  11   3  -2        345.05        388.50        12.88 o                         
  12   3  -2        175.73        198.70         9.04 o                         
  13   3  -2        230.15        237.47        10.23 o                         
  14   3  -2        396.30        373.75        12.73 o                         
  15   3  -2        173.50        169.99         7.60 o                         
  16   3  -2          6.25          4.39         4.67 o                         
  17   3  -2        268.42        258.39        13.29 o                         
  18   3  -2         94.79         77.52        10.40 o                         
  19   3  -2        105.54        105.04         8.95 o                         
  20   3  -2          0.64          0.39         4.99 o                         
  21   3  -2         23.16          8.97         5.63 o                         
  22   3  -2         68.47         85.48         8.62 o                         
  23   3  -2         92.48        102.47        11.47 o                         
  24   3  -2          0.26         -5.39         5.66 o                         
  25   3  -2        262.93        243.65        25.70 o                         
   0   4  -2         47.48         58.60        12.85 o                         
   1   4  -2        144.64        159.17        16.96 o                         
   2   4  -2          2.15         -0.39         6.51 o                         
   3   4  -2         25.66         13.23         6.04 o                         
   4   4  -2         31.15         29.61         7.46 o                         
   5   4  -2         60.96         63.72         9.58 o                         
   6   4  -2          2.53          5.01         8.94 o                         
   7   4  -2         82.54         85.92         7.76 o                         
   8   4  -2        274.15        268.06        12.02 o                         
   9   4  -2        408.63        372.80        14.75 o                         
  10   4  -2        201.25        204.94        21.29 o                         
  11   4  -2        206.50        174.00        14.05 o                         
  12   4  -2         49.72         44.01        16.19 o                         
  13   4  -2        117.61        109.30         9.76 o                         
  14   4  -2        138.04        146.74        14.96 o                         
  15   4  -2         43.15         38.00         7.57 o                         
  16   4  -2          5.74          1.82         6.27 o                         
  17   4  -2         35.31         37.98        11.25 o                         
  18   4  -2         10.89         11.23         6.88 o                         
   1   5  -2         46.96         49.35        15.42 o                         
   2   5  -2          4.50         -4.11        11.31 o                         
   3   5  -2         11.66         -4.11        12.34 o                         
   4   5  -2          6.56          4.48         9.00 o                         
   5   5  -2          9.22         -5.65        12.85 o                         
   6   5  -2         15.14         21.07        13.88 o                         
   2   0  -1       1426.26       1454.35        99.72 o                         
   4   0  -1        812.16        827.63        20.68 o                         
   6   0  -1        926.38        857.96        17.67 o                         
   8   0  -1        632.31        630.08        13.53 o                         
  10   0  -1       1805.61       1858.18        63.74 o                         
  12   0  -1       3898.84       4317.19        84.51 o                         
  14   0  -1        666.05        743.29        16.60 o                         
  16   0  -1        396.50        426.33        11.27 o                         
  18   0  -1         20.07         23.56         3.10 o                         
  20   0  -1        247.49        250.20         8.49 o                         
  22   0  -1         80.00         88.95         6.91 o                         
  24   0  -1          2.62         -0.81         3.80 o                         
  26   0  -1        415.83        415.33        22.62 o                         
   0   1  -1       1132.74       1143.98        29.02 o                         
   1   1  -1       4568.51       4483.74        71.03 o                         
   2   1  -1       4987.80       4728.28        73.63 o                         
   3   1  -1       5201.42       5111.35       121.05 o                         
   4   1  -1         56.19         41.43         4.65 o                         
   5   1  -1        132.70        148.09         9.25 o                         
   6   1  -1       6535.77       7104.18       165.21 o                         
   7   1  -1       1222.40       1305.82        40.51 o                         
   8   1  -1        719.46        763.56        12.61 o                         
   9   1  -1       1202.26       1321.09        24.84 o                         
  10   1  -1        408.35        466.76         9.67 o                         
  11   1  -1        314.52        345.54         6.74 o                         
  12   1  -1        308.15        340.09         6.30 o                         
  13   1  -1        271.66        290.01         7.59 o                         
  14   1  -1        221.62        227.97         5.68 o                         
  15   1  -1        667.76        736.36        13.24 o                         
  16   1  -1        792.79        809.47        14.45 o                         
  17   1  -1        245.29        271.24         6.67 o                         
  18   1  -1        291.70        284.90         7.08 o                         
  19   1  -1        156.40        151.95         6.05 o                         
  20   1  -1        563.64        546.00        12.94 o                         
  21   1  -1         66.92         69.16         5.12 o                         
  22   1  -1        206.67        201.49         7.42 o                         
  23   1  -1        305.89        304.65         9.41 o                         
  24   1  -1        153.89        142.37         8.41 o                         
  25   1  -1         28.45         39.28         6.72 o                         
  26   1  -1         89.40         90.43         8.90 o                         
  27   1  -1         24.43         19.44         5.99 o                         
  28   1  -1         55.49         67.76        17.22 o                         
  29   1  -1          9.35          9.14         5.99 o                         
  30   1  -1         37.62         33.08         7.61 o                         
   1   2  -1        828.70        850.35        17.48 o                         
   2   2  -1        504.72        491.73        11.69 o                         
   3   2  -1        270.09        269.04         9.22 o                         
   4   2  -1       2329.01       2438.87        48.03 o                         
   5   2  -1         50.45         49.07         2.96 o                         
   6   2  -1       2603.99       2801.63        44.48 o                         
   7   2  -1        250.26        258.10         6.79 o                         
   8   2  -1        101.17        122.87         6.48 o                         
   9   2  -1       2027.62       1995.77        92.89 o                         
  10   2  -1        345.05        316.65        23.90 o                         
  11   2  -1        152.59        137.25         6.45 o                         
  12   2  -1        242.44        243.30        19.53 o                         
  13   2  -1         44.86         38.44         4.08 o                         
  14   2  -1        168.53        199.65         6.98 o                         
  15   2  -1        138.89        134.27         6.68 o                         
  16   2  -1          5.50          4.49         2.97 o                         
  17   2  -1        170.33        168.89         6.70 o                         
  18   2  -1        339.84        342.55        13.95 o                         
  19   2  -1        261.78        270.65        10.08 o                         
  20   2  -1         31.39         25.20         5.40 o                         
  21   2  -1        417.79        418.21        14.71 o                         
  22   2  -1        147.47        137.31        10.28 o                         
  23   2  -1         90.40         79.52         7.57 o                         
  24   2  -1        240.06        247.65        12.21 o                         
  25   2  -1         57.61         54.23         6.91 o                         
  26   2  -1         12.77         16.12         5.67 o                         
  27   2  -1        115.94        110.44         8.99 o                         
  28   2  -1         20.06         10.06         7.24 o                         
   0   3  -1        223.65        217.43        20.05 o                         
   1   3  -1        158.33        169.86        11.77 o                         
   2   3  -1         11.07         11.82         3.73 o                         
   3   3  -1         71.67         70.17         6.45 o                         
   4   3  -1        381.32        395.92        13.22 o                         
   5   3  -1         47.26         51.55         6.53 o                         
   6   3  -1        101.74        106.65         6.68 o                         
   7   3  -1       1064.98       1159.41        23.86 o                         
   8   3  -1        518.88        569.51        14.61 o                         
   9   3  -1        146.17        153.27         8.24 o                         
  10   3  -1          0.21          6.02         3.76 o                         
  11   3  -1        132.97        140.87         7.96 o                         
  12   3  -1        431.21        434.58        16.54 o                         
  13   3  -1         21.83         20.44         3.91 o                         
  14   3  -1         10.66         12.15         4.23 o                         
  15   3  -1        370.76        383.28        14.27 o                         
  16   3  -1         51.89         49.87        14.66 o                         
  17   3  -1          0.57         -2.01         4.49 o                         
  18   3  -1          0.60         -4.61         4.57 o                         
  19   3  -1         52.98         48.30         9.70 o                         
  20   3  -1          8.40         -1.09         5.15 o                         
  21   3  -1         33.05         24.00         6.22 o                         
  22   3  -1         19.75          9.31         5.83 o                         
  23   3  -1         93.08         94.97         9.11 o                         
  24   3  -1        207.03        210.98        16.41 o                         
  25   3  -1         34.57         16.71        12.59 o                         
   1   4  -1         60.17         79.44        10.52 o                         
   2   4  -1          9.27         16.80         7.81 o                         
   3   4  -1        301.64        335.16        18.35 o                         
   4   4  -1         96.83        111.55        11.20 o                         
   5   4  -1        100.66        119.47        15.68 o                         
   6   4  -1         20.05         25.06         6.00 o                         
   7   4  -1         84.28         86.99         8.01 o                         
   8   4  -1        125.04        128.39         9.11 o                         
   9   4  -1        110.99        103.95        17.42 o                         
  10   4  -1         65.34         49.96         9.63 o                         
  11   4  -1        347.63        355.19        18.87 o                         
  12   4  -1        160.78        161.72        12.92 o                         
  13   4  -1          3.95          5.14         5.80 o                         
  14   4  -1        111.68        105.56        19.55 o                         
  15   4  -1         67.29         69.69         8.67 o                         
  16   4  -1          6.18          1.85         6.35 o                         
  17   4  -1          0.56         -1.23         6.19 o                         
  18   4  -1          9.81          9.48         6.77 o                         
  19   4  -1         18.52         23.39         8.72 o                         
   1   5  -1        137.26        140.33        19.02 o                         
   2   5  -1         27.26         16.45        12.85 o                         
   3   5  -1         11.09          1.03        13.36 o                         
   4   5  -1          4.44          2.57        14.39 o                         
   5   5  -1         62.33         68.88        17.48 o                         
   6   5  -1          9.56          7.71        14.91 o                         
   7   5  -1          1.75         12.34        14.91 o                         
   2   0   0       2236.56       2314.13        44.81 o                         
   4   0   0        761.45        722.04        14.80 o                         
   6   0   0       4356.72       4296.18        83.41 o                         
   8   0   0       5244.34       5671.54       110.08 o                         
  10   0   0        237.80        323.76        10.10 o                         
  12   0   0          8.66          9.60         5.25 o                         
  14   0   0         17.79         18.53         2.42 o                         
  16   0   0        304.48        280.38         8.39 o                         
  18   0   0       1206.87       1227.31        26.79 o                         
  20   0   0       1492.66       1485.91        32.03 o                         
  22   0   0          0.15          2.31         4.37 o                         
  24   0   0        599.28        581.46        19.08 o                         
  26   0   0         30.86         45.28        15.16 o                         
   1   1   0        434.74        427.57         8.68 o                         
   2   1   0       5845.73       5592.50       124.78 o                         
   3   1   0      53135.62      50461.72       970.06 o                         
   4   1   0         94.83        110.51         8.74 o                         
   6   1   0       2450.98       2566.45        60.28 o                         
   7   1   0        300.79        238.87         5.76 o                         
   8   1   0         86.38         91.80         3.18 o                         
   9   1   0         86.62         86.71         3.09 o                         
  10   1   0        955.01       1091.82        17.86 o                         
  11   1   0         60.60         46.33         5.13 o                         
  12   1   0         37.95         51.00         3.18 o                         
  13   1   0        191.93        190.06         5.06 o                         
  14   1   0        237.80        231.21         5.78 o                         
  15   1   0        352.91        363.86        10.49 o                         
  16   1   0         27.03         23.04         2.28 o                         
  17   1   0        335.90        311.14         7.27 o                         
  18   1   0        294.97        298.83         7.22 o                         
  19   1   0          1.01          1.00         1.96 o                         
  20   1   0         23.38         19.89         2.68 o                         
  21   1   0        552.98        555.21        13.20 o                         
  22   1   0         26.99         30.88         4.67 o                         
  23   1   0        257.66        258.44        10.47 o                         
  24   1   0        102.07        120.26         7.72 o                         
  25   1   0         49.30         54.16         7.24 o                         
  26   1   0        283.30        314.59        14.90 o                         
  27   1   0         16.12         12.85         5.82 o                         
  28   1   0          0.75         -1.03         7.45 o                         
  29   1   0         30.91         26.41         7.24 o                         
  30   1   0        244.39        257.52        20.56 o                         
   0   2   0       2534.78       2780.31        70.41 o                         
   1   2   0         14.95         18.65         3.16 o                         
   2   2   0        337.14        353.92        36.16 o                         
   3   2   0         74.04         62.95         5.26 o                         
   4   2   0       1035.52       1010.05        59.85 o                         
   5   2   0       2835.21       2915.13        60.03 o                         
   6   2   0       1738.64       1871.46        39.94 o                         
   7   2   0        807.57        862.17        20.44 o                         
   8   2   0          9.40          8.06         2.79 o                         
   9   2   0          2.16         -0.33         1.46 o                         
  10   2   0         10.71          3.79         2.06 o                         
  11   2   0          7.48          4.35         2.23 o                         
  12   2   0         87.97         87.68         4.73 o                         
  13   2   0          7.87          5.56         2.20 o                         
  14   2   0        386.66        374.58         9.90 o                         
  15   2   0        126.36        136.08         6.97 o                         
  16   2   0        201.81        202.64         9.20 o                         
  17   2   0        633.98        615.38        14.29 o                         
  18   2   0        434.84        402.33        13.82 o                         
  19   2   0         65.80         68.87         6.77 o                         
  20   2   0         16.39         13.75         4.81 o                         
  21   2   0        197.35        215.89        10.91 o                         
  22   2   0         37.92         42.27         6.00 o                         
  23   2   0         96.65        127.67        11.10 o                         
  24   2   0         18.18         20.16         5.82 o                         
  25   2   0          0.15          0.12         4.98 o                         
  26   2   0         15.78         14.41         5.70 o                         
  27   2   0        243.95        256.65        12.55 o                         
  28   2   0         21.21         13.93         7.08 o                         
   1   3   0         65.05         77.62        12.85 o                         
   2   3   0         81.72         77.62        23.13 o                         
   3   3   0        185.75        243.30        12.97 o                         
   4   3   0        838.76        919.54        29.20 o                         
   5   3   0        410.52        457.61        14.46 o                         
   6   3   0         30.88         32.26         3.60 o                         
   7   3   0        219.26        230.11         8.57 o                         
   8   3   0        270.29        276.35        10.94 o                         
   9   3   0          0.01         -0.43         3.63 o                         
  10   3   0         36.98         41.47         5.30 o                         
  11   3   0        270.30        280.08        10.59 o                         
  12   3   0          6.30          5.09         3.15 o                         
  13   3   0         63.89         62.10        10.40 o                         
  14   3   0        195.47        199.68        10.55 o                         
  15   3   0         18.79         15.47         5.22 o                         
  16   3   0        133.37        134.99        11.10 o                         
  17   3   0         91.26        100.60         8.37 o                         
  18   3   0          0.95          0.12         4.73 o                         
  19   3   0         68.14         64.54         7.40 o                         
  20   3   0          4.73          2.50         5.19 o                         
  21   3   0          9.78          4.32         5.29 o                         
  22   3   0         15.99         11.84         7.03 o                         
  23   3   0         22.44          3.89         5.80 o                         
  24   3   0        285.10        280.24        13.49 o                         
  25   3   0         17.16         12.25         8.85 o                         
   0   4   0          3.59         10.28        12.34 o                         
   1   4   0          6.32          4.24         7.81 o                         
   2   4   0        247.09        285.45        23.39 o                         
   3   4   0          2.62          7.81         7.39 o                         
   4   4   0         32.09         38.98         8.74 o                         
   5   4   0          2.00         -2.24         6.91 o                         
   6   4   0         66.92         80.95        13.88 o                         
   7   4   0        180.88        168.00        12.93 o                         
   8   4   0          0.18         -5.95         6.54 o                         
   9   4   0          2.12         -2.09        14.65 o                         
  10   4   0         98.67         88.84         8.76 o                         
  11   4   0         65.73         74.45         8.71 o                         
  12   4   0         58.99         58.89        15.16 o                         
  13   4   0         18.12         20.42         6.70 o                         
  14   4   0         59.36         68.42        10.92 o                         
  15   4   0         55.59         39.28         7.33 o                         
  16   4   0          3.64         -0.04         6.27 o                         
  17   4   0          0.31         -1.99         5.83 o                         
  18   4   0          7.23          8.80         6.67 o                         
  19   4   0          0.30         -4.45         7.39 o                         
   2   5   0          0.23        -13.36        12.85 o                         
   3   5   0          0.68         -0.51        13.88 o                         
   4   5   0         21.39         15.42        14.91 o                         
   5   5   0          0.23          2.06        14.39 o                         
   6   5   0          2.86         -8.74        13.88 o                         
   7   5   0          5.84          1.03        15.42 o                         
   2   0   1       1426.41       1376.55        47.80 o                         
   4   0   1        811.69        819.86        16.78 o                         
   6   0   1        926.99        853.16        17.67 o                         
   8   0   1        630.84        599.33        13.42 o                         
  10   0   1       1808.26       1851.88        37.33 o                         
  12   0   1       3898.31       4272.91       101.01 o                         
  14   0   1        665.22        715.59        16.50 o                         
  16   0   1        397.65        436.10        11.16 o                         
  18   0   1         20.10         23.58         3.13 o                         
  20   0   1        247.67        222.72         9.99 o                         
  22   0   1         79.72         76.27        10.54 o                         
  24   0   1          2.69          1.92         4.37 o                         
  26   0   1        416.48        402.48        22.10 o                         
   0   1   1       1134.19       1115.42        38.55 o                         
   1   1   1       4565.79       4700.91        76.29 o                         
   2   1   1       4988.89       4880.84       160.34 o                         
   3   1   1       5201.31       5317.15       346.45 o                         
   4   1   1         56.20         37.97         5.65 o                         
   5   1   1        132.95        143.51         4.60 o                         
   6   1   1       6536.03       6651.06       111.68 o                         
   7   1   1       1222.91       1256.70        22.79 o                         
   8   1   1        719.43        730.96        14.16 o                         
   9   1   1       1202.91       1263.66        21.00 o                         
  10   1   1        408.08        454.78        10.04 o                         
  11   1   1        313.56        328.37         6.96 o                         
  12   1   1        308.65        331.14         7.05 o                         
  13   1   1        272.17        290.51         6.51 o                         
  14   1   1        221.15        236.88         5.84 o                         
  15   1   1        667.74        735.51        13.24 o                         
  16   1   1        793.59        804.04        14.37 o                         
  17   1   1        245.49        268.70         6.69 o                         
  18   1   1        292.10        284.02         7.08 o                         
  19   1   1        156.53        162.24         5.40 o                         
  20   1   1        563.70        559.23        14.65 o                         
  21   1   1         66.81         63.85         5.45 o                         
  22   1   1        206.82        183.93         9.71 o                         
  23   1   1        305.93        316.34        11.57 o                         
  24   1   1        153.70        151.60        10.35 o                         
  25   1   1         28.31         35.23         6.35 o                         
  26   1   1         89.34         88.71        14.91 o                         
  27   1   1         24.24         29.38         6.51 o                         
  28   1   1         55.74         57.59        13.88 o                         
  29   1   1          9.23         14.91         8.74 o                         
  30   1   1         37.67         29.81        10.28 o                         
   1   2   1        828.28        840.26        54.74 o                         
   2   2   1        503.02        526.01        40.09 o                         
   3   2   1        269.76        265.32        28.01 o                         
   4   2   1       2327.64       2452.15       136.73 o                         
   5   2   1         50.79         44.14         7.86 o                         
   6   2   1       2604.83       2827.51        48.88 o                         
   7   2   1        249.87        261.54        11.00 o                         
   8   2   1        101.44        113.44        15.83 o                         
   9   2   1       2026.41       2093.93        40.72 o                         
  10   2   1        345.06        360.99        16.36 o                         
  11   2   1        152.26        168.62         6.02 o                         
  12   2   1        242.86        235.09         7.88 o                         
  13   2   1         44.96         40.83         2.91 o                         
  14   2   1        168.14        197.28         5.85 o                         
  15   2   1        139.40        132.87         5.82 o                         
  16   2   1          5.45          3.35         3.67 o                         
  17   2   1        170.08        160.79         9.01 o                         
  18   2   1        340.23        345.83        12.71 o                         
  19   2   1        261.83        255.06        15.78 o                         
  20   2   1         31.32         27.84         5.17 o                         
  21   2   1        418.18        442.51        14.91 o                         
  22   2   1        147.39        165.57        12.86 o                         
  23   2   1         90.66         78.82         7.49 o                         
  24   2   1        239.90        252.37        11.85 o                         
  25   2   1         57.91         50.81         6.81 o                         
  26   2   1         12.73         21.47         8.21 o                         
  27   2   1        115.56        128.15        24.42 o                         
  28   2   1         20.06         17.77        12.34 o                         
   4   3   1        380.80        378.31        12.72 o                         
   5   3   1         46.85         38.70         5.04 o                         
   6   3   1        101.62         99.67        10.15 o                         
   7   3   1       1063.88       1113.90        22.98 o                         
   8   3   1        519.45        521.60        16.63 o                         
   9   3   1        146.00        152.60         8.45 o                         
  10   3   1          0.22          1.97         3.26 o                         
  11   3   1        132.82        153.12        12.98 o                         
  12   3   1        431.57        455.80        15.24 o                         
  13   3   1         21.89         13.39         5.28 o                         
  14   3   1         10.64         14.18         6.59 o                         
  15   3   1        370.87        380.95        14.49 o                         
  16   3   1         51.95         43.94         6.47 o                         
  17   3   1          0.59         -3.57         4.79 o                         
  18   3   1          0.60          0.77         5.03 o                         
  19   3   1         52.70         59.46         7.84 o                         
  20   3   1          8.27          2.99         5.19 o                         
  21   3   1         33.21         39.18        11.00 o                         
  22   3   1         19.92         17.35         5.95 o                         
  23   3   1         93.09         87.42         8.86 o                         
  24   3   1        207.00        211.60        12.71 o                         
  25   3   1         34.59         29.04         9.00 o                         
   1   4   1         60.10         66.08        10.52 o                         
   2   4   1          9.20         12.63         8.34 o                         
   3   4   1        301.69        361.36        29.30 o                         
   4   4   1         96.88        133.13        20.56 o                         
   5   4   1        101.27        115.84        11.48 o                         
   6   4   1         20.23         31.31         9.77 o                         
   7   4   1         84.16         96.12        11.24 o                         
   8   4   1        125.09        133.69        36.50 o                         
   9   4   1        111.03         82.33         8.56 o                         
  10   4   1         65.21         62.69        11.50 o                         
  11   4   1        347.67        379.89        42.65 o                         
  12   4   1        160.91        139.78        19.50 o                         
  13   4   1          4.02          8.01         6.34 o                         
  14   4   1        111.62        111.21         9.95 o                         
  15   4   1         67.40         52.39         8.07 o                         
  16   4   1          6.10          7.34         6.10 o                         
  17   4   1          0.57         -7.25         5.86 o                         
  18   4   1          9.89         13.85         7.01 o                         
  19   4   1         18.48         10.79         8.00 o                         
   2   5   1         27.34         10.79        15.93 o                         
   3   5   1         11.06         10.28        14.39 o                         
   4   5   1          4.39         -4.11        15.93 o                         
   5   5   1         62.32         65.79        20.56 o                         
   6   5   1          9.60         24.67        16.45 o                         
   7   5   1          1.79          4.63        14.91 o                         
   0   0   2       1262.60       1202.29        38.55 o                         
   2   0   2       3766.67       3633.10       116.17 o                         
   4   0   2       9787.02       9652.88       227.60 o                         
   6   0   2       1462.30       1390.11        28.14 o                         
   8   0   2       3931.10       3869.07        95.46 o                         
  10   0   2       4903.53       5540.10       107.81 o                         
  12   0   2       2987.86       3261.47        64.78 o                         
  14   0   2        272.95        302.63        11.05 o                         
  16   0   2        615.34        620.45        14.92 o                         
  18   0   2        239.76        225.21         7.70 o                         
  20   0   2        388.13        404.02        13.63 o                         
  22   0   2          8.99          8.69         3.95 o                         
  24   0   2        207.67        195.33        14.91 o                         
  26   0   2         10.15         10.28         6.68 o                         
  28   0   2          4.90          8.74         7.20 o                         
   1   1   2       8694.10       8443.54       250.33 o                         
   2   1   2       1143.60       1118.60        33.82 o                         
   3   1   2        194.71        169.24         5.22 o                         
   4   1   2       1596.68       1579.81        26.78 o                         
   5   1   2        972.26        919.02        16.43 o                         
   6   1   2       1263.23       1286.43        22.54 o                         
   7   1   2        727.23        664.54        12.56 o                         
   8   1   2        857.19        829.18        16.19 o                         
   9   1   2        797.53        829.88        18.67 o                         
  10   1   2       1241.33       1288.66        20.99 o                         
  11   1   2        211.90        209.49         5.03 o                         
  12   1   2        111.44        134.20         4.03 o                         
  13   1   2       1004.27       1094.05        18.28 o                         
  14   1   2        217.05        240.69         5.94 o                         
  15   1   2         77.32         74.66         3.47 o                         
  16   1   2        488.40        508.04        10.02 o                         
  17   1   2        319.32        328.44         7.51 o                         
  18   1   2        249.86        259.99         6.77 o                         
  19   1   2         34.65         36.54         4.54 o                         
  20   1   2        189.10        207.46         7.43 o                         
  21   1   2        327.60        342.68        10.83 o                         
  22   1   2         16.88         16.79         3.34 o                         
  23   1   2         71.24         77.89        15.93 o                         
  24   1   2          8.26          7.37         4.90 o                         
  25   1   2         28.01         25.68         5.99 o                         
  26   1   2         37.94         37.85         6.72 o                         
  27   1   2         43.95         46.53         7.27 o                         
  28   1   2         11.42          7.20         8.22 o                         
  29   1   2         41.16         40.61        10.28 o                         
  30   1   2          3.58          5.65         8.22 o                         
   0   2   2        263.88        277.57        13.88 o                         
   1   2   2         10.51          9.00         3.27 o                         
   2   2   2        581.76        614.76        14.78 o                         
   3   2   2       3762.29       3873.13        92.24 o                         
   4   2   2       1648.48       1757.49        42.65 o                         
   5   2   2        334.23        320.49        24.67 o                         
   6   2   2        353.22        345.64         9.46 o                         
   7   2   2       1388.91       1438.04        29.86 o                         
   8   2   2        104.19         99.72         4.56 o                         
   9   2   2        450.15        502.03        10.25 o                         
  10   2   2        361.78        369.33         8.35 o                         
  11   2   2        214.95        215.67         6.07 o                         
  12   2   2        118.63        120.54         4.65 o                         
  13   2   2        584.94        596.65        11.69 o                         
  14   2   2        876.93        900.71        19.24 o                         
  15   2   2        194.90        194.60         7.27 o                         
  16   2   2         46.06         50.18         4.19 o                         
  17   2   2        388.24        391.26        13.24 o                         
  18   2   2        168.74        188.16         9.57 o                         
  19   2   2        111.97        101.82         9.44 o                         
  20   2   2        228.99        211.14        11.60 o                         
  21   2   2        336.23        310.92        12.44 o                         
  22   2   2         25.94         28.27         6.18 o                         
  23   2   2         30.35         21.04         5.62 o                         
  24   2   2        160.25        136.55         9.36 o                         
  25   2   2         31.68         39.49         8.99 o                         
  26   2   2         73.82         88.65         9.63 o                         
  27   2   2         47.15         30.95         7.63 o                         
  28   2   2        144.71        139.31        12.17 o                         
   2   3   2         59.31         74.53         8.74 o                         
   3   3   2         70.36         65.79         9.25 o                         
   4   3   2         71.27         68.36         9.25 o                         
   5   3   2        475.89        469.98        38.29 o                         
   6   3   2       1518.05       1580.04        42.90 o                         
   7   3   2        721.61        772.90        15.26 o                         
   8   3   2         60.66         59.83         4.34 o                         
   9   3   2         63.07         67.73         4.37 o                         
  10   3   2          8.27          7.84         4.27 o                         
  11   3   2        344.13        390.75        13.99 o                         
  12   3   2        175.75        188.60        10.34 o                         
  13   3   2        230.25        245.06        11.55 o                         
  14   3   2        396.35        385.57        14.34 o                         
  15   3   2        173.37        161.22        17.61 o                         
  16   3   2          6.22         -2.49         4.93 o                         
  17   3   2        268.46        262.09        12.53 o                         
  18   3   2         95.11         91.05         8.28 o                         
  19   3   2        105.63        110.86         9.01 o                         
  20   3   2          0.66          1.42         5.12 o                         
  21   3   2         22.93         27.69         6.37 o                         
  22   3   2         68.82         67.00         7.97 o                         
  23   3   2         92.69        106.66        12.90 o                         
  24   3   2          0.27          0.63         5.91 o                         
  25   3   2        262.83        251.73        38.81 o                         
   1   4   2        144.74        150.61        19.53 o                         
   2   4   2          2.15        -14.39        11.82 o                         
   3   4   2         25.75         16.96        14.91 o                         
   4   4   2         31.06         33.15         8.64 o                         
   5   4   2         60.96         57.75         9.49 o                         
   6   4   2          2.57         10.21         7.89 o                         
   7   4   2         82.52         79.67        17.73 o                         
   8   4   2        273.87        288.56        17.90 o                         
   9   4   2        408.77        442.06        20.61 o                         
  10   4   2        201.29        260.81        19.53 o                         
  11   4   2        206.27        223.69        16.43 o                         
  12   4   2         49.90         40.66         7.53 o                         
  13   4   2        117.14        104.77        10.76 o                         
  14   4   2        137.72        142.78        12.51 o                         
  15   4   2         43.19         18.00         7.15 o                         
  16   4   2          5.68          0.34         5.94 o                         
  17   4   2         35.31         40.20         8.01 o                         
  18   4   2         10.86         16.24         6.85 o                         
  19   4   2          5.80          7.97         8.36 o                         
   1   5   2         46.97         52.94        19.02 o                         
   2   5   2          4.52        -14.39        14.39 o                         
   3   5   2         11.71          3.08        16.45 o                         
   4   5   2          6.56         22.10        17.48 o                         
   5   5   2          9.22          4.63        15.42 o                         
   6   5   2         15.23         21.07        16.45 o                         
   2   0   3       9438.84       8777.42       200.09 o                         
   4   0   3       2942.05       2885.48        65.59 o                         
   6   0   3       1159.41       1198.18        42.15 o                         
   8   0   3        349.98        380.95         9.14 o                         
  10   0   3       1004.66       1052.00        21.51 o                         
  12   0   3        841.81       1002.45        21.53 o                         
  14   0   3        827.99        822.81        21.99 o                         
  16   0   3        311.98        342.31        13.80 o                         
  18   0   3       3825.79       3985.72        95.94 o                         
  20   0   3       1207.80       1204.96        32.71 o                         
  22   0   3       1611.87       1572.02        41.79 o                         
  24   0   3        165.20        145.98        13.36 o                         
  26   0   3        153.11        129.02        13.36 o                         
  28   0   3        190.55        196.87        16.45 o                         
   0   1   3       1124.57       1110.09        39.07 o                         
   1   1   3       2843.98       2428.26        84.70 o                         
   2   1   3       2804.45       2671.14        62.88 o                         
   3   1   3        171.53        177.67        10.50 o                         
   4   1   3       3472.11       3437.99        66.23 o                         
   5   1   3        594.92        560.28        16.96 o                         
   6   1   3        112.96        119.15         5.99 o                         
   7   1   3         13.20          8.28         2.68 o                         
   8   1   3        977.49       1044.41        21.75 o                         
   9   1   3        443.04        459.10        10.75 o                         
  10   1   3        115.97        110.37         3.89 o                         
  11   1   3        210.71        209.65         7.14 o                         
  12   1   3         70.62         70.42         2.95 o                         
  13   1   3       1481.97       1584.40        25.77 o                         
  14   1   3        323.26        304.41         6.96 o                         
  15   1   3       1167.05       1247.71        21.03 o                         
  16   1   3         17.76         13.94         2.21 o                         
  17   1   3        407.08        424.82         9.10 o                         
  18   1   3        263.21        237.55         7.73 o                         
  19   1   3       1080.33       1024.41        20.62 o                         
  20   1   3         90.40         95.91         6.10 o                         
  21   1   3       1571.33       1551.86        29.34 o                         
  22   1   3         25.23         31.16         5.64 o                         
  23   1   3        327.17        327.32        22.62 o                         
  24   1   3         26.57         29.44         5.99 o                         
  25   1   3        329.99        342.12        15.08 o                         
  26   1   3        138.47        139.30        14.91 o                         
  27   1   3         11.87          4.63         7.71 o                         
  28   1   3         41.56         38.55         9.77 o                         
  29   1   3         87.44         89.95        13.36 o                         
  30   1   3         67.14         70.42        12.34 o                         
   1   2   3        867.26        861.50        22.53 o                         
   2   2   3        202.61        176.83         7.81 o                         
   3   2   3        923.02        893.68        21.15 o                         
   4   2   3         91.80        101.59         6.35 o                         
   5   2   3        442.46        428.57        13.75 o                         
   6   2   3        309.58        331.00         8.19 o                         
   7   2   3        113.21        120.06         5.79 o                         
   8   2   3        116.06        134.23         6.60 o                         
   9   2   3          2.82          3.68         2.67 o                         
  10   2   3        353.52        385.99         8.52 o                         
  11   2   3        148.47        160.06         5.24 o                         
  12   2   3        287.75        304.84        10.39 o                         
  13   2   3         31.85         27.33         5.49 o                         
  14   2   3          8.44         12.29         3.26 o                         
  15   2   3        190.74        179.92         7.15 o                         
  16   2   3          4.69          2.13         3.04 o                         
  17   2   3         59.65         51.91         9.05 o                         
  18   2   3        547.73        545.57        16.50 o                         
  19   2   3        146.71        155.27         9.17 o                         
  20   2   3         70.05         72.15         6.91 o                         
  21   2   3         39.86         35.98         5.82 o                         
  22   2   3        248.11        251.70        11.30 o                         
  23   2   3          0.82         -2.43         4.51 o                         
  24   2   3        329.27        335.86        13.63 o                         
  25   2   3        116.01        102.82         8.60 o                         
  26   2   3        120.34        122.10        11.05 o                         
  27   2   3         25.73         30.70         7.63 o                         
  28   2   3         42.68         44.79         8.70 o                         
   0   3   3        154.15        168.08        12.85 o                         
   1   3   3         13.02         19.53         6.68 o                         
   2   3   3         99.97        114.11        11.31 o                         
   3   3   3         26.16         22.62         7.20 o                         
   4   3   3         46.19         41.29         5.92 o                         
   5   3   3        285.19        311.94        12.50 o                         
   6   3   3        317.56        341.21         9.58 o                         
   7   3   3        181.04        202.75         7.43 o                         
   8   3   3         43.05         40.26         4.82 o                         
   9   3   3        117.54        116.14         6.38 o                         
  10   3   3          6.42          8.61         3.41 o                         
  11   3   3        143.40        157.42        16.75 o                         
  12   3   3         97.67         97.61         8.10 o                         
  13   3   3        311.74        341.15        13.55 o                         
  14   3   3         26.18         21.62         5.58 o                         
  15   3   3        306.49        296.64        13.01 o                         
  16   3   3          5.49          2.37         4.73 o                         
  17   3   3         47.17         48.22         6.93 o                         
  18   3   3         72.02         79.10         8.07 o                         
  19   3   3         62.90         68.58         9.62 o                         
  20   3   3         53.25         44.24         9.22 o                         
  21   3   3        139.15        134.05        11.42 o                         
  22   3   3        103.01         93.61         9.03 o                         
  23   3   3         44.63         49.32         7.85 o                         
  24   3   3         49.79         46.07         7.55 o                         
  25   3   3         14.20         19.51         9.50 o                         
   4   4   3         30.14         20.43         8.48 o                         
   5   4   3         56.58         48.23         9.49 o                         
   6   4   3         24.65         14.02        10.79 o                         
   7   4   3         43.61         41.09         9.12 o                         
   8   4   3        202.59        235.44        16.04 o                         
   9   4   3        515.70        551.45        23.71 o                         
  10   4   3         17.57         18.76         8.52 o                         
  11   4   3         41.91         37.90        10.28 o                         
  12   4   3          0.00         -2.47         5.35 o                         
  13   4   3         68.49         62.61         8.31 o                         
  14   4   3         43.41         35.49         7.22 o                         
  15   4   3         39.02         42.97         7.44 o                         
  16   4   3         47.35         48.78         8.18 o                         
  17   4   3         81.73         82.11         9.32 o                         
  18   4   3         61.89         60.25        13.54 o                         
  19   4   3         38.26         52.43        13.88 o                         
   0   5   3         60.86         75.05        20.56 o                         
   1   5   3          1.05         -9.25        15.93 o                         
   2   5   3          3.99         11.31        16.96 o                         
   3   5   3          7.24         17.48        17.48 o                         
   4   5   3         10.15          2.06        16.96 o                         
   5   5   3         63.11         50.89        20.05 o                         
   6   5   3         90.76         93.55        23.13 o                         
   0   0   4       7342.21       6719.79       214.86 o                         
   2   0   4        438.05        389.44        11.31 o                         
   4   0   4       3727.35       3859.27       126.45 o                         
   8   0   4        296.87        305.45         9.43 o                         
  10   0   4       2389.40       2528.28        60.51 o                         
  12   0   4         38.40         35.49         2.87 o                         
  14   0   4        304.63        291.75         9.95 o                         
  16   0   4        678.57        677.56        15.91 o                         
  18   0   4       1624.76       1554.50        40.34 o                         
  20   0   4       2548.82       2428.89        61.96 o                         
  22   0   4        323.66        306.36        17.48 o                         
  24   0   4        313.12        262.15        17.48 o                         
  26   0   4          8.97         12.34         6.68 o                         
  28   0   4        174.57        173.74        16.45 o                         
  30   0   4         42.50         34.44         9.77 o                         
   3   1   4       1317.65       1272.72        42.66 o                         
   4   1   4       1496.62       1501.53        31.00 o                         
   5   1   4        376.88        360.11        10.83 o                         
   6   1   4        680.63        674.98        18.76 o                         
   7   1   4         94.05         97.60         4.43 o                         
   8   1   4        201.96        238.34         6.99 o                         
   9   1   4         66.41         70.81         3.93 o                         
  10   1   4        567.53        617.96        14.23 o                         
  11   1   4        311.62        338.36        10.89 o                         
  12   1   4        284.22        261.86         8.40 o                         
  13   1   4        313.37        357.08         9.52 o                         
  14   1   4         94.44         88.53         3.82 o                         
  15   1   4       1037.17        970.21        19.23 o                         
  16   1   4         90.99         83.26         4.72 o                         
  17   1   4        877.44        873.90        18.00 o                         
  18   1   4         66.61         66.22         4.52 o                         
  19   1   4        199.17        203.07         7.43 o                         
  20   1   4        108.42        123.11         5.99 o                         
  21   1   4          6.89          1.67         3.07 o                         
  22   1   4        370.33        367.51        12.12 o                         
  23   1   4        110.80        107.33         6.73 o                         
  24   1   4          1.79          0.46         3.63 o                         
  25   1   4        126.31        142.90        14.91 o                         
  26   1   4        121.08        122.34        13.88 o                         
  27   1   4         36.40         26.22         8.74 o                         
  28   1   4         21.16          4.63         8.22 o                         
  29   1   4         31.73         52.94        11.31 o                         
  30   1   4        239.35        250.84        20.05 o                         
   0   2   4        493.85        459.31        48.83 o                         
   1   2   4       1082.75       1069.78        33.76 o                         
   2   2   4        242.87        232.14        15.36 o                         
   3   2   4        896.35        909.94        19.78 o                         
   4   2   4        917.94        917.89        20.08 o                         
   5   2   4        209.40        206.56         7.29 o                         
   6   2   4        457.60        469.48        10.24 o                         
   7   2   4       1698.65       1832.40        42.66 o                         
   8   2   4        649.54        690.08        14.01 o                         
   9   2   4         61.78         71.32         3.77 o                         
  10   2   4          9.46          7.21         2.15 o                         
  11   2   4         55.41         53.09         4.60 o                         
  12   2   4        968.56        941.86        19.52 o                         
  13   2   4        532.57        573.00        13.37 o                         
  14   2   4        485.08        536.31        15.21 o                         
  15   2   4        458.34        451.98        11.86 o                         
  16   2   4         54.96         59.67         4.89 o                         
  17   2   4          1.13          4.57         3.19 o                         
  18   2   4        161.34        144.81         7.05 o                         
  19   2   4          3.46          5.18         5.22 o                         
  20   2   4         39.27         41.75         5.83 o                         
  21   2   4         78.96         71.04         6.90 o                         
  22   2   4         95.91         99.85        11.84 o                         
  23   2   4         44.45         47.72         6.67 o                         
  24   2   4        102.10        108.06        15.00 o                         
  25   2   4         52.49         37.60         7.44 o                         
  26   2   4         10.34          5.40         7.45 o                         
  27   2   4        350.84        348.18        20.82 o                         
  28   2   4        281.39        317.66        23.13 o                         
   1   3   4        261.44        262.34         8.83 o                         
   2   3   4        133.53        134.73        11.82 o                         
   3   3   4        225.83        235.34        17.99 o                         
   4   3   4        204.27        231.50        10.72 o                         
   5   3   4         31.38         33.93         6.68 o                         
   6   3   4        137.01        133.33         8.70 o                         
   7   3   4        154.81        153.60         9.22 o                         
   8   3   4         20.54         23.57         4.50 o                         
   9   3   4          1.10          0.02         3.61 o                         
  10   3   4        141.41        136.48         7.26 o                         
  11   3   4        441.91        459.96        12.61 o                         
  12   3   4        125.19        129.73         9.06 o                         
  13   3   4        149.61        162.57        10.16 o                         
  14   3   4         26.72         31.55         6.00 o                         
  15   3   4        234.78        237.63        16.64 o                         
  16   3   4        158.49        167.59        10.60 o                         
  17   3   4         59.79         54.76         7.94 o                         
  18   3   4         12.99         13.38         5.79 o                         
  19   3   4         22.71         20.38         7.11 o                         
  20   3   4         21.79         19.28         6.20 o                         
  21   3   4         25.29         24.19         6.31 o                         
  22   3   4         62.97         70.16         8.11 o                         
  23   3   4          9.55         22.79         6.67 o                         
  24   3   4        301.76        320.85        21.54 o                         
   6   4   4         51.87         44.76         9.12 o                         
   7   4   4         61.25         40.81         9.22 o                         
   8   4   4         94.02        106.55        11.89 o                         
   9   4   4         24.35          8.31        12.85 o                         
  10   4   4        233.93        253.81        16.67 o                         
  11   4   4          9.48          8.11         8.03 o                         
  12   4   4         14.20         17.73         8.37 o                         
  13   4   4         20.76         15.08         8.37 o                         
  14   4   4         84.12         60.06         7.90 o                         
  15   4   4         95.13         86.61        13.27 o                         
  16   4   4         18.27         27.20         7.22 o                         
  17   4   4         37.05         29.77         7.71 o                         
  18   4   4          7.20         16.30         7.22 o                         
   1   5   4          2.71          9.41        13.88 o                         
   2   5   4          9.69         -8.74        15.42 o                         
   3   5   4         71.64         68.88        20.56 o                         
   4   5   4         52.90         68.88        20.56 o                         
   5   5   4         12.73         13.36        17.48 o                         
   2   0   5       2289.81       2140.63        49.61 o                         
   4   0   5       2992.63       2858.79        63.79 o                         
   6   0   5       3610.90       3404.36       105.37 o                         
   8   0   5       2625.31       2791.56        65.78 o                         
  10   0   5        191.89        229.59         7.76 o                         
  12   0   5        546.61        570.71        15.98 o                         
  14   0   5        165.00        169.42         7.39 o                         
  16   0   5        354.99        361.43        12.14 o                         
  18   0   5       1696.05       1659.04        42.71 o                         
  20   0   5          2.66          5.65         5.65 o                         
  22   0   5        561.07        492.95        24.16 o                         
  24   0   5         46.58         42.66         8.22 o                         
  26   0   5        317.45        336.17        20.56 o                         
  28   0   5         87.41         67.34        10.79 o                         
  30   0   5         35.65         21.59         9.25 o                         
   0   1   5       3141.98       2921.69        96.12 o                         
   1   1   5        637.06        607.29        14.89 o                         
   2   1   5       2908.51       2756.54       106.29 o                         
   3   1   5        215.89        194.56         5.73 o                         
   4   1   5       1458.19       1371.17        26.51 o                         
   5   1   5       1501.06       1530.21        29.28 o                         
   6   1   5        402.49        454.47         9.31 o                         
   7   1   5        716.20        760.92        16.41 o                         
   8   1   5        675.14        693.86        15.43 o                         
   9   1   5        977.50        989.55        20.66 o                         
  10   1   5        663.11        682.91        15.41 o                         
  11   1   5        569.43        569.39        13.54 o                         
  12   1   5        363.15        370.30        16.45 o                         
  13   1   5          9.20         12.26         3.05 o                         
  14   1   5        561.50        593.13        14.92 o                         
  15   1   5        112.04        122.71         6.45 o                         
  16   1   5        865.64        826.48        17.05 o                         
  17   1   5        484.58        474.83        11.58 o                         
  18   1   5        517.74        516.67        12.27 o                         
  19   1   5         94.13         80.82         6.08 o                         
  20   1   5         44.23         37.54         5.27 o                         
  21   1   5        605.47        569.27        15.62 o                         
  22   1   5        137.08        128.24         7.17 o                         
  23   1   5        288.14        286.25        10.47 o                         
  24   1   5         36.51         37.15         6.15 o                         
  25   1   5        276.99        253.74        12.50 o                         
  26   1   5        123.46        114.63        13.36 o                         
  27   1   5          7.37          5.14         7.71 o                         
  28   1   5        170.51        187.10        17.99 o                         
  29   1   5         83.44         85.84        13.36 o                         
   1   2   5        446.02        440.20        19.29 o                         
   2   2   5        101.74         95.35         3.97 o                         
   3   2   5        171.44        176.09         6.33 o                         
   4   2   5         31.84         34.30         3.79 o                         
   5   2   5        505.55        525.20        19.42 o                         
   6   2   5         22.84         19.30         3.58 o                         
   7   2   5        553.21        547.69        11.49 o                         
   8   2   5        733.51        779.75        18.17 o                         
   9   2   5         10.77          3.89         3.70 o                         
  10   2   5         41.75         51.21         4.30 o                         
  11   2   5        160.19        155.05         6.99 o                         
  12   2   5        180.89        180.07         7.55 o                         
  13   2   5        407.55        396.98        10.81 o                         
  14   2   5        855.53        862.25        18.35 o                         
  15   2   5        267.94        282.25         9.16 o                         
  16   2   5        146.66        161.21         7.16 o                         
  17   2   5         22.67         19.31         3.71 o                         
  18   2   5         98.03         95.31         6.01 o                         
  19   2   5        128.43        126.39         6.76 o                         
  20   2   5         84.70         89.90         7.34 o                         
  21   2   5         89.69         90.57        10.32 o                         
  22   2   5         77.17         68.96         8.62 o                         
  23   2   5        251.62        248.01        11.52 o                         
  24   2   5        290.27        272.70        20.82 o                         
  25   2   5        129.95        120.67        10.89 o                         
  26   2   5         99.85         97.39        10.18 o                         
  27   2   5         45.43         36.50        10.79 o                         
   0   3   5         60.97         60.63         5.92 o                         
   1   3   5        212.21        235.27        13.78 o                         
   2   3   5          4.22          1.89         3.45 o                         
   3   3   5        126.62        134.88         8.54 o                         
   4   3   5        153.53        149.13         9.25 o                         
   5   3   5         54.72         48.45         6.15 o                         
   6   3   5        141.91        144.86        13.11 o                         
   7   3   5         49.24         47.56         6.18 o                         
   8   3   5         79.06         89.60        14.91 o                         
   9   3   5         11.90          7.84         4.90 o                         
  10   3   5        495.70        491.57        16.15 o                         
  11   3   5        773.82        800.04        20.23 o                         
  12   3   5        130.06        125.30         7.05 o                         
  13   3   5         62.23         63.27         5.68 o                         
  14   3   5        196.33        187.96        10.66 o                         
  15   3   5          9.31         11.47         5.27 o                         
  16   3   5         96.31         84.78         8.11 o                         
  17   3   5         27.63         28.73         7.16 o                         
  18   3   5         85.75         88.99         8.37 o                         
  19   3   5         37.16         28.18         6.56 o                         
  20   3   5         11.42         11.97         6.87 o                         
  21   3   5         35.90         36.70         6.86 o                         
  22   3   5         12.74          8.15         6.10 o                         
  23   3   5         17.70          0.83         5.86 o                         
  24   3   5         77.92         67.39        11.61 o                         
   4   4   5         34.35         37.52        10.28 o                         
   5   4   5         40.70         39.07         9.77 o                         
   7   4   5        202.30        244.16        18.50 o                         
   8   4   5         76.21         91.52        13.62 o                         
   9   4   5        143.50        153.69        13.30 o                         
  10   4   5          9.01         15.51         8.17 o                         
  11   4   5         86.79         68.20        10.50 o                         
  12   4   5          5.14          8.20         7.78 o                         
  13   4   5         14.41         10.79         8.03 o                         
  14   4   5         59.96         60.74        10.83 o                         
  15   4   5          0.41          1.94        10.02 o                         
  16   4   5          5.99          3.18         8.52 o                         
  17   4   5         33.84         25.40         7.58 o                         
  18   4   5         12.14         -1.40         7.81 o                         
   0   5   5         10.32         23.64        17.48 o                         
   1   5   5         16.91         19.53        17.99 o                         
   2   5   5         15.27          8.22        17.99 o                         
   3   5   5         12.38         16.96        17.99 o                         
   0   0   6       4375.53       4088.01       133.65 o                         
   2   0   6       2799.54       2538.12        57.79 o                         
   4   0   6      10352.41      10091.67       227.71 o                         
   6   0   6       7722.20       7877.02       176.64 o                         
  10   0   6       2277.74       2505.95        60.51 o                         
  12   0   6        529.17        559.50        15.42 o                         
  14   0   6       2603.36       2739.60        65.78 o                         
  16   0   6        914.55        873.25        23.98 o                         
  18   0   6        182.16        172.71        12.34 o                         
  20   0   6        128.02        129.53        11.82 o                         
  22   0   6        576.79        577.76        27.24 o                         
  24   0   6         19.49         15.93         7.20 o                         
  26   0   6         15.18         16.45         7.71 o                         
  28   0   6         13.40         12.34         8.22 o                         
  30   0   6         53.29         41.64        10.28 o                         
   1   1   6       4565.90       4373.86        81.11 o                         
   2   1   6        531.61        493.38        13.43 o                         
   3   1   6        947.28        884.73        17.99 o                         
   4   1   6        454.45        498.10        11.37 o                         
   5   1   6        233.24        236.55         6.92 o                         
   6   1   6         33.91         39.67         3.16 o                         
   7   1   6       2565.57       2650.24        44.51 o                         
   8   1   6        228.71        230.43         7.02 o                         
   9   1   6       1231.02       1280.20        26.60 o                         
  10   1   6        580.95        609.84        14.14 o                         
  11   1   6        734.32        813.65        17.90 o                         
  12   1   6        312.15        318.11        21.59 o                         
  13   1   6        313.19        338.30        11.25 o                         
  14   1   6        479.45        491.18        13.25 o                         
  15   1   6        143.70        135.69         5.64 o                         
  16   1   6         89.66         99.96         6.45 o                         
  17   1   6        421.40        411.46        10.75 o                         
  18   1   6         53.94         48.61         5.50 o                         
  19   1   6        693.78        679.68        19.29 o                         
  20   1   6         48.11         51.59         4.94 o                         
  21   1   6         34.85         36.31         4.54 o                         
  22   1   6        232.67        220.52        13.62 o                         
  23   1   6         23.14         22.60         5.45 o                         
  24   1   6         52.93         63.75         7.08 o                         
  25   1   6         73.76         82.67         8.17 o                         
  26   1   6         18.84         15.63         5.78 o                         
  27   1   6          1.03          4.11         7.71 o                         
  28   1   6         11.54         16.96         8.74 o                         
  29   1   6        186.04        194.81        18.50 o                         
   0   2   6        358.30        344.63        28.79 o                         
   1   2   6        957.32        977.37        24.48 o                         
   2   2   6         32.73         35.30         3.33 o                         
   3   2   6        263.27        296.89         9.02 o                         
   4   2   6       1121.91       1111.01        46.72 o                         
   5   2   6        222.44        219.24         9.09 o                         
   6   2   6        470.02        450.33        15.93 o                         
   7   2   6        422.49        464.43        19.02 o                         
   8   2   6        312.92        334.55         9.87 o                         
   9   2   6         55.96         55.74         4.52 o                         
  10   2   6         32.94         42.79         4.25 o                         
  11   2   6        243.67        235.16         8.57 o                         
  12   2   6        293.83        304.54        10.06 o                         
  13   2   6         14.69          8.05         4.32 o                         
  14   2   6         66.21         66.05         4.95 o                         
  15   2   6        141.02        129.96         6.63 o                         
  16   2   6        222.57        225.26         8.44 o                         
  17   2   6        587.02        619.25        14.82 o                         
  18   2   6         80.67         82.05         5.74 o                         
  19   2   6         86.73         94.85         6.20 o                         
  20   2   6         49.99         45.97         5.05 o                         
  21   2   6         48.95         42.73         6.01 o                         
  22   2   6         58.77         52.51         6.44 o                         
  23   2   6         58.92         53.82         7.67 o                         
  24   2   6          2.60         -4.52         5.42 o                         
  25   2   6         56.18         44.21        10.79 o                         
  26   2   6         30.64         31.36        10.28 o                         
  27   2   6        212.07        197.38        19.02 o                         
   1   3   6        106.40        106.81         6.05 o                         
   2   3   6         20.95         23.61         4.00 o                         
   3   3   6        168.43        182.99         9.43 o                         
   4   3   6         32.46         37.39         5.42 o                         
   5   3   6        251.42        244.90        11.08 o                         
   6   3   6        201.23        219.39        10.54 o                         
   7   3   6         47.02         49.22         7.45 o                         
   8   3   6        156.34        158.13        13.11 o                         
   9   3   6        438.22        458.19        31.61 o                         
  10   3   6         75.83         81.96         7.61 o                         
  11   3   6         75.43         74.83         7.63 o                         
  12   3   6        235.15        239.54        13.08 o                         
  13   3   6         92.99         88.83         6.47 o                         
  14   3   6        226.14        251.92         9.72 o                         
  15   3   6         48.06         37.08         9.47 o                         
  16   3   6          7.85         15.65         5.78 o                         
  17   3   6         43.57         56.13         7.28 o                         
  18   3   6          0.87          6.64         5.43 o                         
  19   3   6         81.64         87.44        11.13 o                         
  20   3   6          2.64          7.29         6.88 o                         
  21   3   6         10.22          7.25         5.69 o                         
  22   3   6         12.86          5.51         6.33 o                         
  23   3   6         72.14         72.41         8.60 o                         
  24   3   6         41.41         18.76        12.59 o                         
   2   4   6         97.61        102.80        13.36 o                         
   3   4   6          0.67         -5.65         8.22 o                         
   4   4   6         99.95        117.20        13.88 o                         
   5   4   6          0.50         -5.14         8.22 o                         
   6   4   6         99.80         95.61        13.36 o                         
   9   4   6        359.40        434.85        19.63 o                         
  10   4   6        184.14        182.66        14.16 o                         
  11   4   6        149.58        161.70        13.60 o                         
  12   4   6         91.34        102.29        11.79 o                         
  13   4   6         80.67         70.83        11.21 o                         
  14   4   6         14.58         15.05        14.14 o                         
  15   4   6         17.00         21.20        22.87 o                         
  16   4   6          3.90          2.42         8.64 o                         
  17   4   6         58.85         58.76        11.21 o                         
   2   0   7       1027.97        908.35        23.13 o                         
   4   0   7       1896.66       1882.65        47.80 o                         
   6   0   7         98.24        102.26         5.26 o                         
  10   0   7         21.92         24.16         4.63 o                         
  12   0   7        302.41        306.25         9.95 o                         
  14   0   7         36.40         33.08         3.70 o                         
  16   0   7        495.81        498.09        22.10 o                         
  18   0   7       1125.29       1074.30        41.64 o                         
  20   0   7         57.18         52.94         8.74 o                         
  22   0   7        232.52        231.82        15.93 o                         
  24   0   7        219.15        192.24        15.42 o                         
  26   0   7         59.80         52.94         9.77 o                         
  28   0   7          1.25         -2.06         6.68 o                         
   0   1   7        314.09        286.35         8.63 o                         
   1   1   7       1038.13       1053.30        18.10 o                         
   2   1   7        224.36        214.57         5.50 o                         
   3   1   7        269.29        275.66        24.08 o                         
   4   1   7         74.12         70.46         3.75 o                         
   5   1   7        875.05        930.61        18.99 o                         
   6   1   7        129.55        156.56         5.44 o                         
   7   1   7        242.32        256.44         7.51 o                         
   8   1   7        404.43        408.93        10.29 o                         
   9   1   7         47.70         50.07         3.75 o                         
  10   1   7        485.36        489.44        12.16 o                         
  11   1   7        300.92        314.27         9.00 o                         
  12   1   7       1600.24       1496.15        30.56 o                         
  13   1   7         75.50         57.44         5.42 o                         
  14   1   7        125.02        144.39         6.13 o                         
  15   1   7        434.59        422.12        10.51 o                         
  16   1   7        300.41        295.43         8.69 o                         
  17   1   7         71.86         74.12         6.72 o                         
  18   1   7        283.91        264.57         8.39 o                         
  19   1   7        106.45        108.38         6.41 o                         
  20   1   7        128.50        126.04         7.12 o                         
  21   1   7        315.49        314.79        14.65 o                         
  22   1   7         18.28         16.96         5.09 o                         
  23   1   7          9.91          5.83         5.40 o                         
  24   1   7         70.82         53.67         7.02 o                         
  25   1   7         38.89         37.87         6.54 o                         
  26   1   7         38.63         37.38         9.25 o                         
  27   1   7          3.73          2.07         6.94 o                         
  28   1   7         40.52         42.15        10.28 o                         
  29   1   7         12.52          5.65         8.22 o                         
   1   2   7         45.54         44.22         3.56 o                         
   2   2   7         37.61         37.99         3.40 o                         
   3   2   7         33.49         32.28         3.95 o                         
   4   2   7        439.69        436.37        25.70 o                         
   5   2   7        503.78        488.10        15.08 o                         
   6   2   7        316.71        308.42        11.27 o                         
   7   2   7        278.03        275.81        10.54 o                         
   8   2   7        613.29        609.51        26.99 o                         
   9   2   7        300.78        306.88        11.63 o                         
  10   2   7        529.29        507.14        13.34 o                         
  11   2   7        392.01        416.27        11.95 o                         
  12   2   7         38.63         37.83         4.43 o                         
  13   2   7        268.15        265.60         9.39 o                         
  14   2   7        401.50        371.84        11.75 o                         
  15   2   7       1250.47       1244.22        25.06 o                         
  16   2   7          0.27         -0.72         3.30 o                         
  17   2   7          2.77          1.12         3.32 o                         
  18   2   7         33.56         28.42         4.21 o                         
  19   2   7         61.46         57.40         5.24 o                         
  20   2   7          3.70          5.85         3.84 o                         
  21   2   7         10.09          1.34         3.81 o                         
  22   2   7         11.24          4.20         4.84 o                         
  23   2   7         12.36         12.48         9.25 o                         
  24   2   7         16.27         -2.57         7.20 o                         
  25   2   7         40.82         30.33         9.77 o                         
  26   2   7         51.17         31.87        10.28 o                         
   0   3   7        185.72        191.73        14.39 o                         
   1   3   7        417.92        434.16        24.67 o                         
   2   3   7        312.04        331.33        18.95 o                         
   3   3   7        311.00        329.73        10.97 o                         
   4   3   7        103.12        104.08         6.40 o                         
   5   3   7         42.92         52.49         9.77 o                         
   6   3   7         23.29         18.50         5.26 o                         
   7   3   7        917.58        918.27        26.71 o                         
   8   3   7        300.66        315.43        12.90 o                         
   9   3   7        336.18        368.05        14.35 o                         
  10   3   7         52.90         55.18         6.91 o                         
  11   3   7        362.92        379.94        15.08 o                         
  12   3   7        287.44        276.75        13.26 o                         
  13   3   7         82.77         84.19         8.12 o                         
  14   3   7         30.71         29.14         8.93 o                         
  15   3   7         16.10         14.00         4.40 o                         
  16   3   7         38.67         36.13         6.70 o                         
  17   3   7         79.28         73.81         7.85 o                         
  18   3   7         69.12         71.31         7.71 o                         
  19   3   7         14.39         15.27         7.23 o                         
  20   3   7         19.42         15.04         6.44 o                         
  21   3   7          4.28          5.98         5.78 o                         
  22   3   7        110.85        106.10        10.98 o                         
  23   3   7         68.04         60.89         8.11 o                         
   1   4   7         67.34         58.60        11.31 o                         
   2   4   7         26.89         17.99         9.77 o                         
   3   4   7        102.80         94.58        13.88 o                         
   4   4   7        193.32        172.20        16.96 o                         
   5   4   7        396.59        405.05        24.16 o                         
   6   4   7        278.92        252.38        20.05 o                         
   7   4   7        138.92        143.93        15.42 o                         
  10   4   7        288.45        304.81        21.07 o                         
  11   4   7          1.03          3.19         7.51 o                         
  12   4   7         20.79         14.79         8.26 o                         
  13   4   7         62.21         36.60        23.39 o                         
  14   4   7         24.08         24.47         9.22 o                         
  15   4   7          5.69          5.67         8.64 o                         
  16   4   7          4.57          0.00         8.25 o                         
  17   4   7         32.73         54.49        12.85 o                         
   0   0   8       1662.60       1866.41        61.17 o                         
   2   0   8       2673.84       2796.99        78.13 o                         
   4   0   8       4305.99       4363.23       100.50 o                         
   6   0   8        508.05        456.09        12.71 o                         
   8   0   8        261.70        293.91         9.26 o                         
  14   0   8        333.35        337.71        16.45 o                         
  16   0   8        805.67        747.39        31.36 o                         
  18   0   8        362.00        369.07        19.02 o                         
  20   0   8        128.88        129.02        12.34 o                         
  22   0   8          6.05          7.20         6.17 o                         
  24   0   8        367.57        334.11        20.56 o                         
  26   0   8         86.46         85.84        12.34 o                         
  28   0   8         31.50         26.73         9.25 o                         
   1   1   8         48.68         48.53         4.01 o                         
   2   1   8        311.82        288.27         8.41 o                         
   3   1   8        826.35        895.81        22.53 o                         
   4   1   8         12.24         18.43         3.08 o                         
   5   1   8       1404.57       1490.54        29.18 o                         
   6   1   8        339.52        354.97         9.10 o                         
   7   1   8        463.57        482.17        15.27 o                         
   8   1   8         76.26         78.10         5.69 o                         
   9   1   8        282.77        275.18         8.01 o                         
  10   1   8         69.67         71.71         5.45 o                         
  11   1   8         14.30          5.91         3.27 o                         
  12   1   8         81.41         86.19         4.94 o                         
  13   1   8       1483.75       1469.68        30.96 o                         
  14   1   8        195.97        184.05         7.22 o                         
  15   1   8        136.87        134.44         6.33 o                         
  16   1   8        458.89        448.63        11.18 o                         
  17   1   8         37.04         44.87         4.38 o                         
  18   1   8        130.49        114.55         7.42 o                         
  19   1   8         54.60         50.41        11.31 o                         
  20   1   8         33.49         29.38         9.51 o                         
  21   1   8        298.00        284.08        12.71 o                         
  22   1   8         55.59         49.57         6.35 o                         
  23   1   8         40.79         43.92         6.54 o                         
  24   1   8        145.09        141.52        10.18 o                         
  25   1   8         16.17         20.93         6.43 o                         
  26   1   8         39.00         48.07         7.24 o                         
  27   1   8         74.12         79.80         8.70 o                         
  28   1   8          5.08          7.15         5.99 o                         
   0   2   8       1620.06       1626.95        80.70 o                         
   1   2   8         88.53         89.00         4.98 o                         
   2   2   8        132.02        135.31         7.45 o                         
   3   2   8        411.40        450.18        16.45 o                         
   4   2   8        199.56        199.42        10.54 o                         
   5   2   8        115.28        117.91         7.20 o                         
   6   2   8        123.91        131.46         6.03 o                         
   7   2   8         31.40         26.54         3.65 o                         
   8   2   8        330.20        351.77        10.28 o                         
   9   2   8        117.67        117.10         7.63 o                         
  10   2   8        863.16        853.48        24.53 o                         
  11   2   8        622.89        618.04        22.10 o                         
  12   2   8        350.75        346.81        13.08 o                         
  13   2   8         68.59         58.65         7.65 o                         
  14   2   8         57.10         50.38         5.24 o                         
  15   2   8        172.06        168.29         8.10 o                         
  16   2   8        296.59        291.15         9.57 o                         
  17   2   8        118.60        118.49         9.65 o                         
  18   2   8         70.19         64.70         5.43 o                         
  19   2   8        336.02        312.89        10.38 o                         
  20   2   8        128.94        133.08        12.08 o                         
  21   2   8         26.72         21.45         4.63 o                         
  22   2   8         53.13         52.29         6.03 o                         
  23   2   8         53.55         56.03        10.79 o                         
  24   2   8         94.50         96.64        12.85 o                         
  25   2   8          2.11          2.57         7.71 o                         
  26   2   8         94.36         95.09        13.88 o                         
   1   3   8         87.87         83.54         7.44 o                         
   2   3   8        165.73        178.72         9.99 o                         
   3   3   8        389.50        429.51        17.48 o                         
   4   3   8         40.43         40.00         4.60 o                         
   5   3   8        136.62        131.00         6.99 o                         
   6   3   8         95.94         97.73         8.74 o                         
   7   3   8        303.20        289.79        14.65 o                         
   8   3   8        181.41        164.61         9.99 o                         
   9   3   8        630.51        633.44        20.34 o                         
  10   3   8          9.12          0.57         8.74 o                         
  11   3   8         21.61         21.87         5.62 o                         
  12   3   8         57.78         66.31         7.44 o                         
  13   3   8         53.84         41.91         6.72 o                         
  14   3   8          8.63          6.94         5.45 o                         
  15   3   8         30.38         25.53         5.65 o                         
  16   3   8         52.93         43.25        10.44 o                         
  17   3   8         21.93         21.63         9.25 o                         
  18   3   8         36.26         34.73         9.00 o                         
  19   3   8        131.53        134.39        26.10 o                         
  20   3   8        135.89        148.37        11.43 o                         
  21   3   8         18.34         20.64         6.62 o                         
  22   3   8         20.71         22.05         6.98 o                         
  23   3   8         32.56         18.63         9.26 o                         
   2   4   8         39.72         19.53         9.77 o                         
   3   4   8        133.29        141.36        15.42 o                         
   4   4   8          4.51         14.91         9.25 o                         
   5   4   8        159.39        155.75        16.45 o                         
   6   4   8        240.90        241.59        19.02 o                         
   7   4   8         70.38         74.02        12.34 o                         
   8   4   8         28.64         25.19        10.28 o                         
   9   4   8         34.03         45.23        11.31 o                         
  12   4   8          8.67         -5.41         7.54 o                         
  13   4   8         77.63         82.43        10.93 o                         
  14   4   8         12.48         12.56        17.73 o                         
  15   4   8         45.65         48.25        10.35 o                         
  16   4   8          1.07          3.08         9.25 o                         
   2   0   9        873.27        905.45        22.35 o                         
   4   0   9        297.02        314.40        20.56 o                         
   6   0   9       1397.31       1488.03        35.25 o                         
   8   0   9        256.32        278.43         8.90 o                         
  14   0   9       3335.11       3274.31       108.97 o                         
  16   0   9        302.92        306.87        17.48 o                         
  18   0   9        196.88        178.88        13.36 o                         
  20   0   9        300.37        282.20        17.48 o                         
  22   0   9        586.46        553.09        26.73 o                         
  24   0   9        223.26        206.64        15.93 o                         
  26   0   9        582.79        581.36        29.81 o                         
  28   0   9        113.73        110.51        13.88 o                         
   0   1   9       1728.92       1645.52        41.64 o                         
   1   1   9        555.20        550.12        10.57 o                         
   2   1   9       1066.21       1024.64        18.92 o                         
   3   1   9        525.05        538.36        10.36 o                         
   4   1   9       1529.51       1469.74        35.79 o                         
   5   1   9        256.32        259.92         9.51 o                         
   6   1   9        610.13        619.61        22.10 o                         
   7   1   9        488.45        487.74        20.73 o                         
   8   1   9        364.01        361.62         9.69 o                         
   9   1   9        226.18        248.95         7.61 o                         
  10   1   9        224.00        220.82         9.09 o                         
  11   1   9        546.19        533.54        16.17 o                         
  12   1   9        546.48        523.86        16.17 o                         
  13   1   9        598.22        580.08        17.81 o                         
  14   1   9         76.50         71.54         6.18 o                         
  15   1   9         91.15         81.37         8.20 o                         
  16   1   9         91.15         73.93         5.24 o                         
  17   1   9       1543.73       1446.17        32.49 o                         
  18   1   9        221.06        217.78        10.54 o                         
  19   1   9         40.20         35.69         5.62 o                         
  20   1   9        120.79        119.00         8.72 o                         
  21   1   9        192.42        199.22        10.54 o                         
  22   1   9         41.35         38.27         5.99 o                         
  23   1   9         84.77         82.05         8.17 o                         
  24   1   9         30.08         32.38         6.35 o                         
  25   1   9        194.99        160.30        11.61 o                         
  26   1   9         18.21          2.43         5.26 o                         
  27   1   9         19.88         11.43         6.68 o                         
  28   1   9         14.98         25.19         9.77 o                         
   1   2   9        294.03        286.38        11.16 o                         
   2   2   9        573.75        563.64        16.25 o                         
   3   2   9        975.21        988.45        26.10 o                         
   4   2   9        196.79        189.49         6.78 o                         
   5   2   9        118.70        115.63         6.06 o                         
   6   2   9         42.19         52.54         4.35 o                         
   7   2   9        600.73        622.54        15.32 o                         
   8   2   9        227.64        234.16         8.19 o                         
   9   2   9        387.77        380.61        13.43 o                         
  10   2   9        339.50        337.50        12.72 o                         
  11   2   9         41.65         49.56         5.62 o                         
  12   2   9         33.81         28.28         5.26 o                         
  13   2   9        143.84        134.44         8.90 o                         
  14   2   9        188.69        194.61        10.18 o                         
  15   2   9         27.45         24.65         5.26 o                         
  16   2   9         41.76         31.36         5.91 o                         
  17   2   9         42.40         31.79         4.57 o                         
  18   2   9         77.68         84.94         6.45 o                         
  19   2   9         51.03         51.02         7.60 o                         
  20   2   9        281.57        272.50         9.98 o                         
  21   2   9        177.72        183.46        11.44 o                         
  22   2   9         17.93         11.37         5.62 o                         
  23   2   9          1.22          3.17         5.26 o                         
  24   2   9          7.06          8.22         7.71 o                         
  25   2   9         66.59         64.25        11.82 o                         
   0   3   9        293.37        306.36        19.02 o                         
   1   3   9        237.97        216.33        13.88 o                         
   2   3   9         30.37         29.72         5.62 o                         
   3   3   9         32.37         39.59         5.99 o                         
   4   3   9         10.81          6.70         6.43 o                         
   5   3   9        209.98        203.19        10.10 o                         
   6   3   9        184.86        188.23         9.95 o                         
   7   3   9         21.64         14.40         8.74 o                         
   8   3   9         18.97         19.50         5.42 o                         
   9   3   9        120.48        112.13        13.36 o                         
  10   3   9        812.66        809.39        30.58 o                         
  11   3   9        113.01        112.44         9.25 o                         
  12   3   9        104.03        115.68         8.90 o                         
  13   3   9         18.74         17.80         6.17 o                         
  14   3   9        130.60        131.42        17.73 o                         
  15   3   9         16.78         15.09         6.15 o                         
  16   3   9         69.75         50.82         6.70 o                         
  17   3   9         46.14         57.96         7.78 o                         
  18   3   9         32.96         39.12         8.55 o                         
  19   3   9         83.54         95.34        11.21 o                         
  20   3   9          5.00         11.59         7.86 o                         
  21   3   9         45.63         60.81         9.87 o                         
  22   3   9         32.57         30.54         8.94 o                         
   1   4   9         26.56         22.36         6.91 o                         
   2   4   9         57.90         40.09        11.31 o                         
   3   4   9         91.98         85.84        13.36 o                         
   4   4   9         69.08         58.60        12.34 o                         
   5   4   9         68.63         46.26        11.31 o                         
   6   4   9         26.22         31.36        10.79 o                         
   7   4   9         95.05         84.81        13.88 o                         
   8   4   9        186.34        207.15        19.02 o                         
   9   4   9         47.66         57.57        11.82 o                         
  10   4   9         80.79         83.79        13.36 o                         
  13   4   9        229.98        255.98        30.33 o                         
  14   4   9         12.47         25.42         8.72 o                         
  15   4   9         24.13         33.93        11.82 o                         
   0   0  10        486.64        576.22        21.59 o                         
   2   0  10       2211.35       2134.25        49.25 o                         
   4   0  10        279.56        327.18        23.39 o                         
   6   0  10        362.64        412.42        12.17 o                         
   8   0  10          2.33          0.26         2.54 o                         
  10   0  10        627.86        587.53        23.64 o                         
  12   0  10        717.29        736.59        28.27 o                         
  14   0  10       3474.79       3193.61       108.97 o                         
  16   0  10        943.78        873.84        35.47 o                         
  18   0  10        278.80        237.48        15.42 o                         
  20   0  10        448.91        403.51        21.59 o                         
  22   0  10         70.06         62.20         9.77 o                         
  24   0  10        111.33        107.94        12.85 o                         
  26   0  10         24.46         34.95         9.25 o                         
  28   0  10         33.21         44.72        10.79 o                         
   1   1  10        560.15        593.24        11.20 o                         
   2   1  10        289.41        269.51         6.35 o                         
   3   1  10        262.05        283.96         8.38 o                         
   4   1  10        351.48        329.17         7.37 o                         
   5   1  10         53.41         58.40         4.53 o                         
   6   1  10        448.80        415.76        12.90 o                         
   7   1  10        129.41        139.53         6.88 o                         
   8   1  10         49.89         46.40         4.73 o                         
   9   1  10         71.61         79.45         4.92 o                         
  10   1  10        222.89        219.99         7.61 o                         
  11   1  10        667.76        616.52        18.17 o                         
  12   1  10        241.41        243.45        10.18 o                         
  13   1  10        375.65        364.63        13.08 o                         
  14   1  10        139.90        124.41         8.00 o                         
  15   1  10         17.52         17.55         4.17 o                         
  16   1  10        547.65        526.89        17.45 o                         
  17   1  10        901.74        852.05        25.08 o                         
  18   1  10        152.98        137.45         9.26 o                         
  19   1  10          7.93          3.22         4.11 o                         
  20   1  10        149.52        138.01         9.63 o                         
  21   1  10          9.88         11.82         6.94 o                         
  22   1  10          7.77          7.96         4.90 o                         
  23   1  10        184.02        184.87        11.63 o                         
  24   1  10        127.91        115.69         9.81 o                         
  25   1  10         58.82         62.30         8.00 o                         
  26   1  10          3.06          7.63         5.62 o                         
  27   1  10         27.65         17.99         6.54 o                         
   0   2  10        375.54        352.41        11.11 o                         
   1   2  10        248.06        251.08         8.06 o                         
   2   2  10        138.41        128.77         5.67 o                         
   3   2  10        137.32        133.59         5.82 o                         
   4   2  10        293.63        321.44         9.43 o                         
   5   2  10        253.44        266.65         8.57 o                         
   6   2  10         46.93         45.39         4.52 o                         
   7   2  10        331.08        324.56        12.79 o                         
   8   2  10        473.53        461.80        12.44 o                         
   9   2  10         67.28         57.77         4.90 o                         
  10   2  10        426.68        442.57        14.89 o                         
  11   2  10         47.05         48.51         6.43 o                         
  12   2  10         53.69         36.75         5.45 o                         
  13   2  10        102.80        108.31         8.17 o                         
  14   2  10        229.65        205.84        10.54 o                         
  15   2  10        108.72        112.62        10.28 o                         
  16   2  10         13.63         14.91         5.09 o                         
  17   2  10        339.38        336.03        16.45 o                         
  18   2  10         86.81         96.90        10.36 o                         
  19   2  10        267.20        271.81        11.43 o                         
  20   2  10        241.96        265.58        11.61 o                         
  21   2  10         27.42         17.73         6.18 o                         
  22   2  10         94.70        106.14         9.63 o                         
  23   2  10        110.83        113.77        12.08 o                         
  24   2  10         68.72         82.25         9.09 o                         
   1   3  10          2.73         -1.40         4.53 o                         
   2   3  10         93.83         86.51         8.00 o                         
   3   3  10        129.13        138.86         9.63 o                         
   4   3  10          2.96          6.43         5.09 o                         
   5   3  10        236.51        232.60        11.63 o                         
   6   3  10         35.95         36.14         4.51 o                         
   7   3  10         44.79         40.38         5.78 o                         
   8   3  10         60.51         62.38         6.88 o                         
   9   3  10         18.88         16.11         9.77 o                         
  10   3  10          7.91          2.97         4.90 o                         
  11   3  10        303.84        315.00        13.80 o                         
  12   3  10        173.41        168.01        10.68 o                         
  13   3  10         69.42         70.61         7.61 o                         
  14   3  10         56.84         59.83         7.39 o                         
  15   3  10         58.36         54.75         7.63 o                         
  16   3  10         42.87         37.91         7.08 o                         
  17   3  10         31.20         32.17         6.23 o                         
  18   3  10         22.67         22.02         6.52 o                         
  19   3  10         79.57         82.11        11.82 o                         
  20   3  10         93.12         82.90        12.59 o                         
  21   3  10        142.05        158.42        20.30 o                         
   0   4  10         63.29         60.14        11.82 o                         
   1   4  10         31.59         22.48        10.79 o                         
   2   4  10         15.88          3.13         6.35 o                         
   3   4  10         62.80         58.08        11.31 o                         
   4   4  10         17.80         16.96         9.77 o                         
   5   4  10         29.68         28.27        10.28 o                         
   6   4  10         23.52         12.34         9.77 o                         
   7   4  10          6.39         -7.20         8.74 o                         
   8   4  10         11.67          8.74         9.25 o                         
   9   4  10         11.06          8.74         9.77 o                         
  10   4  10          5.98          9.77         9.77 o                         
  11   4  10        101.13         96.12        14.39 o                         
   2   0  11         80.25         88.07         5.26 o                         
   4   0  11       1658.83       1558.55        58.60 o                         
   6   0  11       1205.68       1210.99        30.52 o                         
   8   0  11        355.02        348.21        15.93 o                         
  10   0  11        222.20        222.89         8.85 o                         
  12   0  11        103.77        118.74         9.77 o                         
  14   0  11         67.87         85.84         9.25 o                         
  16   0  11       1208.15       1180.71        45.23 o                         
  18   0  11        562.75        542.29        26.22 o                         
  20   0  11          4.80         -2.06         5.65 o                         
  22   0  11        183.67        194.30        15.42 o                         
  24   0  11        261.03        241.08        18.50 o                         
  26   0  11        325.82        323.32        21.59 o                         
   0   1  11        144.61        145.97         6.42 o                         
   1   1  11        160.50        149.53         4.67 o                         
   2   1  11        247.76        235.65         6.02 o                         
   3   1  11        613.92        619.52        11.89 o                         
   4   1  11        340.98        323.84         7.30 o                         
   5   1  11         78.07         72.62         5.26 o                         
   6   1  11        119.09        110.12         6.51 o                         
   7   1  11        344.48        344.47        14.91 o                         
   8   1  11       1159.60       1086.54        46.91 o                         
   9   1  11        515.62        534.22        13.15 o                         
  10   1  11        120.64        116.47         5.92 o                         
  11   1  11        542.04        543.36        16.53 o                         
  12   1  11         95.48         89.23         6.72 o                         
  13   1  11        195.72        200.14         9.45 o                         
  14   1  11        232.27        198.56         9.81 o                         
  15   1  11        629.72        563.27        18.54 o                         
  16   1  11        238.63        242.56        11.08 o                         
  17   1  11        138.07        123.45         8.90 o                         
  18   1  11         23.98         20.38         5.05 o                         
  19   1  11        152.34        130.03         9.26 o                         
  20   1  11         24.15         34.33         5.78 o                         
  21   1  11         90.39         83.83        10.02 o                         
  22   1  11         73.61         75.85         7.81 o                         
  23   1  11         42.03         41.26         9.25 o                         
  24   1  11         84.06         86.18        11.05 o                         
  25   1  11         57.56         47.56        10.28 o                         
  26   1  11         22.73         12.10         6.35 o                         
   1   2  11        191.71        192.60         6.81 o                         
   2   2  11          4.16          4.69         2.49 o                         
   3   2  11        146.11        137.73         6.20 o                         
   4   2  11         36.45         42.39         4.09 o                         
   5   2  11        335.27        318.67         9.73 o                         
   6   2  11        311.51        317.11         9.73 o                         
   7   2  11         61.68         82.18         5.68 o                         
   8   2  11        547.55        503.91        13.52 o                         
   9   2  11         81.06         86.23         5.73 o                         
  10   2  11        324.73        292.21        11.98 o                         
  11   2  11        784.90        752.16        32.64 o                         
  12   2  11         43.55         43.67         5.82 o                         
  13   2  11        106.17        118.06         8.72 o                         
  14   2  11         55.42         54.10         8.48 o                         
  15   2  11         33.43         31.47         5.99 o                         
  16   2  11         18.43         20.05         5.45 o                         
  17   2  11         83.92         84.56         8.17 o                         
  18   2  11        279.77        277.26        18.50 o                         
  19   2  11         29.03         25.33         6.99 o                         
  20   2  11        101.14        105.26         9.26 o                         
  21   2  11        229.80        242.35        13.08 o                         
  22   2  11         41.07         33.48         7.24 o                         
  23   2  11         44.44         48.23         7.63 o                         
  24   2  11         27.03         29.83        13.62 o                         
   0   3  11        491.70        455.94        24.16 o                         
   1   3  11          0.49          3.34         4.73 o                         
   2   3  11          3.20          2.19         4.90 o                         
   3   3  11          6.77          2.06         6.43 o                         
   4   3  11         81.26         85.25        12.08 o                         
   5   3  11        209.22        198.57        11.27 o                         
   6   3  11          5.90          2.17         4.82 o                         
   7   3  11        181.81        202.52        15.93 o                         
   8   3  11        215.54        230.70        20.05 o                         
   9   3  11        194.34        208.12        15.68 o                         
  10   3  11         13.02         13.24        11.57 o                         
  11   3  11        109.21        114.45        18.76 o                         
  12   3  11        116.58        117.33         9.26 o                         
  13   3  11         90.34         90.07         8.49 o                         
  14   3  11         31.10         22.87         6.18 o                         
  15   3  11         37.89         35.28         6.66 o                         
  16   3  11          2.49         -0.26         5.91 o                         
  17   3  11        138.74        134.58         9.69 o                         
  18   3  11        105.90        111.06        18.54 o                         
  19   3  11         75.04         56.75         9.96 o                         
  20   3  11        406.28        396.82        19.74 o                         
   1   4  11         11.77          6.46         6.35 o                         
   2   4  11         36.12         27.08         7.08 o                         
   3   4  11         27.28         -6.17         8.22 o                         
   4   4  11         17.03         26.73        10.28 o                         
   5   4  11         24.81         37.01        11.31 o                         
   6   4  11         54.11         55.00        12.85 o                         
   7   4  11          0.90         -2.06         8.74 o                         
   8   4  11        142.41        121.31        15.42 o                         
   9   4  11         43.10         35.98        11.31 o                         
  10   4  11         33.73         34.44        11.82 o                         
  11   4  11         37.17         45.23        12.34 o                         
   0   0  12       1396.53       1265.52        44.21 o                         
   2   0  12        246.41        220.25        15.42 o                         
   4   0  12       1219.10       1165.11        29.43 o                         
   6   0  12        710.55        697.86        18.69 o                         
   8   0  12       1875.50       1803.68        43.79 o                         
  10   0  12        158.50        148.21         7.44 o                         
  12   0  12       1396.12       1276.31        47.29 o                         
  14   0  12        137.12        106.92        10.79 o                         
  16   0  12         40.18         36.50         7.20 o                         
  18   0  12        143.96        143.41        12.85 o                         
  20   0  12        306.68        269.35        17.48 o                         
  22   0  12        149.36        150.61        14.39 o                         
  24   0  12         11.67         14.39         8.22 o                         
  26   0  12        304.41        288.37        21.07 o                         
   1   1  12        464.03        456.70         9.54 o                         
   2   1  12        225.40        214.36         5.88 o                         
   3   1  12        571.24        529.96        11.05 o                         
   4   1  12        385.46        384.15         8.41 o                         
   5   1  12        829.29        784.66        17.10 o                         
   6   1  12        395.07        376.99        10.18 o                         
   7   1  12        283.29        308.57         8.99 o                         
   8   1  12         66.44         63.03         4.43 o                         
   9   1  12        596.03        581.49        14.13 o                         
  10   1  12         65.17         64.43         5.77 o                         
  11   1  12        170.72        179.39         8.70 o                         
  12   1  12          8.61          8.48         4.00 o                         
  13   1  12         65.17         54.44         5.99 o                         
  14   1  12          4.90         12.85         4.36 o                         
  15   1  12        392.95        366.73        14.18 o                         
  16   1  12         48.07         46.76         6.18 o                         
  17   1  12         52.26         41.96         5.99 o                         
  18   1  12        248.03        235.87        11.44 o                         
  19   1  12        225.23        226.36        11.61 o                         
  20   1  12         12.09         10.72         7.20 o                         
  21   1  12         77.39         54.32        11.05 o                         
  22   1  12         76.77         57.40        12.85 o                         
  23   1  12        288.29        296.45        15.68 o                         
  24   1  12          8.05          5.91        11.05 o                         
  25   1  12          9.24         -1.71         5.42 o                         
  26   1  12          1.46          1.03         8.22 o                         
   0   2  12        399.86        410.70        20.56 o                         
   1   2  12        269.67        265.75        11.27 o                         
   2   2  12        351.87        333.77         9.75 o                         
   3   2  12         36.62         43.93         7.33 o                         
   4   2  12        174.06        199.08         7.40 o                         
   5   2  12        290.55        279.34         9.21 o                         
   6   2  12        240.94        226.26        13.31 o                         
   7   2  12         92.11        106.32         6.12 o                         
   8   2  12        483.73        468.27        13.01 o                         
   9   2  12        209.63        215.40         8.48 o                         
  10   2  12        101.02         90.42         6.29 o                         
  11   2  12        220.92        191.19         9.95 o                         
  12   2  12        187.65        195.65        10.16 o                         
  13   2  12        130.21        119.03        13.62 o                         
  14   2  12         40.48         49.51         6.35 o                         
  15   2  12        188.06        196.67        10.68 o                         
  16   2  12        108.63        115.99         9.06 o                         
  17   2  12        123.66        126.18         9.45 o                         
  18   2  12         61.54         60.17         7.44 o                         
  19   2  12         30.91         30.09         6.35 o                         
  20   2  12        107.45         98.92         9.09 o                         
  21   2  12         52.23         47.78         7.44 o                         
  22   2  12         68.29         70.05         8.34 o                         
  23   2  12          7.02          6.43         6.35 o                         
   1   3  12         33.11         29.34         6.18 o                         
   2   3  12         27.15         24.36         9.00 o                         
   3   3  12        112.95        102.32         8.90 o                         
   4   3  12         60.04         62.65         7.44 o                         
   5   3  12        109.59        104.34        10.02 o                         
   6   3  12         48.00         39.97         6.51 o                         
   7   3  12        149.79        141.87        14.91 o                         
   8   3  12        148.97        143.93        14.91 o                         
   9   3  12        324.50        308.41        20.56 o                         
  10   3  12         42.29         34.87         6.18 o                         
  11   3  12        356.69        357.67        14.64 o                         
  12   3  12         20.80         25.10         6.29 o                         
  13   3  12         41.60         32.87         6.51 o                         
  14   3  12          8.87         11.31         7.20 o                         
  15   3  12         44.95         36.40         7.08 o                         
  16   3  12         41.17         47.65         7.44 o                         
  17   3  12         50.09         54.49         8.17 o                         
  18   3  12         19.10         18.74         6.22 o                         
  19   3  12         10.32         11.52         6.24 o                         
   0   4  12         54.45         55.51        11.82 o                         
   1   4  12         54.40         56.52         8.90 o                         
   2   4  12         20.83         12.50         6.72 o                         
   3   4  12        120.86        117.71        15.42 o                         
   4   4  12          4.47          3.08         9.25 o                         
   5   4  12         15.13         19.53        10.28 o                         
   6   4  12          7.72         13.36        10.28 o                         
   7   4  12         40.19         51.92        12.34 o                         
   8   4  12         31.68         35.47        11.31 o                         
   9   4  12          4.71          1.03         9.77 o                         
  10   4  12        146.45        181.96        19.02 o                         
  11   4  12         27.41         20.05        11.31 o                         
   2   0  13       2276.34       2238.47        53.61 o                         
   4   0  13        293.16        277.84         9.79 o                         
   6   0  13        822.20        708.45        19.98 o                         
   8   0  13        206.70        213.28         8.70 o                         
  10   0  13        299.51        294.45        10.89 o                         
  12   0  13        215.14        212.80        13.88 o                         
  14   0  13        666.32        579.82        26.73 o                         
  16   0  13        121.34        108.97        11.31 o                         
  18   0  13        219.72        188.13        14.39 o                         
  20   0  13        186.44        157.80        14.91 o                         
  22   0  13          0.47         -4.11         6.68 o                         
  24   0  13        101.51        106.40        13.36 o                         
   0   1  13        619.93        628.27        17.40 o                         
   1   1  13        448.46        440.12         9.39 o                         
   2   1  13        267.97        267.47         6.80 o                         
   3   1  13        173.71        165.30         5.30 o                         
   4   1  13        351.21        338.28         9.55 o                         
   5   1  13       1122.96       1105.89        23.53 o                         
   6   1  13        290.24        306.65         9.19 o                         
   7   1  13         94.53        104.11         6.97 o                         
   8   1  13         70.53         80.87         5.65 o                         
   9   1  13        126.53        122.35         6.22 o                         
  10   1  13         21.78         17.10         3.45 o                         
  11   1  13        323.93        302.86         9.68 o                         
  12   1  13        190.70        192.98         9.26 o                         
  13   1  13        114.41        124.85         8.54 o                         
  14   1  13        278.84        245.43        23.90 o                         
  15   1  13        242.64        223.63        10.89 o                         
  16   1  13        132.38        137.58         9.26 o                         
  17   1  13        156.46        145.15        21.59 o                         
  18   1  13         54.48         57.90         7.45 o                         
  19   1  13          2.02          2.28         4.53 o                         
  20   1  13        107.61        103.51        12.08 o                         
  21   1  13         17.33         11.16         5.62 o                         
  22   1  13         44.44         45.61         6.91 o                         
  23   1  13        136.46        136.31        10.52 o                         
  24   1  13        216.44        210.12        12.66 o                         
  25   1  13         13.47          3.60         8.74 o                         
   1   2  13        528.72        506.60        16.90 o                         
   2   2  13        376.19        364.34        30.07 o                         
   3   2  13        178.67        175.92         7.03 o                         
   4   2  13        146.63        134.32         6.51 o                         
   5   2  13         63.37         57.25         5.77 o                         
   6   2  13         44.02         37.89         5.49 o                         
   7   2  13        115.61        126.15         6.64 o                         
   8   2  13        308.85        291.02         9.73 o                         
   9   2  13         73.53         69.22         5.62 o                         
  10   2  13        165.90        145.28         7.55 o                         
  11   2  13          9.58          9.69         4.68 o                         
  12   2  13         81.99         94.76        14.39 o                         
  13   2  13        147.27        147.38         9.43 o                         
  14   2  13         82.60         80.01         7.61 o                         
  15   2  13         30.75         32.10         6.15 o                         
  16   2  13         18.99         17.80         5.91 o                         
  17   2  13        163.17        174.45        15.68 o                         
  18   2  13         12.21         12.72         5.78 o                         
  19   2  13        249.64        253.50        13.02 o                         
  20   2  13         16.16          6.31         9.77 o                         
  21   2  13        227.85        234.71        14.91 o                         
  22   2  13         32.81         37.21         7.61 o                         
   0   3  13        222.50        231.82        16.96 o                         
   1   3  13        405.97        387.83        15.99 o                         
   2   3  13        135.77        112.52         9.45 o                         
   3   3  13        227.35        221.78        11.98 o                         
   4   3  13         87.28        105.16        17.48 o                         
   5   3  13         90.11         77.23         8.00 o                         
   6   3  13         20.70         28.19         5.99 o                         
   7   3  13         83.37         67.38         7.76 o                         
   8   3  13         17.58         14.16         5.62 o                         
   9   3  13         40.44         41.12        10.28 o                         
  10   3  13        346.63        339.77        22.10 o                         
  11   3  13        140.30        147.05        10.24 o                         
  12   3  13         18.29         20.16         9.00 o                         
  13   3  13          5.55         13.46         5.68 o                         
  14   3  13          1.60          2.01         8.48 o                         
  15   3  13         33.77         29.08         6.88 o                         
  16   3  13         34.89         34.97         7.08 o                         
  17   3  13          0.36          3.08         6.18 o                         
  18   3  13         64.91         76.40        10.62 o                         
   1   4  13         35.06         22.78         7.44 o                         
   2   4  13         22.75         13.53         7.24 o                         
   3   4  13         98.45         85.51        25.19 o                         
   4   4  13        197.82        182.99        19.02 o                         
   5   4  13         47.59         70.93        13.36 o                         
   6   4  13          1.89         -1.54         9.25 o                         
   7   4  13        114.52        117.20        15.93 o                         
   8   4  13         24.36         17.99        11.31 o                         
   9   4  13         60.17         60.14        13.36 o                         
   0   0  14       1436.01       1349.30        47.80 o                         
   2   0  14        324.25        355.21        11.81 o                         
   4   0  14       2438.86       2379.35        57.79 o                         
   6   0  14        162.69        159.31         7.81 o                         
   8   0  14        165.64        146.27         7.61 o                         
  10   0  14        386.19        368.04        19.02 o                         
  12   0  14        648.21        607.06        27.24 o                         
  14   0  14        171.97        155.75        12.34 o                         
  16   0  14        146.84        132.10        12.34 o                         
  18   0  14        370.98        379.86        20.56 o                         
  20   0  14         88.29         83.79        11.31 o                         
  22   0  14        188.51        186.08        16.96 o                         
  24   0  14         48.09         44.21        10.28 o                         
   1   1  14        362.68        351.75         8.43 o                         
   2   1  14        207.42        211.15         6.28 o                         
   3   1  14        727.31        673.25        15.99 o                         
   4   1  14         18.63         20.19         3.24 o                         
   5   1  14         56.77         49.87         4.43 o                         
   6   1  14        141.59        131.88         6.37 o                         
   7   1  14        655.90        630.41        15.42 o                         
   8   1  14        504.81        467.27        12.84 o                         
   9   1  14        637.46        595.51        15.13 o                         
  10   1  14         58.77         57.12         4.84 o                         
  11   1  14        145.93        126.74         6.85 o                         
  12   1  14         27.86         20.56         4.68 o                         
  13   1  14          6.19         11.20         8.74 o                         
  14   1  14        169.22        152.44         9.63 o                         
  15   1  14        127.32        127.21         9.26 o                         
  16   1  14         38.28         35.53         5.82 o                         
  17   1  14          7.20          5.49         4.53 o                         
  18   1  14         52.12         53.19         7.08 o                         
  19   1  14         43.27         43.67         8.48 o                         
  20   1  14         32.18         26.69         6.18 o                         
  21   1  14         22.45         18.29         5.99 o                         
  22   1  14         23.04         24.38         6.35 o                         
  23   1  14         93.53         92.83         9.22 o                         
  24   1  14        103.88        102.29        14.39 o                         
   0   2  14        550.15        537.15        25.19 o                         
   1   2  14        343.05        357.58        29.04 o                         
   2   2  14        571.66        546.20        18.35 o                         
   3   2  14         94.06         84.19         8.22 o                         
   4   2  14         83.95         68.27         6.88 o                         
   5   2  14        249.42        244.34        10.62 o                         
   6   2  14        393.87        393.44        13.76 o                         
   7   2  14         31.04         39.17         6.15 o                         
   8   2  14         74.97         68.28         5.52 o                         
   9   2  14         19.61         19.14         4.13 o                         
  10   2  14        136.15        141.61         7.64 o                         
  11   2  14        318.44        316.85        13.02 o                         
  12   2  14        157.21        158.43         9.73 o                         
  13   2  14         72.49         88.72         7.97 o                         
  14   2  14         50.99         53.30         7.97 o                         
  15   2  14         12.99         12.27         5.42 o                         
  16   2  14         29.88         20.87         5.78 o                         
  17   2  14          2.72          0.77         5.09 o                         
  18   2  14         60.63         57.74        10.02 o                         
  19   2  14         40.80         34.32         6.88 o                         
  20   2  14         44.94         47.08         7.76 o                         
  21   2  14         71.87         61.45         8.36 o                         
   1   3  14         29.42         27.54         6.15 o                         
   2   3  14        214.99        217.23        11.98 o                         
   3   3  14        115.35        103.55         9.06 o                         
   4   3  14         10.56          7.37         5.19 o                         
   5   3  14         86.94         74.40         8.34 o                         
   6   3  14         50.69         48.73        12.59 o                         
   7   3  14         47.29         37.07         7.02 o                         
   8   3  14         58.06         67.98         7.97 o                         
   9   3  14         24.62         27.76         9.77 o                         
  10   3  14         33.94         24.16         9.77 o                         
  11   3  14        118.88        108.46        14.39 o                         
  12   3  14         30.04          3.08         8.22 o                         
  13   3  14          9.24          8.24         5.56 o                         
  14   3  14         49.46         42.43         7.24 o                         
  15   3  14         77.73         68.88         8.48 o                         
  16   3  14         18.93          8.57         6.42 o                         
  17   3  14         16.23         12.81         6.51 o                         
   0   4  14         35.43         36.50        11.82 o                         
   1   4  14         30.47         18.25         7.27 o                         
   2   4  14         30.02         33.01         7.81 o                         
   3   4  14         38.36         40.84         8.17 o                         
   4   4  14          8.88          4.63         9.77 o                         
   5   4  14         38.82         43.18        12.85 o                         
   2   0  15        607.67        642.37        20.05 o                         
   4   0  15        923.85        895.39        23.98 o                         
   6   0  15        865.38        785.53        22.16 o                         
   8   0  15        383.92        346.45        17.99 o                         
  10   0  15        177.85        162.94        12.85 o                         
  12   0  15         60.62         69.91         9.25 o                         
  14   0  15        305.69        283.23        17.48 o                         
  16   0  15          2.54          7.20         6.17 o                         
  18   0  15        153.59        163.97        14.91 o                         
  20   0  15         15.00         17.48         7.20 o                         
  22   0  15        175.18        186.59        15.93 o                         
   0   1  15        308.47        296.56        10.97 o                         
   1   1  15        697.03        677.70        15.79 o                         
   2   1  15        339.10        303.14         9.34 o                         
   3   1  15        191.94        178.00         7.17 o                         
   4   1  15        184.30        172.52         7.20 o                         
   5   1  15        251.67        234.26         8.38 o                         
   6   1  15         25.31         32.68         3.93 o                         
   7   1  15        217.65        199.48         8.83 o                         
   8   1  15         33.01         34.59         5.97 o                         
   9   1  15        160.22        160.60         7.32 o                         
  10   1  15         63.36         56.07         5.46 o                         
  11   1  15         50.97         52.86         4.90 o                         
  12   1  15        392.30        395.56        14.89 o                         
  13   1  15          6.60          6.01         4.17 o                         
  14   1  15         23.99         29.72         9.77 o                         
  15   1  15         23.67         31.44         7.45 o                         
  16   1  15        117.80        127.83         9.43 o                         
  17   1  15        101.76        106.57         9.06 o                         
  18   1  15        164.60        165.43        13.62 o                         
  19   1  15         51.97         53.95         7.24 o                         
  20   1  15         15.86         14.78         5.78 o                         
  21   1  15        127.06        123.42        10.32 o                         
  22   1  15         59.71         71.22         8.54 o                         
   1   2  15         20.02         30.37        11.82 o                         
   2   2  15        258.51        254.77        13.88 o                         
   3   2  15         62.83         55.77        11.82 o                         
   4   2  15         49.09         39.03         5.62 o                         
   5   2  15         46.32         45.84         6.18 o                         
   6   2  15        194.17        191.26         7.93 o                         
   7   2  15         13.07         13.51         3.63 o                         
   8   2  15         11.14          5.49         3.80 o                         
   9   2  15        341.30        344.95        11.30 o                         
  10   2  15         83.03         78.36         6.10 o                         
  11   2  15         48.12         44.94         6.29 o                         
  12   2  15         59.45         57.80         7.16 o                         
  13   2  15         32.70         38.29         6.29 o                         
  14   2  15          6.20         13.49         5.40 o                         
  15   2  15          1.51          2.13         4.90 o                         
  16   2  15         23.86         26.03         6.15 o                         
  17   2  15         22.40         22.47         6.15 o                         
  18   2  15          7.03         12.25         6.15 o                         
  19   2  15          1.32         -3.70         5.42 o                         
  20   2  15          7.74          8.03         6.05 o                         
   0   3  15        688.04        710.38        33.41 o                         
   1   3  15         18.69          9.77         5.45 o                         
   2   3  15          3.78         -0.26         5.09 o                         
   3   3  15        175.95        164.57        19.02 o                         
   4   3  15        212.61        187.26        12.34 o                         
   5   3  15        121.10        102.08         9.63 o                         
   6   3  15         12.18         14.65         6.18 o                         
   7   3  15         17.83         20.16         6.35 o                         
   8   3  15         58.03         56.27        11.31 o                         
   9   3  15         70.09         63.22        12.34 o                         
  10   3  15         39.24         33.93        10.28 o                         
  11   3  15          0.28          1.54         8.22 o                         
  12   3  15         19.82         40.09        11.31 o                         
  13   3  15         10.43         17.48         9.77 o                         
  14   3  15          4.68         12.34         9.77 o                         
  15   3  15         33.06         34.44        10.79 o                         
   0   0  16        208.36        212.80        13.36 o                         
   2   0  16        237.96        244.65         9.99 o                         
   4   0  16         69.38         71.57        10.28 o                         
   6   0  16        115.50         93.96         7.20 o                         
   8   0  16       1338.38       1247.01        48.83 o                         
  10   0  16         21.42         14.39         6.68 o                         
  12   0  16        327.82        321.78        19.02 o                         
  14   0  16         42.79         46.26         9.25 o                         
  16   0  16        231.40        213.83        15.93 o                         
  18   0  16        114.03         99.21        12.85 o                         
  20   0  16        153.96        146.50        15.42 o                         
  22   0  16        196.30        213.83        17.48 o                         
   1   1  16         53.78         52.59         4.52 o                         
   2   1  16        211.53        210.90         8.06 o                         
   3   1  16        153.19        144.82         9.85 o                         
   4   1  16        105.10        100.74         6.00 o                         
   5   1  16        320.42        339.66        10.45 o                         
   6   1  16        208.85        197.54         7.89 o                         
   7   1  16         80.95         68.23         5.30 o                         
   8   1  16          3.88          1.54         4.12 o                         
   9   1  16        133.37        132.75         7.09 o                         
  10   1  16        100.39         96.60         8.47 o                         
  11   1  16        317.68        317.73        10.47 o                         
  12   1  16         20.55         23.35         5.09 o                         
  13   1  16         43.86         38.59         5.99 o                         
  14   1  16         73.89         76.16         7.63 o                         
  15   1  16        103.52        125.98         9.26 o                         
  16   1  16         13.12         13.88         7.45 o                         
  17   1  16         86.78         89.74         8.54 o                         
  18   1  16         54.29         58.08         7.61 o                         
  19   1  16         99.64         99.74         9.26 o                         
  20   1  16         49.96         67.36         8.17 o                         
  21   1  16         86.66         83.27         9.26 o                         
   0   2  16        205.82        206.64        15.93 o                         
   1   2  16        293.81        290.47        13.08 o                         
   2   2  16         77.21         74.02         7.63 o                         
   3   2  16         40.42         43.65         8.48 o                         
   4   2  16         40.00         33.44         6.18 o                         
   5   2  16        125.27        110.60        13.88 o                         
   6   2  16         35.32         38.23         6.15 o                         
   7   2  16        220.48        209.41        11.08 o                         
   8   2  16         31.57         30.01         4.52 o                         
   9   2  16         22.75         17.89         4.13 o                         
  10   2  16        242.30        221.19        12.32 o                         
  11   2  16         75.11         80.98         7.97 o                         
  12   2  16          0.83          3.94         4.82 o                         
  13   2  16         55.41         50.60        11.05 o                         
  14   2  16         14.53         11.61         5.62 o                         
  15   2  16        185.86        188.40        14.65 o                         
  16   2  16         15.39          9.00         9.00 o                         
  17   2  16          3.03         -2.83         6.94 o                         
  18   2  16        105.95        115.06        17.48 o                         
  19   2  16        134.77        138.73        18.50 o                         
   1   3  16         20.56         15.29         5.78 o                         
   2   3  16        171.19        167.25        11.98 o                         
   3   3  16         26.42         19.74         5.99 o                         
   4   3  16         26.16         20.28         6.35 o                         
   5   3  16         22.01         25.55         6.54 o                         
   6   3  16         34.66         40.43         7.24 o                         
   7   3  16         58.67         56.83         8.00 o                         
   8   3  16         20.13         21.78         6.72 o                         
   9   3  16         53.60         47.80        11.82 o                         
  10   3  16          8.04         10.28         9.25 o                         
  11   3  16         28.39         27.24        10.79 o                         
  12   3  16         80.01         87.90        14.39 o                         
  13   3  16        104.57        103.83        15.42 o                         
   2   0  17        313.21        321.74        12.17 o                         
   4   0  17        109.61        105.22         7.24 o                         
   6   0  17        307.60        306.36        17.48 o                         
   8   0  17         41.64         57.57         9.25 o                         
  10   0  17         65.41         69.91        10.28 o                         
  12   0  17        177.01        173.74        13.88 o                         
  14   0  17         43.21         32.38         8.74 o                         
  16   0  17        120.55        107.94        13.36 o                         
  18   0  17         88.07         95.09        12.34 o                         
  20   0  17          3.14          3.08         7.71 o                         
   0   1  17          5.89         -3.08         5.14 o                         
   1   1  17        153.67        140.28         9.09 o                         
   2   1  17        173.32        164.03         7.37 o                         
   3   1  17         99.56        105.81         8.22 o                         
   4   1  17        117.97        122.33         6.78 o                         
   5   1  17         47.73         45.50         6.12 o                         
   6   1  17         39.43         47.61         5.89 o                         
   7   1  17         65.06         64.45         6.86 o                         
   8   1  17          7.72          6.43         3.45 o                         
   9   1  17        191.84        203.89         8.41 o                         
  10   1  17         97.31         95.47         6.60 o                         
  11   1  17        123.50        123.73        12.93 o                         
  12   1  17         11.45         10.51         4.90 o                         
  13   1  17         78.71         85.93         7.97 o                         
  14   1  17         24.87         17.55         6.68 o                         
  15   1  17         37.19         34.62         6.54 o                         
  16   1  17         28.92         35.49        13.36 o                         
  17   1  17         36.38         38.47         6.66 o                         
  18   1  17         14.25         17.24         8.22 o                         
  19   1  17        233.57        250.17        13.23 o                         
  20   1  17        188.64        206.64        17.48 o                         
   1   2  17        198.87        190.26        10.90 o                         
   2   2  17         37.98         42.42         6.54 o                         
   3   2  17         27.06         20.16         5.62 o                         
   4   2  17          6.46          0.32        12.59 o                         
   5   2  17         63.91         54.87        10.28 o                         
   6   2  17          4.74          5.20         5.40 o                         
   7   2  17         93.26        107.41         8.90 o                         
   8   2  17         16.11         15.12         5.26 o                         
   9   2  17          1.16         -2.37        10.79 o                         
  10   2  17        103.84         99.58         9.30 o                         
  11   2  17         24.10         34.99         5.04 o                         
  12   2  17         28.01         32.46         9.25 o                         
  13   2  17        109.65        120.04        14.39 o                         
  14   2  17         66.98         86.92         8.49 o                         
  15   2  17         12.41         10.31         5.78 o                         
  16   2  17        244.42        247.90        13.39 o                         
  17   2  17        117.01        125.35        10.47 o                         
   0   3  17         77.56         45.23        10.28 o                         
   1   3  17         23.73         15.87         5.99 o                         
   2   3  17        102.80         98.85         9.43 o                         
   3   3  17          1.46          1.47         8.74 o                         
   4   3  17          8.11          3.95         5.78 o                         
   5   3  17         20.13         11.87         7.45 o                         
   6   3  17         10.79          6.43         5.82 o                         
   7   3  17         36.95         30.31         7.08 o                         
   8   3  17         21.42         21.52        10.28 o                         
   9   3  17         12.97          4.11         9.25 o                         
  10   3  17         36.77         29.81        10.79 o                         
   0   0  18        328.15        344.39        18.50 o                         
   2   0  18        341.30        371.17        14.65 o                         
   4   0  18        485.59        479.07        23.64 o                         
   6   0  18         47.02         43.69         8.22 o                         
   8   0  18          8.67         10.79         6.68 o                         
  10   0  18        228.20        218.97        15.93 o                         
  12   0  18        264.50        250.84        17.48 o                         
  14   0  18        305.46        290.94        19.02 o                         
  16   0  18         42.67         35.47         9.77 o                         
  18   0  18        178.10        195.33        17.48 o                         
   1   1  18        240.33        258.32        13.36 o                         
   2   1  18         28.92         33.88         5.62 o                         
   3   1  18         51.45         65.37         7.45 o                         
   4   1  18         39.47         45.65         4.81 o                         
   5   1  18          3.52          0.39         3.24 o                         
   6   1  18         51.02         43.22         4.90 o                         
   7   1  18        178.08        177.88         8.09 o                         
   8   1  18          9.17         10.08         6.59 o                         
   9   1  18         30.54         33.22         4.64 o                         
  10   1  18         23.07         24.99         5.78 o                         
  11   1  18          7.84          4.91         4.82 o                         
  12   1  18          7.09          6.70         4.90 o                         
  13   1  18         87.65         83.65         8.48 o                         
  14   1  18         50.07         52.91         7.08 o                         
  15   1  18        287.22        281.91        13.80 o                         
  16   1  18          1.57         -3.08         5.09 o                         
  17   1  18         41.13         49.75         7.61 o                         
  18   1  18         93.20        105.97         9.59 o                         
   0   2  18         91.63         92.52        12.34 o                         
   1   2  18          6.92          5.65         5.45 o                         
   2   2  18         81.63         79.81         8.36 o                         
   3   2  18        131.26        117.22        14.65 o                         
   4   2  18         19.65         17.73         5.91 o                         
   5   2  18         42.92         44.96         7.08 o                         
   6   2  18         39.73         45.84         6.91 o                         
   7   2  18         76.09         70.55         8.00 o                         
   8   2  18          3.03         -3.34         4.73 o                         
   9   2  18         11.36         18.13         5.99 o                         
  10   2  18         22.95         10.54         5.45 o                         
  11   2  18         73.61         66.09         7.76 o                         
  12   2  18         80.49         80.66         8.34 o                         
  13   2  18          9.03         -1.77         5.19 o                         
  14   2  18         60.41         64.99         8.27 o                         
  15   2  18         38.27         42.15         9.25 o                         
   1   3  18        102.92        110.26        11.31 o                         
   2   3  18         65.75         63.97         8.54 o                         
   3   3  18          9.96         -1.84         5.62 o                         
   4   3  18         60.88         60.51         8.54 o                         
   5   3  18          9.33         -0.64        10.28 o                         
   6   3  18         39.24         43.30         7.97 o                         
   7   3  18          2.04         -1.54         8.74 o                         
   2   0  19        255.18        261.80        11.44 o                         
   4   0  19         62.86         77.62        10.28 o                         
   6   0  19        168.66        173.74        14.39 o                         
   8   0  19         81.45         81.22        10.79 o                         
  10   0  19         80.90         97.66        11.82 o                         
  12   0  19        156.12        163.97        15.93 o                         
  14   0  19          9.80          4.11         7.71 o                         
  16   0  19         66.55         96.64        12.85 o                         
   0   1  19        219.43        270.89        17.48 o                         
   1   1  19        111.55        130.00         9.26 o                         
   2   1  19         28.28         28.79         5.82 o                         
   3   1  19         46.84         52.42         6.72 o                         
   4   1  19        132.66        141.86         9.63 o                         
   5   1  19         95.60         97.42         7.21 o                         
   6   1  19        121.94        123.52         7.47 o                         
   7   1  19         17.91         14.23         4.28 o                         
   8   1  19        295.94        288.98        10.57 o                         
   9   1  19         88.62        100.09         8.54 o                         
  10   1  19         59.10         68.32         7.61 o                         
  11   1  19         43.48         54.72         7.08 o                         
  12   1  19        100.16         96.50         9.06 o                         
  13   1  19          4.92          8.26         5.42 o                         
  14   1  19          6.33          8.69         5.62 o                         
  15   1  19         31.31         42.36         7.24 o                         
  16   1  19          4.50          5.85         9.77 o                         
  17   1  19         49.38         55.00        11.31 o                         
   1   2  19         15.64         13.44         5.99 o                         
   2   2  19         23.44         31.15         6.51 o                         
   3   2  19         72.03         81.54         8.72 o                         
   4   2  19         47.17         47.05         7.44 o                         
   5   2  19        196.75        219.80        16.96 o                         
   6   2  19          4.58          2.18         5.26 o                         
   7   2  19        109.92        120.66        10.16 o                         
   8   2  19         21.15         16.58         6.35 o                         
   9   2  19          6.41         14.38         5.99 o                         
  10   2  19         39.86         29.63         6.51 o                         
  11   2  19         36.63         27.24        10.28 o                         
  12   2  19         69.76         51.40        11.31 o                         
   0   0  20        248.73        270.37        16.96 o                         
   2   0  20        196.00        227.20        15.93 o                         
   4   0  20         45.55         38.55         8.74 o                         
   6   0  20        139.05        153.69        14.39 o                         
   8   0  20         29.06         25.19         8.22 o                         
  10   0  20        396.30        372.15        22.62 o                         
  12   0  20        170.35        173.74        16.96 o                         
  14   0  20        195.71        204.07        17.48 o                         
   1   1  20         53.89         65.22         7.44 o                         
   2   1  20         21.04         19.75         5.62 o                         
   3   1  20         12.69          8.79         5.91 o                         
   4   1  20         35.56         40.95         6.35 o                         
   5   1  20         16.31         18.75         5.62 o                         
   6   1  20        102.66        112.67         9.26 o                         
   7   1  20         90.30        103.23        10.28 o                         
   8   1  20          9.98         11.51         5.42 o                         
   9   1  20         60.50         58.16        17.22 o                         
  10   1  20         11.06          7.47         5.42 o                         
  11   1  20        170.07        181.56        11.77 o                         
  12   1  20         65.41         75.63        10.02 o                         
  13   1  20         77.78         89.95         9.06 o                         
  14   1  20         62.95         78.13        12.34 o                         
   0   2  20         48.97         64.77        11.31 o                         
   1   2  20         28.64         23.13         6.54 o                         
   2   2  20         12.67         13.15         7.97 o                         
   3   2  20         67.73         65.45         8.34 o                         
   4   2  20         97.71         97.99         9.26 o                         
   5   2  20         78.08         82.30         9.06 o                         
   6   2  20         39.70         40.55         7.61 o                         
   7   2  20         26.05         25.03         6.66 o                         
   8   2  20         90.55         95.27         9.45 o                         
   9   2  20         26.55         22.37         6.72 o                         
  10   2  20         16.85         14.91         9.25 o                         
   2   0  21         41.94         61.68         9.77 o                         
   4   0  21         54.50         74.53        11.31 o                         
   6   0  21         44.14         51.40         9.77 o                         
   8   0  21        163.11        195.33        16.96 o                         
  10   0  21        125.02        150.09        15.42 o                         
  12   0  21          6.03         12.34         8.22 o                         
   0   1  21         66.79         74.02        11.31 o                         
   1   1  21         27.38         30.87         6.94 o                         
   2   1  21          0.92          5.42         5.26 o                         
   3   1  21         90.12        110.31        13.11 o                         
   4   1  21         50.34         56.35        12.08 o                         
   5   1  21        104.93        126.94        15.68 o                         
   6   1  21         17.39         24.16         9.25 o                         
   7   1  21         11.89         15.93         8.74 o                         
   8   1  21        108.99        113.08        14.39 o                         
   9   1  21         52.37         66.19         7.97 o                         
  10   1  21         75.04         85.24         8.90 o                         
  11   1  21         78.69         67.08         8.49 o                         
  12   1  21         10.28          4.11         8.22 o                         
   1   2  21         75.51         90.38         9.63 o                         
   2   2  21         54.59         55.51         8.17 o                         
   3   2  21          0.55         -3.43         5.62 o                         
   4   2  21         73.61         89.27         9.45 o                         
   5   2  21         84.18         90.98        13.36 o                         
   6   2  21        230.72        242.62        19.53 o                         
   4   0  22         10.92         14.91         7.71 o                         
   6   0  22         90.70         88.41        12.85 o                         
   8   0  22        194.35        229.77        17.99 o                         
  10   0  22         46.13         27.76         9.77 o                         
   1   1  22         17.83         15.16         6.18 o                         
   2   1  22        111.34        120.78         9.99 o                         
   3   1  22          7.78          5.69         7.45 o                         
   4   1  22          1.16         -8.74         7.20 o                         
   5   1  22        117.70        139.81        15.42 o                         
   6   1  22         10.97          3.08         8.74 o                         
   7   1  22         49.88         62.71        12.34 o                         
   8   1  22         33.38         37.01        10.79 o                         
                                                                                
